# Supplementary material for: Single cell analyses identify a highly regenerative and homogenous human CD34+ hematopoietic stem cell population
Source: Nat Commun. 2022 Apr 19;13:2048. doi: 10.1038/s41467-022-29675-w (PMC9018830; doi:10.1038/s41467-022-29675-w)
Supplement: Supplementary file 4 — Supplementary Data 1 [file 41467_2022_29675_MOESM4_ESM.xlsx]

## Sheet: CD90+or-CD49f+or-
within CD34+CD38-CD45RA-
POPULATION TRANSPLANTED
CD90+CD49f+	No. OF CELLS TRANSPLANTED	3	5	10	20		LDA FREQUENCY
	No. OF POSITIVE /TOTAL No. OF MICE	0/4	1/4	8/10	6/6		1 in 8.37
	% OF ENGRAFTMENT	0; 0; 0; 0	0; 0; 0.28; 0	1.2; 1.8; 0.2; 0.56; 0; 0.29; 0; 20.7; 6.5; 8.6	1.4; 3.6; 4.9; 7.3; 31.9; 26.8
CD90-CD49f+	No. OF CELLS TRANSPLANTED	5	10	20	40		LDA FREQUENCY
	No. OF POSITIVE /TOTAL No. OF MICE	0/4	1/4	9/12	4/4		1 in 17.5
	% OF ENGRAFTMENT	0; 0; 0; 0	0; 0; 0.2; 0	0.15; 0.5; 5.4; 0.2; 0; 3.3; 16.5; 0; 0; 6.9; 45.6; 37.9	2.2; 0.27; 7.9; 0.14
CD90+CD49f-	No. OF CELLS TRANSPLANTED	25	50	100	150	200	LDA FREQUENCY
	No. OF POSITIVE /TOTAL No. OF MICE	0/6	2/5	7/11	3/3	5/5	1 in 90.2
	% OF ENGRAFTMENT	0; 0; 0; 0; 0; 0	0; 0; 0.7; 1.4	0; 0; 0; 2.6; 3.4; 0; 4.35; 2.3; 0.08; 4; 0.08	12.1; 5.4; 38.5	1.67; 6.7; 18.6; 15.3
CD90-CD49f-	No. OF CELLS TRANSPLANTED	800	1600	2000	2400		LDA FREQUENCY
	No. OF POSITIVE /TOTAL No. OF MICE	0/6	10/13	6/8	9/10		1 in 1400
	% OF ENGRAFTMENT	0; 0; 0; 0; 0; 0	0.2; 0.05; 0; 0; 0; 3.4; 0.89; 2; 0.39; 1.6; 0.31; 0.73; 1.2	0; 4.5; 0; 2; 4.4; 16.9; 11.4; 3.3	0; 0.7; 8; 9.7; 0.28; 0.08; 4.6; 22.5; 20.8; 35.3
NOTE: a positive mouse for human engraftment was considered when was detected >0.01% of human cells with clear myeloid (CD33+) and lymphoid (CD19+) sub-populations

## Sheet: CD90+or-CD49f+EPCR+
within CD34+CD38-CD45RA-
POPULATION TRANSPLANTED
CD90+CD49f+EPCR+	No. OF CELLS TRANSPLANTED	2	3	5	10	LDA FREQUENCY
	No. OF POSITIVE /TOTAL No. OF MICE	2/7	5/10	7/9	4/4	1 in 4.58
	% OF ENGRAFTMENT	0.18; 0; 0; 0; 5.2; 0; 0	0; 0; 0; 0.06; 0; 0.18; 2.5; 1.1; 13; 0	7.2; 0; 0.08; 0; 0.38; 0.56; 17.7; 2.1; 4.2	21; 41.9; 0.26; 3.6
CD90-CD49f+EPCR+	No. OF CELLS TRANSPLANTED	2	4	9	20	LDA FREQUENCY
	No. OF POSITIVE /TOTAL No. OF MICE	3/8	8/12	5/7	4/4	1 in 5.21
	% OF ENGRAFTMENT	0; 1.6; 0.02; 0; 0; 0; 0.02; 0	9.2; 5.4; 0; 1.3; 1.7; 0.82; 3.4; 3.6; 0; 0; 0; 0.02	0; 0.55; 3.6; 2; 1.4; 0; 7.76	36.5; 20.6; 0.14; 0.2
NOTE: -a positive mouse for human engraftment was considered when was detected >0.01% of human cells with clear myeloid (CD33+) and lymphoid (CD19+) sub-populations
-anti-CD201 APC antibody clone RCR-401 was used in all the experiements

## Sheet: EPCR+ HSC vs CD90+EPCR-
within CD34+CD38-CD45RA-
POPULATION TRANSPLANTED
(CD90+and-) EPCR+ HSC	No. OF CELLS TRANSPLANTED	2	4	6				LDA FREQUENCY
	No. OF POSITIVE /TOTAL No. OF MICE	4/8	6/8	4/4				1 in 3.12
	% OF ENGRAFTMENT	0; 0.17; 0.05; 0.17; 0; 0; 0; 0.21	1.34; 0; 3.7; 0.22; 17.9; 0; 3.9; 0.3	38.8; 0.87; 1.2; 0.1
CD90+EPCR-	No. OF CELLS TRANSPLANTED	40	60	80	100	120	140	LDA FREQUENCY
	No. OF POSITIVE /TOTAL No. OF MICE	0/4	1/4	2/6	5/9	6/8	4/4	1 in 119
	% OF ENGRAFTMENT	0; 0; 0; 0	0.062; 0; 0; 0	0.037; 0; 0; 0; 0; 0.025	0.129; 0.048; 1.9; 0; 0.11; 0.025; 0; 0; 0;	0; 0; 0.38; 0.085; 0.086; 0.157; 0,2; 0.175;	0.168; 0.157; 0.5; 0.187
NOTE: -a positive mouse for human engraftment was considered when was detected >0.01% of human cells with clear myeloid (CD33+) and lymphoid (CD19+) sub-populations
-anti-CD201 APC antibody clone RCR-401 (results in purple) and anti-CD201 PE antibody clone RCR-407 were used in the experiements
