# Supplementary material for: Single cell analyses identify a highly regenerative and homogenous human CD34+ hematopoietic stem cell population
Source: Nat Commun. 2022 Apr 19;13:2048. doi: 10.1038/s41467-022-29675-w (PMC9018830; doi:10.1038/s41467-022-29675-w)
Supplement: Supplementary file 5 — Supplementary Data 2 [file 41467_2022_29675_MOESM5_ESM.xlsx]

## Sheet: ListA  (P1vsP3)+(P1vsP4)
	ens	symbols	biotype
DE expression between CD90+CD49f+ (P1) vs CD90+CD49f- (P3)	ENSG00000000003	TSPAN6	protein_coding
	ENSG00000000971	CFH	protein_coding
ANALYSES PERFORMED:	ENSG00000001167	NFYA	protein_coding
-sorted based on padj <0.1 and eliminated entries >0.1	ENSG00000001630	CYP51A1	protein_coding
	ENSG00000002586	CD99	protein_coding
	ENSG00000002919	SNX11	protein_coding
DE expression between CD90+CD49f+ (P1) vs CD90-CD49f- (P4)	ENSG00000003096	KLHL13	protein_coding
	ENSG00000003137	CYP26B1	protein_coding
ANALYSES PERFORMED:	ENSG00000003249	DBNDD1	protein_coding
-sorted based on padj <0.1 and eliminated entries >0.1	ENSG00000003393	ALS2	protein_coding
	ENSG00000003400	CASP10	protein_coding
	ENSG00000003436	TFPI	protein_coding
DE (CD90+CD49f+ (P1) vs CD90+CD49f- (P3)) plus (CD90+CD49f+ (P1) vs CD90-CD49f- (P4))	ENSG00000004468	CD38	protein_coding
	ENSG00000004478	FKBP4	protein_coding
ANALYSES PERFORMED:	ENSG00000004700	RECQL	protein_coding
-combined DE lists of (P1vsP3) with (P1vsP4)	ENSG00000004766	VPS50	protein_coding
-duplicated entries: one entry was eliminated	ENSG00000004961	HCCS	protein_coding
-entries from one DE list that had + and in another - fold change were eliminated	ENSG00000005020	SKAP2	protein_coding
	ENSG00000005100	DHX33	protein_coding
	ENSG00000005108	THSD7A	protein_coding
	ENSG00000005187	ACSM3	protein_coding
	ENSG00000005189	AC004381.6	protein_coding
	ENSG00000005206	SPPL2B	protein_coding
	ENSG00000005249	PRKAR2B	protein_coding
	ENSG00000005381	MPO	protein_coding
	ENSG00000005486	RHBDD2	protein_coding
	ENSG00000005513	SOX8	protein_coding
	ENSG00000005844	ITGAL	protein_coding
	ENSG00000005884	ITGA3	protein_coding
	ENSG00000005893	LAMP2	protein_coding
	ENSG00000005961	ITGA2B	protein_coding
	ENSG00000006210	CX3CL1	protein_coding
	ENSG00000006282	SPATA20	protein_coding
	ENSG00000006327	TNFRSF12A	protein_coding
	ENSG00000006432	MAP3K9	protein_coding
	ENSG00000006625	GGCT	protein_coding
	ENSG00000006634	DBF4	protein_coding
	ENSG00000006695	COX10	protein_coding
	ENSG00000006712	PAF1	protein_coding
	ENSG00000007237	GAS7	protein_coding
	ENSG00000007314	SCN4A	protein_coding
	ENSG00000007350	TKTL1	protein_coding
	ENSG00000007384	RHBDF1	protein_coding
	ENSG00000007516	BAIAP3	protein_coding
	ENSG00000007866	TEAD3	protein_coding
	ENSG00000007923	DNAJC11	protein_coding
	ENSG00000008083	JARID2	protein_coding
	ENSG00000008256	CYTH3	protein_coding
	ENSG00000008283	CYB561	protein_coding
	ENSG00000008300	CELSR3	protein_coding
	ENSG00000008382	MPND	protein_coding
	ENSG00000008405	CRY1	protein_coding
	ENSG00000008513	ST3GAL1	protein_coding
	ENSG00000008869	HEATR5B	protein_coding
	ENSG00000009790	TRAF3IP3	protein_coding
	ENSG00000009844	VTA1	protein_coding
	ENSG00000010270	STARD3NL	protein_coding
	ENSG00000010278	CD9	protein_coding
	ENSG00000010327	STAB1	protein_coding
	ENSG00000010404	IDS	protein_coding
	ENSG00000010610	CD4	protein_coding
	ENSG00000010671	BTK	protein_coding
	ENSG00000010810	FYN	protein_coding
	ENSG00000011258	MBTD1	protein_coding
	ENSG00000011376	LARS2	protein_coding
	ENSG00000011422	PLAUR	protein_coding
	ENSG00000011638	TMEM159	protein_coding
	ENSG00000012124	CD22	protein_coding
	ENSG00000012174	MBTPS2	protein_coding
	ENSG00000012660	ELOVL5	protein_coding
	ENSG00000013364	MVP	protein_coding
	ENSG00000013583	HEBP1	protein_coding
	ENSG00000014123	UFL1	protein_coding
	ENSG00000014138	POLA2	protein_coding
	ENSG00000014216	CAPN1	protein_coding
	ENSG00000015285	WAS	protein_coding
	ENSG00000015413	DPEP1	protein_coding
	ENSG00000015568	RGPD5	protein_coding
	ENSG00000017483	SLC38A5	protein_coding
	ENSG00000018189	RUFY3	protein_coding
	ENSG00000018280	SLC11A1	protein_coding
	ENSG00000018510	AGPS	protein_coding
	ENSG00000019144	PHLDB1	protein_coding
	ENSG00000019582	CD74	protein_coding
	ENSG00000020181	ADGRA2	protein_coding
	ENSG00000020577	SAMD4A	protein_coding
	ENSG00000020633	RUNX3	protein_coding
	ENSG00000020922	MRE11	protein_coding
	ENSG00000021355	SERPINB1	protein_coding
	ENSG00000022267	FHL1	protein_coding
	ENSG00000022976	ZNF839	protein_coding
	ENSG00000023171	GRAMD1B	protein_coding
	ENSG00000023191	RNH1	protein_coding
	ENSG00000023608	SNAPC1	protein_coding
	ENSG00000023902	PLEKHO1	protein_coding
	ENSG00000024422	EHD2	protein_coding
	ENSG00000025708	TYMP	protein_coding
	ENSG00000026025	VIM	protein_coding
	ENSG00000026036	RTEL1-TNFRSF6B	protein_coding
	ENSG00000026297	RNASET2	protein_coding
	ENSG00000026508	CD44	protein_coding
	ENSG00000026652	AGPAT4	protein_coding
	ENSG00000027075	PRKCH	protein_coding
	ENSG00000027697	IFNGR1	protein_coding
	ENSG00000028137	TNFRSF1B	protein_coding
	ENSG00000028277	POU2F2	protein_coding
	ENSG00000029534	ANK1	protein_coding
	ENSG00000030419	IKZF2	protein_coding
	ENSG00000031003	FAM13B	protein_coding
	ENSG00000033100	CHPF2	protein_coding
	ENSG00000033170	FUT8	protein_coding
	ENSG00000034053	APBA2	protein_coding
	ENSG00000034510	TMSB10	protein_coding
	ENSG00000034533	ASTE1	protein_coding
	ENSG00000034713	GABARAPL2	protein_coding
	ENSG00000035115	SH3YL1	protein_coding
	ENSG00000035141	FAM136A	protein_coding
	ENSG00000035403	VCL	protein_coding
	ENSG00000035720	STAP1	protein_coding
	ENSG00000037280	FLT4	protein_coding
	ENSG00000037474	NSUN2	protein_coding
	ENSG00000038382	TRIO	protein_coding
	ENSG00000039068	CDH1	protein_coding
	ENSG00000039560	RAI14	protein_coding
	ENSG00000041880	PARP3	protein_coding
	ENSG00000042062	FAM65C	protein_coding
	ENSG00000042980	ADAM28	protein_coding
	ENSG00000043462	LCP2	protein_coding
	ENSG00000043514	TRIT1	protein_coding
	ENSG00000044115	CTNNA1	protein_coding
	ENSG00000044574	HSPA5	protein_coding
	ENSG00000046889	PREX2	protein_coding
	ENSG00000047056	WDR37	protein_coding
	ENSG00000047315	POLR2B	protein_coding
	ENSG00000047365	ARAP2	protein_coding
	ENSG00000047457	CP	protein_coding
	ENSG00000047597	XK	protein_coding
	ENSG00000047634	SCML1	protein_coding
	ENSG00000047849	MAP4	protein_coding
	ENSG00000048140	TSPAN17	protein_coding
	ENSG00000048342	CC2D2A	protein_coding
	ENSG00000048740	CELF2	protein_coding
	ENSG00000048991	R3HDM1	protein_coding
	ENSG00000049089	COL9A2	protein_coding
	ENSG00000049130	KITLG	protein_coding
	ENSG00000049167	ERCC8	protein_coding
	ENSG00000049239	H6PD	protein_coding
	ENSG00000049246	PER3	protein_coding
	ENSG00000049323	LTBP1	protein_coding
	ENSG00000049759	NEDD4L	protein_coding
	ENSG00000050327	ARHGEF5	protein_coding
	ENSG00000052795	FNIP2	protein_coding
	ENSG00000052802	MSMO1	protein_coding
	ENSG00000052841	TTC17	protein_coding
	ENSG00000053254	FOXN3	protein_coding
	ENSG00000053371	AKR7A2	protein_coding
	ENSG00000053372	MRTO4	protein_coding
	ENSG00000053918	KCNQ1	protein_coding
	ENSG00000054219	LY75	protein_coding
	ENSG00000054967	RELT	protein_coding
	ENSG00000055044	NOP58	protein_coding
	ENSG00000055118	KCNH2	protein_coding
	ENSG00000055208	TAB2	protein_coding
	ENSG00000056972	TRAF3IP2	protein_coding
	ENSG00000056998	GYG2	protein_coding
	ENSG00000057608	GDI2	protein_coding
	ENSG00000058056	USP13	protein_coding
	ENSG00000058091	CDK14	protein_coding
	ENSG00000058668	ATP2B4	protein_coding
	ENSG00000058804	NDC1	protein_coding
	ENSG00000059573	ALDH18A1	protein_coding
	ENSG00000059588	TARBP1	protein_coding
	ENSG00000059691	GATB	protein_coding
	ENSG00000059804	SLC2A3	protein_coding
	ENSG00000059915	PSD	protein_coding
	ENSG00000060069	CTDP1	protein_coding
	ENSG00000060138	YBX3	protein_coding
	ENSG00000060140	STYK1	protein_coding
	ENSG00000060558	GNA15	protein_coding
	ENSG00000060971	ACAA1	protein_coding
	ENSG00000061273	HDAC7	protein_coding
	ENSG00000061492	WNT8A	protein_coding
	ENSG00000061676	NCKAP1	protein_coding
	ENSG00000061918	GUCY1B3	protein_coding
	ENSG00000062194	GPBP1	protein_coding
	ENSG00000062485	CS	protein_coding
	ENSG00000062598	ELMO2	protein_coding
	ENSG00000062716	VMP1	protein_coding
	ENSG00000063169	GLTSCR1	protein_coding
	ENSG00000063177	RPL18	protein_coding
	ENSG00000063180	CA11	protein_coding
	ENSG00000063241	ISOC2	protein_coding
	ENSG00000063438	AHRR	protein_coding
	ENSG00000064042	LIMCH1	protein_coding
	ENSG00000064225	ST3GAL6	protein_coding
	ENSG00000064300	NGFR	protein_coding
	ENSG00000064692	SNCAIP	protein_coding
	ENSG00000064763	FAR2	protein_coding
	ENSG00000064932	SBNO2	protein_coding
	ENSG00000065054	SLC9A3R2	protein_coding
	ENSG00000065328	MCM10	protein_coding
	ENSG00000065357	DGKA	protein_coding
	ENSG00000065526	SPEN	protein_coding
	ENSG00000065600	TMEM206	protein_coding
	ENSG00000065613	SLK	protein_coding
	ENSG00000065615	CYB5R4	protein_coding
	ENSG00000065621	GSTO2	protein_coding
	ENSG00000065675	PRKCQ	protein_coding
	ENSG00000065717	TLE2	protein_coding
	ENSG00000065809	FAM107B	protein_coding
	ENSG00000065833	ME1	protein_coding
	ENSG00000065970	FOXJ2	protein_coding
	ENSG00000066056	TIE1	protein_coding
	ENSG00000066294	CD84	protein_coding
	ENSG00000066382	MPPED2	protein_coding
	ENSG00000066468	FGFR2	protein_coding
	ENSG00000066583	ISOC1	protein_coding
	ENSG00000066855	MTFR1	protein_coding
	ENSG00000066926	FECH	protein_coding
	ENSG00000066933	MYO9A	protein_coding
	ENSG00000067064	IDI1	protein_coding
	ENSG00000067225	PKM	protein_coding
	ENSG00000067334	DNTTIP2	protein_coding
	ENSG00000068001	HYAL2	protein_coding
	ENSG00000068078	FGFR3	protein_coding
	ENSG00000068366	ACSL4	protein_coding
	ENSG00000068697	LAPTM4A	protein_coding
	ENSG00000068724	TTC7A	protein_coding
	ENSG00000068831	RASGRP2	protein_coding
	ENSG00000068878	PSME4	protein_coding
	ENSG00000068912	ERLEC1	protein_coding
	ENSG00000068971	PPP2R5B	protein_coding
	ENSG00000069122	ADGRF5	protein_coding
	ENSG00000069424	KCNAB2	protein_coding
	ENSG00000069667	RORA	protein_coding
	ENSG00000069696	DRD4	protein_coding
	ENSG00000069702	TGFBR3	protein_coding
	ENSG00000069849	ATP1B3	protein_coding
	ENSG00000069966	GNB5	protein_coding
	ENSG00000070018	LRP6	protein_coding
	ENSG00000070031	SCT	protein_coding
	ENSG00000070087	PFN2	protein_coding
	ENSG00000070269	TMEM260	protein_coding
	ENSG00000070367	EXOC5	protein_coding
	ENSG00000070404	FSTL3	protein_coding
	ENSG00000070476	ZXDC	protein_coding
	ENSG00000070495	JMJD6	protein_coding
	ENSG00000070540	WIPI1	protein_coding
	ENSG00000070756	PABPC1	protein_coding
	ENSG00000070770	CSNK2A2	protein_coding
	ENSG00000070808	CAMK2A	protein_coding
	ENSG00000070814	TCOF1	protein_coding
	ENSG00000070882	OSBPL3	protein_coding
	ENSG00000070950	RAD18	protein_coding
	ENSG00000071054	MAP4K4	protein_coding
	ENSG00000071127	WDR1	protein_coding
	ENSG00000071189	SNX13	protein_coding
	ENSG00000071242	RPS6KA2	protein_coding
	ENSG00000071246	VASH1	protein_coding
	ENSG00000071564	TCF3	protein_coding
	ENSG00000071794	HLTF	protein_coding
	ENSG00000071894	CPSF1	protein_coding
	ENSG00000072042	RDH11	protein_coding
	ENSG00000072062	PRKACA	protein_coding
	ENSG00000072133	RPS6KA6	protein_coding
	ENSG00000072135	PTPN18	protein_coding
	ENSG00000072195	SPEG	protein_coding
	ENSG00000072210	ALDH3A2	protein_coding
	ENSG00000072274	TFRC	protein_coding
	ENSG00000072609	CHFR	protein_coding
	ENSG00000072756	TRNT1	protein_coding
	ENSG00000073111	MCM2	protein_coding
	ENSG00000073150	PANX2	protein_coding
	ENSG00000073578	SDHA	protein_coding
	ENSG00000073605	GSDMB	protein_coding
	ENSG00000073737	DHRS9	protein_coding
	ENSG00000073849	ST6GAL1	protein_coding
	ENSG00000073910	FRY	protein_coding
	ENSG00000074047	GLI2	protein_coding
	ENSG00000074071	MRPS34	protein_coding
	ENSG00000074370	ATP2A3	protein_coding
	ENSG00000074603	DPP8	protein_coding
	ENSG00000074657	ZNF532	protein_coding
	ENSG00000074695	LMAN1	protein_coding
	ENSG00000074696	HACD3	protein_coding
	ENSG00000074842	MYDGF	protein_coding
	ENSG00000074966	TXK	protein_coding
	ENSG00000075043	KCNQ2	protein_coding
	ENSG00000075275	CELSR1	protein_coding
	ENSG00000075391	RASAL2	protein_coding
	ENSG00000075426	FOSL2	protein_coding
	ENSG00000075568	TMEM131	protein_coding
	ENSG00000075624	ACTB	protein_coding
	ENSG00000075711	DLG1	protein_coding
	ENSG00000075945	KIFAP3	protein_coding
	ENSG00000076067	RBMS2	protein_coding
	ENSG00000076108	BAZ2A	protein_coding
	ENSG00000076201	PTPN23	protein_coding
	ENSG00000076248	UNG	protein_coding
	ENSG00000076641	PAG1	protein_coding
	ENSG00000076662	ICAM3	protein_coding
	ENSG00000076770	MBNL3	protein_coding
	ENSG00000076944	STXBP2	protein_coding
	ENSG00000077097	TOP2B	protein_coding
	ENSG00000077238	IL4R	protein_coding
	ENSG00000077254	USP33	protein_coding
	ENSG00000077348	EXOSC5	protein_coding
	ENSG00000077454	LRCH4	protein_coding
	ENSG00000077549	CAPZB	protein_coding
	ENSG00000077616	NAALAD2	protein_coding
	ENSG00000077782	FGFR1	protein_coding
	ENSG00000077984	CST7	protein_coding
	ENSG00000078177	N4BP2	protein_coding
	ENSG00000078269	SYNJ2	protein_coding
	ENSG00000078304	PPP2R5C	protein_coding
	ENSG00000078403	MLLT10	protein_coding
	ENSG00000078596	ITM2A	protein_coding
	ENSG00000078687	TNRC6C	protein_coding
	ENSG00000078902	TOLLIP	protein_coding
	ENSG00000079150	FKBP7	protein_coding
	ENSG00000079156	OSBPL6	protein_coding
	ENSG00000079257	LXN	protein_coding
	ENSG00000079332	SAR1A	protein_coding
	ENSG00000079337	RAPGEF3	protein_coding
	ENSG00000079385	CEACAM1	protein_coding
	ENSG00000079462	PAFAH1B3	protein_coding
	ENSG00000079841	RIMS1	protein_coding
	ENSG00000079974	RABL2B	protein_coding
	ENSG00000080200	CRYBG3	protein_coding
	ENSG00000080224	EPHA6	protein_coding
	ENSG00000080298	RFX3	protein_coding
	ENSG00000080371	RAB21	protein_coding
	ENSG00000080503	SMARCA2	protein_coding
	ENSG00000080603	SRCAP	protein_coding
	ENSG00000080824	HSP90AA1	protein_coding
	ENSG00000081019	RSBN1	protein_coding
	ENSG00000081041	CXCL2	protein_coding
	ENSG00000081059	TCF7	protein_coding
	ENSG00000081189	MEF2C	protein_coding
	ENSG00000081307	UBA5	protein_coding
	ENSG00000082014	SMARCD3	protein_coding
	ENSG00000082146	STRADB	protein_coding
	ENSG00000082397	EPB41L3	protein_coding
	ENSG00000082701	GSK3B	protein_coding
	ENSG00000083093	PALB2	protein_coding
	ENSG00000083290	ULK2	protein_coding
	ENSG00000083750	RRAGB	protein_coding
	ENSG00000083799	CYLD	protein_coding
	ENSG00000083937	CHMP2B	protein_coding
	ENSG00000084207	GSTP1	protein_coding
	ENSG00000084444	FAM234B	protein_coding
	ENSG00000084636	COL16A1	protein_coding
	ENSG00000084731	KIF3C	protein_coding
	ENSG00000084754	HADHA	protein_coding
	ENSG00000084764	MAPRE3	protein_coding
	ENSG00000085063	CD59	protein_coding
	ENSG00000085117	CD82	protein_coding
	ENSG00000085185	BCORL1	protein_coding
	ENSG00000085224	ATRX	protein_coding
	ENSG00000085276	MECOM	protein_coding
	ENSG00000085563	ABCB1	protein_coding
	ENSG00000085721	RRN3	protein_coding
	ENSG00000085760	MTIF2	protein_coding
	ENSG00000085840	ORC1	protein_coding
	ENSG00000085998	POMGNT1	protein_coding
	ENSG00000086061	DNAJA1	protein_coding
	ENSG00000086205	FOLH1	protein_coding
	ENSG00000086232	EIF2AK1	protein_coding
	ENSG00000086289	EPDR1	protein_coding
	ENSG00000086544	ITPKC	protein_coding
	ENSG00000086730	LAT2	protein_coding
	ENSG00000087076	HSD17B14	protein_coding
	ENSG00000087086	FTL	protein_coding
	ENSG00000087095	NLK	protein_coding
	ENSG00000087157	PGS1	protein_coding
	ENSG00000087245	MMP2	protein_coding
	ENSG00000087338	GMCL1	protein_coding
	ENSG00000087586	AURKA	protein_coding
	ENSG00000087589	CASS4	protein_coding
	ENSG00000087903	RFX2	protein_coding
	ENSG00000087995	METTL2A	protein_coding
	ENSG00000088038	CNOT3	protein_coding
	ENSG00000088256	GNA11	protein_coding
	ENSG00000088305	DNMT3B	protein_coding
	ENSG00000088387	DOCK9	protein_coding
	ENSG00000088538	DOCK3	protein_coding
	ENSG00000088682	COQ9	protein_coding
	ENSG00000088766	CRLS1	protein_coding
	ENSG00000088808	PPP1R13B	protein_coding
	ENSG00000088826	SMOX	protein_coding
	ENSG00000088832	FKBP1A	protein_coding
	ENSG00000088881	EBF4	protein_coding
	ENSG00000088899	LZTS3	protein_coding
	ENSG00000088986	DYNLL1	protein_coding
	ENSG00000089006	SNX5	protein_coding
	ENSG00000089009	RPL6	protein_coding
	ENSG00000089041	P2RX7	protein_coding
	ENSG00000089050	RBBP9	protein_coding
	ENSG00000089177	KIF16B	protein_coding
	ENSG00000089220	PEBP1	protein_coding
	ENSG00000089280	FUS	protein_coding
	ENSG00000089597	GANAB	protein_coding
	ENSG00000089682	RBM41	protein_coding
	ENSG00000089692	LAG3	protein_coding
	ENSG00000089737	DDX24	protein_coding
	ENSG00000089820	ARHGAP4	protein_coding
	ENSG00000089916	GPATCH2L	protein_coding
	ENSG00000090020	SLC9A1	protein_coding
	ENSG00000090061	CCNK	protein_coding
	ENSG00000090104	RGS1	protein_coding
	ENSG00000090339	ICAM1	protein_coding
	ENSG00000090686	USP48	protein_coding
	ENSG00000090776	EFNB1	protein_coding
	ENSG00000090975	PITPNM2	protein_coding
	ENSG00000091073	DTX2	protein_coding
	ENSG00000091127	PUS7	protein_coding
	ENSG00000091157	WDR7	protein_coding
	ENSG00000091317	CMTM6	protein_coding
	ENSG00000091436	AC013461.1	protein_coding
	ENSG00000091490	SEL1L3	protein_coding
	ENSG00000091592	NLRP1	protein_coding
	ENSG00000091831	ESR1	protein_coding
	ENSG00000091986	CCDC80	protein_coding
	ENSG00000092330	TINF2	protein_coding
	ENSG00000092421	SEMA6A	protein_coding
	ENSG00000092758	COL9A3	protein_coding
	ENSG00000092820	EZR	protein_coding
	ENSG00000092847	AGO1	protein_coding
	ENSG00000092853	CLSPN	protein_coding
	ENSG00000093072	CECR1	protein_coding
	ENSG00000094804	CDC6	protein_coding
	ENSG00000095059	DHPS	protein_coding
	ENSG00000095209	TMEM38B	protein_coding
	ENSG00000095303	PTGS1	protein_coding
	ENSG00000095321	CRAT	protein_coding
	ENSG00000095370	SH2D3C	protein_coding
	ENSG00000095380	NANS	protein_coding
	ENSG00000095383	TBC1D2	protein_coding
	ENSG00000095397	WHRN	protein_coding
	ENSG00000095739	BAMBI	protein_coding
	ENSG00000095752	IL11	protein_coding
	ENSG00000095932	SMIM24	protein_coding
	ENSG00000096063	SRPK1	protein_coding
	ENSG00000096433	ITPR3	protein_coding
	ENSG00000096696	DSP	protein_coding
	ENSG00000097096	SYDE2	protein_coding
	ENSG00000099139	PCSK5	protein_coding
	ENSG00000099194	SCD	protein_coding
	ENSG00000099204	ABLIM1	protein_coding
	ENSG00000099308	MAST3	protein_coding
	ENSG00000099341	PSMD8	protein_coding
	ENSG00000099364	FBXL19	protein_coding
	ENSG00000099797	TECR	protein_coding
	ENSG00000099810	MTAP	protein_coding
	ENSG00000099814	CEP170B	protein_coding
	ENSG00000099860	GADD45B	protein_coding
	ENSG00000099864	PALM	protein_coding
	ENSG00000099889	ARVCF	protein_coding
	ENSG00000099901	RANBP1	protein_coding
	ENSG00000099968	BCL2L13	protein_coding
	ENSG00000099977	DDT	protein_coding
	ENSG00000099985	OSM	protein_coding
	ENSG00000099992	TBC1D10A	protein_coding
	ENSG00000100014	SPECC1L	protein_coding
	ENSG00000100023	PPIL2	protein_coding
	ENSG00000100027	YPEL1	protein_coding
	ENSG00000100031	GGT1	protein_coding
	ENSG00000100068	LRP5L	protein_coding
	ENSG00000100097	LGALS1	protein_coding
	ENSG00000100129	EIF3L	protein_coding
	ENSG00000100138	SNU13	protein_coding
	ENSG00000100142	POLR2F	protein_coding
	ENSG00000100154	TTC28	protein_coding
	ENSG00000100201	DDX17	protein_coding
	ENSG00000100216	TOMM22	protein_coding
	ENSG00000100219	XBP1	protein_coding
	ENSG00000100234	TIMP3	protein_coding
	ENSG00000100280	AP1B1	protein_coding
	ENSG00000100297	MCM5	protein_coding
	ENSG00000100300	TSPO	protein_coding
	ENSG00000100320	RBFOX2	protein_coding
	ENSG00000100324	TAB1	protein_coding
	ENSG00000100347	SAMM50	protein_coding
	ENSG00000100348	TXN2	protein_coding
	ENSG00000100368	CSF2RB	protein_coding
	ENSG00000100376	FAM118A	protein_coding
	ENSG00000100395	L3MBTL2	protein_coding
	ENSG00000100422	CERK	protein_coding
	ENSG00000100425	BRD1	protein_coding
	ENSG00000100429	HDAC10	protein_coding
	ENSG00000100441	KHNYN	protein_coding
	ENSG00000100461	RBM23	protein_coding
	ENSG00000100462	PRMT5	protein_coding
	ENSG00000100483	VCPKMT	protein_coding
	ENSG00000100532	CGRRF1	protein_coding
	ENSG00000100575	TIMM9	protein_coding
	ENSG00000100578	KIAA0586	protein_coding
	ENSG00000100580	TMED8	protein_coding
	ENSG00000100591	AHSA1	protein_coding
	ENSG00000100592	DAAM1	protein_coding
	ENSG00000100600	LGMN	protein_coding
	ENSG00000100612	DHRS7	protein_coding
	ENSG00000100650	SRSF5	protein_coding
	ENSG00000100664	EIF5	protein_coding
	ENSG00000100714	MTHFD1	protein_coding
	ENSG00000100823	APEX1	protein_coding
	ENSG00000100836	PABPN1	protein_coding
	ENSG00000100888	CHD8	protein_coding
	ENSG00000100906	NFKBIA	protein_coding
	ENSG00000100918	REC8	protein_coding
	ENSG00000100934	SEC23A	protein_coding
	ENSG00000100938	GMPR2	protein_coding
	ENSG00000100968	NFATC4	protein_coding
	ENSG00000100979	PLTP	protein_coding
	ENSG00000101000	PROCR	protein_coding
	ENSG00000101017	CD40	protein_coding
	ENSG00000101057	MYBL2	protein_coding
	ENSG00000101079	NDRG3	protein_coding
	ENSG00000101152	DNAJC5	protein_coding
	ENSG00000101166	PRELID3B	protein_coding
	ENSG00000101187	SLCO4A1	protein_coding
	ENSG00000101190	TCFL5	protein_coding
	ENSG00000101200	AVP	protein_coding
	ENSG00000101216	GMEB2	protein_coding
	ENSG00000101236	RNF24	protein_coding
	ENSG00000101265	RASSF2	protein_coding
	ENSG00000101290	CDS2	protein_coding
	ENSG00000101336	HCK	protein_coding
	ENSG00000101361	NOP56	protein_coding
	ENSG00000101384	JAG1	protein_coding
	ENSG00000101405	OXT	protein_coding
	ENSG00000101417	PXMP4	protein_coding
	ENSG00000101421	CHMP4B	protein_coding
	ENSG00000101439	CST3	protein_coding
	ENSG00000101442	ACTR5	protein_coding
	ENSG00000101445	PPP1R16B	protein_coding
	ENSG00000101464	PIGU	protein_coding
	ENSG00000101544	ADNP2	protein_coding
	ENSG00000101695	RNF125	protein_coding
	ENSG00000101811	CSTF2	protein_coding
	ENSG00000101888	NXT2	protein_coding
	ENSG00000101938	CHRDL1	protein_coding
	ENSG00000102007	PLP2	protein_coding
	ENSG00000102043	MTMR8	protein_coding
	ENSG00000102081	FMR1	protein_coding
	ENSG00000102096	PIM2	protein_coding
	ENSG00000102100	SLC35A2	protein_coding
	ENSG00000102144	PGK1	protein_coding
	ENSG00000102145	GATA1	protein_coding
	ENSG00000102230	PCYT1B	protein_coding
	ENSG00000102245	CD40LG	protein_coding
	ENSG00000102265	TIMP1	protein_coding
	ENSG00000102309	PIN4	protein_coding
	ENSG00000102362	SYTL4	protein_coding
	ENSG00000102531	FNDC3A	protein_coding
	ENSG00000102539	MLNR	protein_coding
	ENSG00000102554	KLF5	protein_coding
	ENSG00000102575	ACP5	protein_coding
	ENSG00000102606	ARHGEF7	protein_coding
	ENSG00000102699	PARP4	protein_coding
	ENSG00000102710	SUPT20H	protein_coding
	ENSG00000102755	FLT1	protein_coding
	ENSG00000102780	DGKH	protein_coding
	ENSG00000102786	INTS6	protein_coding
	ENSG00000102893	PHKB	protein_coding
	ENSG00000102898	NUTF2	protein_coding
	ENSG00000102901	CENPT	protein_coding
	ENSG00000102935	ZNF423	protein_coding
	ENSG00000102984	ZNF821	protein_coding
	ENSG00000102996	MMP15	protein_coding
	ENSG00000103005	USB1	protein_coding
	ENSG00000103018	CYB5B	protein_coding
	ENSG00000103034	NDRG4	protein_coding
	ENSG00000103160	HSDL1	protein_coding
	ENSG00000103187	COTL1	protein_coding
	ENSG00000103316	CRYM	protein_coding
	ENSG00000103335	PIEZO1	protein_coding
	ENSG00000103381	CPPED1	protein_coding
	ENSG00000103404	USP31	protein_coding
	ENSG00000103485	QPRT	protein_coding
	ENSG00000103489	XYLT1	protein_coding
	ENSG00000103495	MAZ	protein_coding
	ENSG00000103510	KAT8	protein_coding
	ENSG00000103522	IL21R	protein_coding
	ENSG00000103550	KNOP1	protein_coding
	ENSG00000103671	TRIP4	protein_coding
	ENSG00000104067	TJP1	protein_coding
	ENSG00000104218	CSPP1	protein_coding
	ENSG00000104228	TRIM35	protein_coding
	ENSG00000104267	CA2	protein_coding
	ENSG00000104312	RIPK2	protein_coding
	ENSG00000104325	DECR1	protein_coding
	ENSG00000104365	IKBKB	protein_coding
	ENSG00000104369	JPH1	protein_coding
	ENSG00000104419	NDRG1	protein_coding
	ENSG00000104689	TNFRSF10A	protein_coding
	ENSG00000104714	ERICH1	protein_coding
	ENSG00000104738	MCM4	protein_coding
	ENSG00000104823	ECH1	protein_coding
	ENSG00000104833	TUBB4A	protein_coding
	ENSG00000104835	SARS2	protein_coding
	ENSG00000104856	RELB	protein_coding
	ENSG00000104872	PIH1D1	protein_coding
	ENSG00000104880	ARHGEF18	protein_coding
	ENSG00000104886	PLEKHJ1	protein_coding
	ENSG00000104889	RNASEH2A	protein_coding
	ENSG00000104894	CD37	protein_coding
	ENSG00000104897	SF3A2	protein_coding
	ENSG00000104936	DMPK	protein_coding
	ENSG00000104951	IL4I1	protein_coding
	ENSG00000104973	MED25	protein_coding
	ENSG00000104998	IL27RA	protein_coding
	ENSG00000105122	RASAL3	protein_coding
	ENSG00000105127	AKAP8	protein_coding
	ENSG00000105186	ANKRD27	protein_coding
	ENSG00000105193	RPS16	protein_coding
	ENSG00000105202	FBL	protein_coding
	ENSG00000105204	DYRK1B	protein_coding
	ENSG00000105223	PLD3	protein_coding
	ENSG00000105227	PRX	protein_coding
	ENSG00000105270	CLIP3	protein_coding
	ENSG00000105287	PRKD2	protein_coding
	ENSG00000105323	HNRNPUL1	protein_coding
	ENSG00000105325	FZR1	protein_coding
	ENSG00000105329	TGFB1	protein_coding
	ENSG00000105364	MRPL4	protein_coding
	ENSG00000105371	ICAM4	protein_coding
	ENSG00000105397	TYK2	protein_coding
	ENSG00000105404	RABAC1	protein_coding
	ENSG00000105409	ATP1A3	protein_coding
	ENSG00000105419	MEIS3	protein_coding
	ENSG00000105429	MEGF8	protein_coding
	ENSG00000105472	CLEC11A	protein_coding
	ENSG00000105509	HAS1	protein_coding
	ENSG00000105520	PLPPR2	protein_coding
	ENSG00000105610	KLF1	protein_coding
	ENSG00000105612	DNASE2	protein_coding
	ENSG00000105640	RPL18A	protein_coding
	ENSG00000105641	SLC5A5	protein_coding
	ENSG00000105643	ARRDC2	protein_coding
	ENSG00000105655	ISYNA1	protein_coding
	ENSG00000105656	ELL	protein_coding
	ENSG00000105671	DDX49	protein_coding
	ENSG00000105705	SUGP1	protein_coding
	ENSG00000105711	SCN1B	protein_coding
	ENSG00000105722	ERF	protein_coding
	ENSG00000105808	RASA4	protein_coding
	ENSG00000105810	CDK6	protein_coding
	ENSG00000105835	NAMPT	protein_coding
	ENSG00000105851	PIK3CG	protein_coding
	ENSG00000105963	ADAP1	protein_coding
	ENSG00000106034	CPED1	protein_coding
	ENSG00000106070	GRB10	protein_coding
	ENSG00000106080	FKBP14	protein_coding
	ENSG00000106089	STX1A	protein_coding
	ENSG00000106144	CASP2	protein_coding
	ENSG00000106268	NUDT1	protein_coding
	ENSG00000106305	AIMP2	protein_coding
	ENSG00000106327	TFR2	protein_coding
	ENSG00000106330	MOSPD3	protein_coding
	ENSG00000106344	RBM28	protein_coding
	ENSG00000106355	LSM5	protein_coding
	ENSG00000106605	BLVRA	protein_coding
	ENSG00000106608	URGCP	protein_coding
	ENSG00000106624	AEBP1	protein_coding
	ENSG00000106635	BCL7B	protein_coding
	ENSG00000106665	CLIP2	protein_coding
	ENSG00000106683	LIMK1	protein_coding
	ENSG00000106701	FSD1L	protein_coding
	ENSG00000106771	TMEM245	protein_coding
	ENSG00000106772	PRUNE2	protein_coding
	ENSG00000106780	MEGF9	protein_coding
	ENSG00000106799	TGFBR1	protein_coding
	ENSG00000106829	TLE4	protein_coding
	ENSG00000106852	LHX6	protein_coding
	ENSG00000106952	TNFSF8	protein_coding
	ENSG00000106993	CDC37L1	protein_coding
	ENSG00000107020	PLGRKT	protein_coding
	ENSG00000107021	TBC1D13	protein_coding
	ENSG00000107099	DOCK8	protein_coding
	ENSG00000107263	RAPGEF1	protein_coding
	ENSG00000107281	NPDC1	protein_coding
	ENSG00000107338	SHB	protein_coding
	ENSG00000107438	PDLIM1	protein_coding
	ENSG00000107485	GATA3	protein_coding
	ENSG00000107566	ERLIN1	protein_coding
	ENSG00000107614	TRDMT1	protein_coding
	ENSG00000107719	PALD1	protein_coding
	ENSG00000107731	UNC5B	protein_coding
	ENSG00000107738	C10orf54	protein_coding
	ENSG00000107742	SPOCK2	protein_coding
	ENSG00000107745	MICU1	protein_coding
	ENSG00000107789	MINPP1	protein_coding
	ENSG00000107816	LZTS2	protein_coding
	ENSG00000107819	SFXN3	protein_coding
	ENSG00000107821	KAZALD1	protein_coding
	ENSG00000107874	CUEDC2	protein_coding
	ENSG00000107882	SUFU	protein_coding
	ENSG00000107929	LARP4B	protein_coding
	ENSG00000107937	GTPBP4	protein_coding
	ENSG00000107949	BCCIP	protein_coding
	ENSG00000107959	PITRM1	protein_coding
	ENSG00000107968	MAP3K8	protein_coding
	ENSG00000108001	EBF3	protein_coding
	ENSG00000108091	CCDC6	protein_coding
	ENSG00000108100	CCNY	protein_coding
	ENSG00000108107	RPL28	protein_coding
	ENSG00000108175	ZMIZ1	protein_coding
	ENSG00000108256	NUFIP2	protein_coding
	ENSG00000108349	CASC3	protein_coding
	ENSG00000108468	CBX1	protein_coding
	ENSG00000108511	HOXB6	protein_coding
	ENSG00000108518	PFN1	protein_coding
	ENSG00000108551	RASD1	protein_coding
	ENSG00000108561	C1QBP	protein_coding
	ENSG00000108592	FTSJ3	protein_coding
	ENSG00000108622	ICAM2	protein_coding
	ENSG00000108639	SYNGR2	protein_coding
	ENSG00000108654	DDX5	protein_coding
	ENSG00000108679	LGALS3BP	protein_coding
	ENSG00000108774	RAB5C	protein_coding
	ENSG00000108797	CNTNAP1	protein_coding
	ENSG00000108798	ABI3	protein_coding
	ENSG00000108821	COL1A1	protein_coding
	ENSG00000108828	VAT1	protein_coding
	ENSG00000108839	ALOX12	protein_coding
	ENSG00000108848	LUC7L3	protein_coding
	ENSG00000108861	DUSP3	protein_coding
	ENSG00000108883	EFTUD2	protein_coding
	ENSG00000108924	HLF	protein_coding
	ENSG00000108953	YWHAE	protein_coding
	ENSG00000108961	RANGRF	protein_coding
	ENSG00000109016	DHRS7B	protein_coding
	ENSG00000109062	SLC9A3R1	protein_coding
	ENSG00000109066	TMEM104	protein_coding
	ENSG00000109084	TMEM97	protein_coding
	ENSG00000109099	PMP22	protein_coding
	ENSG00000109113	RAB34	protein_coding
	ENSG00000109220	CHIC2	protein_coding
	ENSG00000109265	KIAA1211	protein_coding
	ENSG00000109270	LAMTOR3	protein_coding
	ENSG00000109320	NFKB1	protein_coding
	ENSG00000109321	AREG	protein_coding
	ENSG00000109339	MAPK10	protein_coding
	ENSG00000109458	GAB1	protein_coding
	ENSG00000109472	CPE	protein_coding
	ENSG00000109475	RPL34	protein_coding
	ENSG00000109519	GRPEL1	protein_coding
	ENSG00000109534	GAR1	protein_coding
	ENSG00000109536	FRG1	protein_coding
	ENSG00000109654	TRIM2	protein_coding
	ENSG00000109689	STIM2	protein_coding
	ENSG00000109762	SNX25	protein_coding
	ENSG00000109906	ZBTB16	protein_coding
	ENSG00000109971	HSPA8	protein_coding
	ENSG00000110002	VWA5A	protein_coding
	ENSG00000110011	DNAJC4	protein_coding
	ENSG00000110047	EHD1	protein_coding
	ENSG00000110066	KMT5B	protein_coding
	ENSG00000110090	CPT1A	protein_coding
	ENSG00000110104	CCDC86	protein_coding
	ENSG00000110107	PRPF19	protein_coding
	ENSG00000110200	ANAPC15	protein_coding
	ENSG00000110218	PANX1	protein_coding
	ENSG00000110237	ARHGEF17	protein_coding
	ENSG00000110318	CEP126	protein_coding
	ENSG00000110321	EIF4G2	protein_coding
	ENSG00000110324	IL10RA	protein_coding
	ENSG00000110328	GALNT18	protein_coding
	ENSG00000110330	BIRC2	protein_coding
	ENSG00000110400	NECTIN1	protein_coding
	ENSG00000110442	COMMD9	protein_coding
	ENSG00000110448	CD5	protein_coding
	ENSG00000110514	MADD	protein_coding
	ENSG00000110697	PITPNM1	protein_coding
	ENSG00000110700	RPS13	protein_coding
	ENSG00000110799	VWF	protein_coding
	ENSG00000110848	CD69	protein_coding
	ENSG00000110876	SELPLG	protein_coding
	ENSG00000110911	SLC11A2	protein_coding
	ENSG00000110934	BIN2	protein_coding
	ENSG00000110944	IL23A	protein_coding
	ENSG00000111057	KRT18	protein_coding
	ENSG00000111110	PPM1H	protein_coding
	ENSG00000111145	ELK3	protein_coding
	ENSG00000111203	ITFG2	protein_coding
	ENSG00000111206	FOXM1	protein_coding
	ENSG00000111224	PARP11	protein_coding
	ENSG00000111229	ARPC3	protein_coding
	ENSG00000111249	CUX2	protein_coding
	ENSG00000111252	SH2B3	protein_coding
	ENSG00000111261	MANSC1	protein_coding
	ENSG00000111331	OAS3	protein_coding
	ENSG00000111348	ARHGDIB	protein_coding
	ENSG00000111450	STX2	protein_coding
	ENSG00000111481	COPZ1	protein_coding
	ENSG00000111490	TBC1D30	protein_coding
	ENSG00000111602	TIMELESS	protein_coding
	ENSG00000111641	NOP2	protein_coding
	ENSG00000111644	ACRBP	protein_coding
	ENSG00000111653	ING4	protein_coding
	ENSG00000111669	TPI1	protein_coding
	ENSG00000111670	GNPTAB	protein_coding
	ENSG00000111676	ATN1	protein_coding
	ENSG00000111679	PTPN6	protein_coding
	ENSG00000111684	LPCAT3	protein_coding
	ENSG00000111716	LDHB	protein_coding
	ENSG00000111725	PRKAB1	protein_coding
	ENSG00000111728	ST8SIA1	protein_coding
	ENSG00000111775	COX6A1	protein_coding
	ENSG00000111788	RP11-22B23.1	unprocessed_pseudogene
	ENSG00000111790	FGFR1OP2	protein_coding
	ENSG00000111817	DSE	protein_coding
	ENSG00000111843	TMEM14C	protein_coding
	ENSG00000111850	SMIM8	protein_coding
	ENSG00000111859	NEDD9	protein_coding
	ENSG00000111860	CEP85L	protein_coding
	ENSG00000111897	SERINC1	protein_coding
	ENSG00000111906	HDDC2	protein_coding
	ENSG00000112029	FBXO5	protein_coding
	ENSG00000112031	MTRF1L	protein_coding
	ENSG00000112033	PPARD	protein_coding
	ENSG00000112079	STK38	protein_coding
	ENSG00000112118	MCM3	protein_coding
	ENSG00000112149	CD83	protein_coding
	ENSG00000112195	TREML2	protein_coding
	ENSG00000112290	WASF1	protein_coding
	ENSG00000112379	ARFGEF3	protein_coding
	ENSG00000112406	HECA	protein_coding
	ENSG00000112414	ADGRG6	protein_coding
	ENSG00000112511	PHF1	protein_coding
	ENSG00000112541	PDE10A	protein_coding
	ENSG00000112561	TFEB	protein_coding
	ENSG00000112576	CCND3	protein_coding
	ENSG00000112624	GLTSCR1L	protein_coding
	ENSG00000112640	PPP2R5D	protein_coding
	ENSG00000112715	VEGFA	protein_coding
	ENSG00000112759	SLC29A1	protein_coding
	ENSG00000112787	FBRSL1	protein_coding
	ENSG00000112941	PAPD7	protein_coding
	ENSG00000112983	BRD8	protein_coding
	ENSG00000112992	NNT	protein_coding
	ENSG00000113070	HBEGF	protein_coding
	ENSG00000113083	LOX	protein_coding
	ENSG00000113100	CDH9	protein_coding
	ENSG00000113140	SPARC	protein_coding
	ENSG00000113161	HMGCR	protein_coding
	ENSG00000113231	PDE8B	protein_coding
	ENSG00000113269	RNF130	protein_coding
	ENSG00000113312	TTC1	protein_coding
	ENSG00000113328	CCNG1	protein_coding
	ENSG00000113360	DROSHA	protein_coding
	ENSG00000113368	LMNB1	protein_coding
	ENSG00000113369	ARRDC3	protein_coding
	ENSG00000113522	RAD50	protein_coding
	ENSG00000113580	NR3C1	protein_coding
	ENSG00000113595	TRIM23	protein_coding
	ENSG00000113638	TTC33	protein_coding
	ENSG00000113657	DPYSL3	protein_coding
	ENSG00000113716	HMGXB3	protein_coding
	ENSG00000113721	PDGFRB	protein_coding
	ENSG00000113734	BNIP1	protein_coding
	ENSG00000113749	HRH2	protein_coding
	ENSG00000113758	DBN1	protein_coding
	ENSG00000113790	EHHADH	protein_coding
	ENSG00000113810	SMC4	protein_coding
	ENSG00000113811	SELENOK	protein_coding
	ENSG00000114019	AMOTL2	protein_coding
	ENSG00000114021	NIT2	protein_coding
	ENSG00000114026	OGG1	protein_coding
	ENSG00000114054	PCCB	protein_coding
	ENSG00000114315	HES1	protein_coding
	ENSG00000114446	IFT57	protein_coding
	ENSG00000114450	GNB4	protein_coding
	ENSG00000114480	GBE1	protein_coding
	ENSG00000114487	MORC1	protein_coding
	ENSG00000114626	ABTB1	protein_coding
	ENSG00000114650	SCAP	protein_coding
	ENSG00000114686	MRPL3	protein_coding
	ENSG00000114737	CISH	protein_coding
	ENSG00000114770	ABCC5	protein_coding
	ENSG00000114796	KLHL24	protein_coding
	ENSG00000114812	VIPR1	protein_coding
	ENSG00000114902	SPCS1	protein_coding
	ENSG00000114933	INO80D	protein_coding
	ENSG00000114942	EEF1B2	protein_coding
	ENSG00000114988	LMAN2L	protein_coding
	ENSG00000114993	RTKN	protein_coding
	ENSG00000114999	TTL	protein_coding
	ENSG00000115085	ZAP70	protein_coding
	ENSG00000115165	CYTIP	protein_coding
	ENSG00000115183	TANC1	protein_coding
	ENSG00000115232	ITGA4	protein_coding
	ENSG00000115252	PDE1A	protein_coding
	ENSG00000115295	CLIP4	protein_coding
	ENSG00000115306	SPTBN1	protein_coding
	ENSG00000115325	DOK1	protein_coding
	ENSG00000115364	MRPL19	protein_coding
	ENSG00000115414	FN1	protein_coding
	ENSG00000115421	PAPOLG	protein_coding
	ENSG00000115457	IGFBP2	protein_coding
	ENSG00000115520	COQ10B	protein_coding
	ENSG00000115525	ST3GAL5	protein_coding
	ENSG00000115539	PDCL3	protein_coding
	ENSG00000115568	ZNF142	protein_coding
	ENSG00000115602	IL1RL1	protein_coding
	ENSG00000115604	IL18R1	protein_coding
	ENSG00000115641	FHL2	protein_coding
	ENSG00000115652	UXS1	protein_coding
	ENSG00000115657	ABCB6	protein_coding
	ENSG00000115685	PPP1R7	protein_coding
	ENSG00000115738	ID2	protein_coding
	ENSG00000115762	PLEKHB2	protein_coding
	ENSG00000115808	STRN	protein_coding
	ENSG00000115816	CEBPZ	protein_coding
	ENSG00000115866	DARS	protein_coding
	ENSG00000115875	SRSF7	protein_coding
	ENSG00000115896	PLCL1	protein_coding
	ENSG00000115904	SOS1	protein_coding
	ENSG00000115935	WIPF1	protein_coding
	ENSG00000115956	PLEK	protein_coding
	ENSG00000115993	TRAK2	protein_coding
	ENSG00000116001	TIA1	protein_coding
	ENSG00000116157	GPX7	protein_coding
	ENSG00000116161	CACYBP	protein_coding
	ENSG00000116198	CEP104	protein_coding
	ENSG00000116221	MRPL37	protein_coding
	ENSG00000116251	RPL22	protein_coding
	ENSG00000116285	ERRFI1	protein_coding
	ENSG00000116337	AMPD2	protein_coding
	ENSG00000116473	RAP1A	protein_coding
	ENSG00000116497	S100PBP	protein_coding
	ENSG00000116514	RNF19B	protein_coding
	ENSG00000116584	ARHGEF2	protein_coding
	ENSG00000116586	LAMTOR2	protein_coding
	ENSG00000116649	SRM	protein_coding
	ENSG00000116675	DNAJC6	protein_coding
	ENSG00000116698	SMG7	protein_coding
	ENSG00000116701	NCF2	protein_coding
	ENSG00000116711	PLA2G4A	protein_coding
	ENSG00000116793	PHTF1	protein_coding
	ENSG00000116809	ZBTB17	protein_coding
	ENSG00000116830	TTF2	protein_coding
	ENSG00000116852	KIF21B	protein_coding
	ENSG00000116883	RP11-268J15.5	antisense
	ENSG00000116906	GNPAT	protein_coding
	ENSG00000116922	C1orf109	protein_coding
	ENSG00000116954	RRAGC	protein_coding
	ENSG00000116983	HPCAL4	protein_coding
	ENSG00000116985	BMP8B	protein_coding
	ENSG00000116991	SIPA1L2	protein_coding
	ENSG00000117016	RIMS3	protein_coding
	ENSG00000117036	ETV3	protein_coding
	ENSG00000117054	ACADM	protein_coding
	ENSG00000117091	CD48	protein_coding
	ENSG00000117114	ADGRL2	protein_coding
	ENSG00000117122	MFAP2	protein_coding
	ENSG00000117143	UAP1	protein_coding
	ENSG00000117298	ECE1	protein_coding
	ENSG00000117308	GALE	protein_coding
	ENSG00000117318	ID3	protein_coding
	ENSG00000117394	SLC2A1	protein_coding
	ENSG00000117395	EBNA1BP2	protein_coding
	ENSG00000117450	PRDX1	protein_coding
	ENSG00000117480	FAAH	protein_coding
	ENSG00000117632	STMN1	protein_coding
	ENSG00000117640	MTFR1L	protein_coding
	ENSG00000117643	MAN1C1	protein_coding
	ENSG00000117691	NENF	protein_coding
	ENSG00000117713	ARID1A	protein_coding
	ENSG00000117791	35854	protein_coding
	ENSG00000117868	ESYT2	protein_coding
	ENSG00000117877	CD3EAP	protein_coding
	ENSG00000117984	CTSD	protein_coding
	ENSG00000118200	CAMSAP2	protein_coding
	ENSG00000118231	CRYGD	protein_coding
	ENSG00000118260	CREB1	protein_coding
	ENSG00000118263	KLF7	protein_coding
	ENSG00000118292	C1orf54	protein_coding
	ENSG00000118363	SPCS2	protein_coding
	ENSG00000118418	HMGN3	protein_coding
	ENSG00000118503	TNFAIP3	protein_coding
	ENSG00000118508	RAB32	protein_coding
	ENSG00000118513	MYB	protein_coding
	ENSG00000118655	DCLRE1B	protein_coding
	ENSG00000118785	SPP1	protein_coding
	ENSG00000118804	STBD1	protein_coding
	ENSG00000118816	CCNI	protein_coding
	ENSG00000119041	GTF3C3	protein_coding
	ENSG00000119138	KLF9	protein_coding
	ENSG00000119185	ITGB1BP1	protein_coding
	ENSG00000119314	PTBP3	protein_coding
	ENSG00000119333	WDR34	protein_coding
	ENSG00000119383	PTPA	protein_coding
	ENSG00000119392	GLE1	protein_coding
	ENSG00000119403	PHF19	protein_coding
	ENSG00000119411	BSPRY	protein_coding
	ENSG00000119535	CSF3R	protein_coding
	ENSG00000119596	YLPM1	protein_coding
	ENSG00000119616	FCF1	protein_coding
	ENSG00000119632	IFI27L2	protein_coding
	ENSG00000119655	NPC2	protein_coding
	ENSG00000119669	IRF2BPL	protein_coding
	ENSG00000119685	TTLL5	protein_coding
	ENSG00000119729	RHOQ	protein_coding
	ENSG00000119772	DNMT3A	protein_coding
	ENSG00000119777	TMEM214	protein_coding
	ENSG00000119801	YPEL5	protein_coding
	ENSG00000119862	LGALSL	protein_coding
	ENSG00000119865	CNRIP1	protein_coding
	ENSG00000119866	BCL11A	protein_coding
	ENSG00000119899	SLC17A5	protein_coding
	ENSG00000119912	IDE	protein_coding
	ENSG00000119953	SMNDC1	protein_coding
	ENSG00000119979	FAM45A	protein_coding
	ENSG00000120057	SFRP5	protein_coding
	ENSG00000120063	GNA13	protein_coding
	ENSG00000120093	HOXB3	protein_coding
	ENSG00000120129	DUSP1	protein_coding
	ENSG00000120156	TEK	protein_coding
	ENSG00000120162	MOB3B	protein_coding
	ENSG00000120254	MTHFD1L	protein_coding
	ENSG00000120265	PCMT1	protein_coding
	ENSG00000120278	PLEKHG1	protein_coding
	ENSG00000120306	CYSTM1	protein_coding
	ENSG00000120318	ARAP3	protein_coding
	ENSG00000120438	TCP1	protein_coding
	ENSG00000120519	SLC10A7	protein_coding
	ENSG00000120549	KIAA1217	protein_coding
	ENSG00000120594	PLXDC2	protein_coding
	ENSG00000120662	MTRF1	protein_coding
	ENSG00000120685	PROSER1	protein_coding
	ENSG00000120690	ELF1	protein_coding
	ENSG00000120694	HSPH1	protein_coding
	ENSG00000120725	SIL1	protein_coding
	ENSG00000120738	EGR1	protein_coding
	ENSG00000120802	TMPO	protein_coding
	ENSG00000120875	DUSP4	protein_coding
	ENSG00000120889	TNFRSF10B	protein_coding
	ENSG00000120899	PTK2B	protein_coding
	ENSG00000120913	PDLIM2	protein_coding
	ENSG00000120915	EPHX2	protein_coding
	ENSG00000120992	LYPLA1	protein_coding
	ENSG00000121039	RDH10	protein_coding
	ENSG00000121064	SCPEP1	protein_coding
	ENSG00000121073	SLC35B1	protein_coding
	ENSG00000121101	TEX14	protein_coding
	ENSG00000121104	FAM117A	protein_coding
	ENSG00000121152	NCAPH	protein_coding
	ENSG00000121289	CEP89	protein_coding
	ENSG00000121297	TSHZ3	protein_coding
	ENSG00000121310	ECHDC2	protein_coding
	ENSG00000121410	A1BG	protein_coding
	ENSG00000121413	ZSCAN18	protein_coding
	ENSG00000121579	NAA50	protein_coding
	ENSG00000121671	CRY2	protein_coding
	ENSG00000121691	CAT	protein_coding
	ENSG00000121797	CCRL2	protein_coding
	ENSG00000121858	TNFSF10	protein_coding
	ENSG00000121895	TMEM156	protein_coding
	ENSG00000121897	LIAS	protein_coding
	ENSG00000121940	CLCC1	protein_coding
	ENSG00000121966	CXCR4	protein_coding
	ENSG00000121989	ACVR2A	protein_coding
	ENSG00000122068	FYTTD1	protein_coding
	ENSG00000122140	MRPS2	protein_coding
	ENSG00000122188	LAX1	protein_coding
	ENSG00000122223	CD244	protein_coding
	ENSG00000122435	TRMT13	protein_coding
	ENSG00000122490	PQLC1	protein_coding
	ENSG00000122515	ZMIZ2	protein_coding
	ENSG00000122547	EEPD1	protein_coding
	ENSG00000122566	HNRNPA2B1	protein_coding
	ENSG00000122574	WIPF3	protein_coding
	ENSG00000122591	FAM126A	protein_coding
	ENSG00000122642	FKBP9	protein_coding
	ENSG00000122643	NT5C3A	protein_coding
	ENSG00000122644	ARL4A	protein_coding
	ENSG00000122711	SPINK4	protein_coding
	ENSG00000122779	TRIM24	protein_coding
	ENSG00000122861	PLAU	protein_coding
	ENSG00000122862	SRGN	protein_coding
	ENSG00000122877	EGR2	protein_coding
	ENSG00000122882	ECD	protein_coding
	ENSG00000123080	CDKN2C	protein_coding
	ENSG00000123091	RNF11	protein_coding
	ENSG00000123094	RASSF8	protein_coding
	ENSG00000123124	WWP1	protein_coding
	ENSG00000123131	PRDX4	protein_coding
	ENSG00000123136	DDX39A	protein_coding
	ENSG00000123146	ADGRE5	protein_coding
	ENSG00000123179	EBPL	protein_coding
	ENSG00000123191	ATP7B	protein_coding
	ENSG00000123200	ZC3H13	protein_coding
	ENSG00000123219	CENPK	protein_coding
	ENSG00000123240	OPTN	protein_coding
	ENSG00000123384	LRP1	protein_coding
	ENSG00000123405	NFE2	protein_coding
	ENSG00000123415	SMUG1	protein_coding
	ENSG00000123416	TUBA1B	protein_coding
	ENSG00000123643	SLC36A1	protein_coding
	ENSG00000123700	KCNJ2	protein_coding
	ENSG00000123975	CKS2	protein_coding
	ENSG00000124006	OBSL1	protein_coding
	ENSG00000124098	FAM210B	protein_coding
	ENSG00000124172	ATP5E	protein_coding
	ENSG00000124201	ZNFX1	protein_coding
	ENSG00000124215	CDH26	protein_coding
	ENSG00000124222	STX16	protein_coding
	ENSG00000124224	PPP4R1L	transcribed_unprocessed_pseudogene
	ENSG00000124225	PMEPA1	protein_coding
	ENSG00000124226	RNF114	protein_coding
	ENSG00000124374	PAIP2B	protein_coding
	ENSG00000124496	TRERF1	protein_coding
	ENSG00000124508	BTN2A2	protein_coding
	ENSG00000124523	SIRT5	protein_coding
	ENSG00000124532	MRS2	protein_coding
	ENSG00000124570	SERPINB6	protein_coding
	ENSG00000124574	ABCC10	protein_coding
	ENSG00000124641	MED20	protein_coding
	ENSG00000124702	KLHDC3	protein_coding
	ENSG00000124762	CDKN1A	protein_coding
	ENSG00000124766	SOX4	protein_coding
	ENSG00000124780	KCNK17	protein_coding
	ENSG00000124813	RUNX2	protein_coding
	ENSG00000124882	EREG	protein_coding
	ENSG00000124942	AHNAK	protein_coding
	ENSG00000125089	SH3TC1	protein_coding
	ENSG00000125122	LRRC29	protein_coding
	ENSG00000125148	MT2A	protein_coding
	ENSG00000125170	DOK4	protein_coding
	ENSG00000125249	RAP2A	protein_coding
	ENSG00000125257	ABCC4	protein_coding
	ENSG00000125266	EFNB2	protein_coding
	ENSG00000125319	C17orf53	protein_coding
	ENSG00000125347	IRF1	protein_coding
	ENSG00000125375	ATP5S	protein_coding
	ENSG00000125384	PTGER2	protein_coding
	ENSG00000125454	SLC25A19	protein_coding
	ENSG00000125458	NT5C	protein_coding
	ENSG00000125482	TTF1	protein_coding
	ENSG00000125505	MBOAT7	protein_coding
	ENSG00000125534	PPDPF	protein_coding
	ENSG00000125538	IL1B	protein_coding
	ENSG00000125633	CCDC93	protein_coding
	ENSG00000125676	THOC2	protein_coding
	ENSG00000125755	SYMPK	protein_coding
	ENSG00000125817	CENPB	protein_coding
	ENSG00000125821	DTD1	protein_coding
	ENSG00000125841	NRSN2	protein_coding
	ENSG00000125863	MKKS	protein_coding
	ENSG00000125871	MGME1	protein_coding
	ENSG00000125910	S1PR4	protein_coding
	ENSG00000125968	ID1	protein_coding
	ENSG00000126107	HECTD3	protein_coding
	ENSG00000126217	MCF2L	protein_coding
	ENSG00000126264	HCST	protein_coding
	ENSG00000126267	COX6B1	protein_coding
	ENSG00000126353	CCR7	protein_coding
	ENSG00000126368	NR1D1	protein_coding
	ENSG00000126391	FRMD8	protein_coding
	ENSG00000126458	RRAS	protein_coding
	ENSG00000126461	SCAF1	protein_coding
	ENSG00000126464	PRR12	protein_coding
	ENSG00000126705	AHDC1	protein_coding
	ENSG00000126756	UXT	protein_coding
	ENSG00000126759	CFP	protein_coding
	ENSG00000126821	SGPP1	protein_coding
	ENSG00000126860	EVI2A	protein_coding
	ENSG00000126878	AIF1L	protein_coding
	ENSG00000126903	SLC10A3	protein_coding
	ENSG00000127080	IPPK	protein_coding
	ENSG00000127081	ZNF484	protein_coding
	ENSG00000127124	HIVEP3	protein_coding
	ENSG00000127152	BCL11B	protein_coding
	ENSG00000127311	HELB	protein_coding
	ENSG00000127418	FGFRL1	protein_coding
	ENSG00000127507	ADGRE2	protein_coding
	ENSG00000127526	SLC35E1	protein_coding
	ENSG00000127527	EPS15L1	protein_coding
	ENSG00000127533	F2RL3	protein_coding
	ENSG00000127616	SMARCA4	protein_coding
	ENSG00000127663	KDM4B	protein_coding
	ENSG00000127666	TICAM1	protein_coding
	ENSG00000127824	TUBA4A	protein_coding
	ENSG00000127951	FGL2	protein_coding
	ENSG00000127955	GNAI1	protein_coding
	ENSG00000127980	PEX1	protein_coding
	ENSG00000127989	MTERF1	protein_coding
	ENSG00000128039	SRD5A3	protein_coding
	ENSG00000128050	PAICS	protein_coding
	ENSG00000128203	ASPHD2	protein_coding
	ENSG00000128268	MGAT3	protein_coding
	ENSG00000128284	APOL3	protein_coding
	ENSG00000128322	IGLL1	protein_coding
	ENSG00000128340	RAC2	protein_coding
	ENSG00000128342	LIF	protein_coding
	ENSG00000128567	PODXL	protein_coding
	ENSG00000128590	DNAJB9	protein_coding
	ENSG00000128594	LRRC4	protein_coding
	ENSG00000128641	MYO1B	protein_coding
	ENSG00000128791	TWSG1	protein_coding
	ENSG00000128833	MYO5C	protein_coding
	ENSG00000128849	CGNL1	protein_coding
	ENSG00000128915	ICE2	protein_coding
	ENSG00000128923	FAM63B	protein_coding
	ENSG00000128928	IVD	protein_coding
	ENSG00000128944	KNSTRN	protein_coding
	ENSG00000129038	LOXL1	protein_coding
	ENSG00000129219	PLD2	protein_coding
	ENSG00000129226	CD68	protein_coding
	ENSG00000129250	KIF1C	protein_coding
	ENSG00000129315	CCNT1	protein_coding
	ENSG00000129347	KRI1	protein_coding
	ENSG00000129355	CDKN2D	protein_coding
	ENSG00000129465	RIPK3	protein_coding
	ENSG00000129467	ADCY4	protein_coding
	ENSG00000129480	DTD2	protein_coding
	ENSG00000129514	FOXA1	protein_coding
	ENSG00000129521	EGLN3	protein_coding
	ENSG00000129534	MIS18BP1	protein_coding
	ENSG00000129559	NEDD8	protein_coding
	ENSG00000129562	DAD1	protein_coding
	ENSG00000129625	REEP5	protein_coding
	ENSG00000129657	SEC14L1	protein_coding
	ENSG00000129675	ARHGEF6	protein_coding
	ENSG00000129680	MAP7D3	protein_coding
	ENSG00000129682	FGF13	protein_coding
	ENSG00000129691	ASH2L	protein_coding
	ENSG00000129757	CDKN1C	protein_coding
	ENSG00000129990	SYT5	protein_coding
	ENSG00000129993	CBFA2T3	protein_coding
	ENSG00000130035	GALNT8	protein_coding
	ENSG00000130038	CRACR2A	protein_coding
	ENSG00000130066	SAT1	protein_coding
	ENSG00000130164	LDLR	protein_coding
	ENSG00000130165	ELOF1	protein_coding
	ENSG00000130175	PRKCSH	protein_coding
	ENSG00000130202	NECTIN2	protein_coding
	ENSG00000130222	GADD45G	protein_coding
	ENSG00000130300	PLVAP	protein_coding
	ENSG00000130303	BST2	protein_coding
	ENSG00000130309	COLGALT1	protein_coding
	ENSG00000130312	MRPL34	protein_coding
	ENSG00000130340	SNX9	protein_coding
	ENSG00000130383	FUT5	protein_coding
	ENSG00000130396	AFDN	protein_coding
	ENSG00000130429	ARPC1B	protein_coding
	ENSG00000130479	MAP1S	protein_coding
	ENSG00000130508	PXDN	protein_coding
	ENSG00000130544	ZNF557	protein_coding
	ENSG00000130560	UBAC1	protein_coding
	ENSG00000130589	HELZ2	protein_coding
	ENSG00000130592	LSP1	protein_coding
	ENSG00000130600	H19	processed_transcript
	ENSG00000130635	COL5A1	protein_coding
	ENSG00000130638	ATXN10	protein_coding
	ENSG00000130653	PNPLA7	protein_coding
	ENSG00000130733	YIPF2	protein_coding
	ENSG00000130775	THEMIS2	protein_coding
	ENSG00000130779	CLIP1	protein_coding
	ENSG00000130816	DNMT1	protein_coding
	ENSG00000130818	ZNF426	protein_coding
	ENSG00000130826	DKC1	protein_coding
	ENSG00000130827	PLXNA3	protein_coding
	ENSG00000130830	MPP1	protein_coding
	ENSG00000130844	ZNF331	protein_coding
	ENSG00000130881	LRP3	protein_coding
	ENSG00000130939	UBE4B	protein_coding
	ENSG00000130956	HABP4	protein_coding
	ENSG00000130985	UBA1	protein_coding
	ENSG00000131015	ULBP2	protein_coding
	ENSG00000131037	EPS8L1	protein_coding
	ENSG00000131042	LILRB2	protein_coding
	ENSG00000131051	RBM39	protein_coding
	ENSG00000131089	ARHGEF9	protein_coding
	ENSG00000131149	GSE1	protein_coding
	ENSG00000131187	F12	protein_coding
	ENSG00000131188	PRR7	protein_coding
	ENSG00000131242	RAB11FIP4	protein_coding
	ENSG00000131263	RLIM	protein_coding
	ENSG00000131323	TRAF3	protein_coding
	ENSG00000131370	SH3BP5	protein_coding
	ENSG00000131378	RFTN1	protein_coding
	ENSG00000131381	RBSN	protein_coding
	ENSG00000131408	NR1H2	protein_coding
	ENSG00000131446	MGAT1	protein_coding
	ENSG00000131469	RPL27	protein_coding
	ENSG00000131473	ACLY	protein_coding
	ENSG00000131477	RAMP2	protein_coding
	ENSG00000131503	ANKHD1	protein_coding
	ENSG00000131634	TMEM204	protein_coding
	ENSG00000131653	TRAF7	protein_coding
	ENSG00000131669	NINJ1	protein_coding
	ENSG00000131724	IL13RA1	protein_coding
	ENSG00000131797	CLUHP3	transcribed_unprocessed_pseudogene
	ENSG00000131873	CHSY1	protein_coding
	ENSG00000131931	THAP1	protein_coding
	ENSG00000131979	GCH1	protein_coding
	ENSG00000132024	CC2D1A	protein_coding
	ENSG00000132274	TRIM22	protein_coding
	ENSG00000132286	TIMM10B	protein_coding
	ENSG00000132313	MRPL35	protein_coding
	ENSG00000132321	IQCA1	protein_coding
	ENSG00000132326	PER2	protein_coding
	ENSG00000132329	RAMP1	protein_coding
	ENSG00000132334	PTPRE	protein_coding
	ENSG00000132356	PRKAA1	protein_coding
	ENSG00000132359	RAP1GAP2	protein_coding
	ENSG00000132361	CLUH	protein_coding
	ENSG00000132405	TBC1D14	protein_coding
	ENSG00000132432	SEC61G	protein_coding
	ENSG00000132436	FIGNL1	protein_coding
	ENSG00000132470	ITGB4	protein_coding
	ENSG00000132475	H3F3B	protein_coding
	ENSG00000132510	KDM6B	protein_coding
	ENSG00000132541	RIDA	protein_coding
	ENSG00000132591	ERAL1	protein_coding
	ENSG00000132612	VPS4A	protein_coding
	ENSG00000132613	MTSS1L	protein_coding
	ENSG00000132646	PCNA	protein_coding
	ENSG00000132661	NXT1	protein_coding
	ENSG00000132669	RIN2	protein_coding
	ENSG00000132688	NES	protein_coding
	ENSG00000132694	ARHGEF11	protein_coding
	ENSG00000132768	DPH2	protein_coding
	ENSG00000132780	NASP	protein_coding
	ENSG00000132792	CTNNBL1	protein_coding
	ENSG00000132823	OSER1	protein_coding
	ENSG00000132824	SERINC3	protein_coding
	ENSG00000132846	ZBED3	protein_coding
	ENSG00000132849	PATJ	protein_coding
	ENSG00000133019	CHRM3	protein_coding
	ENSG00000133030	MPRIP	protein_coding
	ENSG00000133065	SLC41A1	protein_coding
	ENSG00000133104	SPG20	protein_coding
	ENSG00000133106	EPSTI1	protein_coding
	ENSG00000133116	KL	protein_coding
	ENSG00000133121	STARD13	protein_coding
	ENSG00000133134	BEX2	protein_coding
	ENSG00000133169	BEX1	protein_coding
	ENSG00000133193	FAM104A	protein_coding
	ENSG00000133226	SRRM1	protein_coding
	ENSG00000133243	BTBD2	protein_coding
	ENSG00000133246	PRAM1	protein_coding
	ENSG00000133247	KMT5C	protein_coding
	ENSG00000133250	ZNF414	protein_coding
	ENSG00000133317	LGALS12	protein_coding
	ENSG00000133318	RTN3	protein_coding
	ENSG00000133321	RARRES3	protein_coding
	ENSG00000133401	PDZD2	protein_coding
	ENSG00000133422	MORC2	protein_coding
	ENSG00000133477	FAM83F	protein_coding
	ENSG00000133574	GIMAP4	protein_coding
	ENSG00000133612	AGAP3	protein_coding
	ENSG00000133678	TMEM254	protein_coding
	ENSG00000133704	IPO8	protein_coding
	ENSG00000133789	SWAP70	protein_coding
	ENSG00000133794	ARNTL	protein_coding
	ENSG00000133808	MICALCL	protein_coding
	ENSG00000133816	MICAL2	protein_coding
	ENSG00000133874	RNF122	protein_coding
	ENSG00000133895	MEN1	protein_coding
	ENSG00000133983	COX16	protein_coding
	ENSG00000133985	TTC9	protein_coding
	ENSG00000134070	IRAK2	protein_coding
	ENSG00000134077	THUMPD3	protein_coding
	ENSG00000134198	TSPAN2	protein_coding
	ENSG00000134243	SORT1	protein_coding
	ENSG00000134250	NOTCH2	protein_coding
	ENSG00000134265	NAPG	protein_coding
	ENSG00000134294	SLC38A2	protein_coding
	ENSG00000134297	PLEKHA8P1	transcribed_processed_pseudogene
	ENSG00000134308	YWHAQ	protein_coding
	ENSG00000134313	KIDINS220	protein_coding
	ENSG00000134318	ROCK2	protein_coding
	ENSG00000134323	MYCN	protein_coding
	ENSG00000134324	LPIN1	protein_coding
	ENSG00000134352	IL6ST	protein_coding
	ENSG00000134369	NAV1	protein_coding
	ENSG00000134440	NARS	protein_coding
	ENSG00000134480	CCNH	protein_coding
	ENSG00000134508	CABLES1	protein_coding
	ENSG00000134531	EMP1	protein_coding
	ENSG00000134684	YARS	protein_coding
	ENSG00000134686	PHC2	protein_coding
	ENSG00000134755	DSC2	protein_coding
	ENSG00000134758	RNF138	protein_coding
	ENSG00000134824	FADS2	protein_coding
	ENSG00000134874	DZIP1	protein_coding
	ENSG00000134901	KDELC1	protein_coding
	ENSG00000134909	ARHGAP32	protein_coding
	ENSG00000134910	STT3A	protein_coding
	ENSG00000134954	ETS1	protein_coding
	ENSG00000134986	NREP	protein_coding
	ENSG00000135046	ANXA1	protein_coding
	ENSG00000135047	CTSL	protein_coding
	ENSG00000135052	GOLM1	protein_coding
	ENSG00000135070	ISCA1	protein_coding
	ENSG00000135074	ADAM19	protein_coding
	ENSG00000135083	CCNJL	protein_coding
	ENSG00000135108	FBXO21	protein_coding
	ENSG00000135144	DTX1	protein_coding
	ENSG00000135185	TMEM243	protein_coding
	ENSG00000135218	CD36	protein_coding
	ENSG00000135241	PNPLA8	protein_coding
	ENSG00000135298	ADGRB3	protein_coding
	ENSG00000135315	CEP162	protein_coding
	ENSG00000135346	CGA	protein_coding
	ENSG00000135363	LMO2	protein_coding
	ENSG00000135365	PHF21A	protein_coding
	ENSG00000135426	TESPA1	protein_coding
	ENSG00000135457	TFCP2	protein_coding
	ENSG00000135503	ACVR1B	protein_coding
	ENSG00000135540	NHSL1	protein_coding
	ENSG00000135604	STX11	protein_coding
	ENSG00000135605	TEC	protein_coding
	ENSG00000135624	CCT7	protein_coding
	ENSG00000135631	RAB11FIP5	protein_coding
	ENSG00000135643	KCNMB4	protein_coding
	ENSG00000135749	PCNX2	protein_coding
	ENSG00000135776	ABCB10	protein_coding
	ENSG00000135821	GLUL	protein_coding
	ENSG00000135835	KIAA1614	protein_coding
	ENSG00000135842	FAM129A	protein_coding
	ENSG00000135916	ITM2C	protein_coding
	ENSG00000135925	WNT10A	protein_coding
	ENSG00000136003	ISCU	protein_coding
	ENSG00000136026	CKAP4	protein_coding
	ENSG00000136051	KIAA1033	protein_coding
	ENSG00000136052	SLC41A2	protein_coding
	ENSG00000136068	FLNB	protein_coding
	ENSG00000136099	PCDH8	protein_coding
	ENSG00000136110	LECT1	protein_coding
	ENSG00000136111	TBC1D4	protein_coding
	ENSG00000136114	THSD1	protein_coding
	ENSG00000136141	LRCH1	protein_coding
	ENSG00000136143	SUCLA2	protein_coding
	ENSG00000136158	SPRY2	protein_coding
	ENSG00000136167	LCP1	protein_coding
	ENSG00000136206	SPDYE1	protein_coding
	ENSG00000136213	CHST12	protein_coding
	ENSG00000136274	NACAD	protein_coding
	ENSG00000136286	MYO1G	protein_coding
	ENSG00000136295	TTYH3	protein_coding
	ENSG00000136319	TTC5	protein_coding
	ENSG00000136367	ZFHX2	protein_coding
	ENSG00000136404	TM6SF1	protein_coding
	ENSG00000136478	TEX2	protein_coding
	ENSG00000136485	DCAF7	protein_coding
	ENSG00000136521	NDUFB5	protein_coding
	ENSG00000136630	HLX	protein_coding
	ENSG00000136631	VPS45	protein_coding
	ENSG00000136718	IMP4	protein_coding
	ENSG00000136732	GYPC	protein_coding
	ENSG00000136738	STAM	protein_coding
	ENSG00000136810	TXN	protein_coding
	ENSG00000136824	SMC2	protein_coding
	ENSG00000136842	TMOD1	protein_coding
	ENSG00000136856	SLC2A8	protein_coding
	ENSG00000136868	SLC31A1	protein_coding
	ENSG00000136875	PRPF4	protein_coding
	ENSG00000136930	PSMB7	protein_coding
	ENSG00000136938	ANP32B	protein_coding
	ENSG00000136950	ARPC5L	protein_coding
	ENSG00000136960	ENPP2	protein_coding
	ENSG00000136997	MYC	protein_coding
	ENSG00000136999	NOV	protein_coding
	ENSG00000137094	DNAJB5	protein_coding
	ENSG00000137100	DCTN3	protein_coding
	ENSG00000137103	TMEM8B	protein_coding
	ENSG00000137106	GRHPR	protein_coding
	ENSG00000137124	ALDH1B1	protein_coding
	ENSG00000137154	RPS6	protein_coding
	ENSG00000137177	KIF13A	protein_coding
	ENSG00000137198	GMPR	protein_coding
	ENSG00000137267	TUBB2A	protein_coding
	ENSG00000137269	LRRC1	protein_coding
	ENSG00000137309	HMGA1	protein_coding
	ENSG00000137312	FLOT1	protein_coding
	ENSG00000137331	IER3	protein_coding
	ENSG00000137393	RNF144B	protein_coding
	ENSG00000137404	NRM	protein_coding
	ENSG00000137409	MTCH1	protein_coding
	ENSG00000137413	TAF8	protein_coding
	ENSG00000137473	TTC29	protein_coding
	ENSG00000137494	ANKRD42	protein_coding
	ENSG00000137507	LRRC32	protein_coding
	ENSG00000137571	SLCO5A1	protein_coding
	ENSG00000137575	SDCBP	protein_coding
	ENSG00000137726	FXYD6	protein_coding
	ENSG00000137752	CASP1	protein_coding
	ENSG00000137764	MAP2K5	protein_coding
	ENSG00000137766	UNC13C	protein_coding
	ENSG00000137767	SQRDL	protein_coding
	ENSG00000137801	THBS1	protein_coding
	ENSG00000137804	NUSAP1	protein_coding
	ENSG00000137812	KNL1	protein_coding
	ENSG00000137822	TUBGCP4	protein_coding
	ENSG00000137834	SMAD6	protein_coding
	ENSG00000137944	KYAT3	protein_coding
	ENSG00000137962	ARHGAP29	protein_coding
	ENSG00000137965	IFI44	protein_coding
	ENSG00000137992	DBT	protein_coding
	ENSG00000138002	IFT172	protein_coding
	ENSG00000138031	ADCY3	protein_coding
	ENSG00000138071	ACTR2	protein_coding
	ENSG00000138092	CENPO	protein_coding
	ENSG00000138119	MYOF	protein_coding
	ENSG00000138138	ATAD1	protein_coding
	ENSG00000138166	DUSP5	protein_coding
	ENSG00000138182	KIF20B	protein_coding
	ENSG00000138231	DBR1	protein_coding
	ENSG00000138279	ANXA7	protein_coding
	ENSG00000138336	TET1	protein_coding
	ENSG00000138363	ATIC	protein_coding
	ENSG00000138375	SMARCAL1	protein_coding
	ENSG00000138380	CARF	protein_coding
	ENSG00000138430	OLA1	protein_coding
	ENSG00000138433	CIR1	protein_coding
	ENSG00000138434	SSFA2	protein_coding
	ENSG00000138439	FAM117B	protein_coding
	ENSG00000138442	WDR12	protein_coding
	ENSG00000138449	SLC40A1	protein_coding
	ENSG00000138463	DIRC2	protein_coding
	ENSG00000138594	TMOD3	protein_coding
	ENSG00000138615	CILP	protein_coding
	ENSG00000138621	PPCDC	protein_coding
	ENSG00000138623	SEMA7A	protein_coding
	ENSG00000138629	UBL7	protein_coding
	ENSG00000138646	HERC5	protein_coding
	ENSG00000138670	RASGEF1B	protein_coding
	ENSG00000138678	GPAT3	protein_coding
	ENSG00000138722	MMRN1	protein_coding
	ENSG00000138756	BMP2K	protein_coding
	ENSG00000138758	39325	protein_coding
	ENSG00000138772	ANXA3	protein_coding
	ENSG00000138794	CASP6	protein_coding
	ENSG00000138795	LEF1	protein_coding
	ENSG00000138796	HADH	protein_coding
	ENSG00000138798	EGF	protein_coding
	ENSG00000138814	PPP3CA	protein_coding
	ENSG00000138829	FBN2	protein_coding
	ENSG00000138835	RGS3	protein_coding
	ENSG00000138944	KIAA1644	protein_coding
	ENSG00000139083	ETV6	protein_coding
	ENSG00000139112	GABARAPL1	protein_coding
	ENSG00000139211	AMIGO2	protein_coding
	ENSG00000139278	GLIPR1	protein_coding
	ENSG00000139292	LGR5	protein_coding
	ENSG00000139343	SNRPF	protein_coding
	ENSG00000139433	GLTP	protein_coding
	ENSG00000139437	TCHP	protein_coding
	ENSG00000139505	MTMR6	protein_coding
	ENSG00000139514	SLC7A1	protein_coding
	ENSG00000139517	LNX2	protein_coding
	ENSG00000139567	ACVRL1	protein_coding
	ENSG00000139597	N4BP2L1	protein_coding
	ENSG00000139613	SMARCC2	protein_coding
	ENSG00000139629	GALNT6	protein_coding
	ENSG00000139641	ESYT1	protein_coding
	ENSG00000139645	ANKRD52	protein_coding
	ENSG00000139651	ZNF740	protein_coding
	ENSG00000139675	HNRNPA1L2	protein_coding
	ENSG00000139679	LPAR6	protein_coding
	ENSG00000139687	RB1	protein_coding
	ENSG00000139718	SETD1B	protein_coding
	ENSG00000139719	VPS33A	protein_coding
	ENSG00000139725	RHOF	protein_coding
	ENSG00000139832	RAB20	protein_coding
	ENSG00000139874	SSTR1	protein_coding
	ENSG00000139880	CDH24	protein_coding
	ENSG00000139915	MDGA2	protein_coding
	ENSG00000139921	TMX1	protein_coding
	ENSG00000139946	PELI2	protein_coding
	ENSG00000140022	STON2	protein_coding
	ENSG00000140044	JDP2	protein_coding
	ENSG00000140092	FBLN5	protein_coding
	ENSG00000140105	WARS	protein_coding
	ENSG00000140199	SLC12A6	protein_coding
	ENSG00000140263	SORD	protein_coding
	ENSG00000140265	ZSCAN29	protein_coding
	ENSG00000140284	SLC27A2	protein_coding
	ENSG00000140287	HDC	protein_coding
	ENSG00000140320	BAHD1	protein_coding
	ENSG00000140368	PSTPIP1	protein_coding
	ENSG00000140379	BCL2A1	protein_coding
	ENSG00000140398	NEIL1	protein_coding
	ENSG00000140416	TPM1	protein_coding
	ENSG00000140471	LINS1	protein_coding
	ENSG00000140511	HAPLN3	protein_coding
	ENSG00000140564	FURIN	protein_coding
	ENSG00000140575	IQGAP1	protein_coding
	ENSG00000140598	EFL1	protein_coding
	ENSG00000140682	TGFB1I1	protein_coding
	ENSG00000140688	C16orf58	protein_coding
	ENSG00000140718	FTO	protein_coding
	ENSG00000140829	DHX38	protein_coding
	ENSG00000140836	ZFHX3	protein_coding
	ENSG00000140848	CPNE2	protein_coding
	ENSG00000140905	GCSH	protein_coding
	ENSG00000140932	CMTM2	protein_coding
	ENSG00000140948	ZCCHC14	protein_coding
	ENSG00000140968	IRF8	protein_coding
	ENSG00000141026	MED9	protein_coding
	ENSG00000141027	NCOR1	protein_coding
	ENSG00000141068	KSR1	protein_coding
	ENSG00000141084	RANBP10	protein_coding
	ENSG00000141101	NOB1	protein_coding
	ENSG00000141179	PCTP	protein_coding
	ENSG00000141198	TOM1L1	protein_coding
	ENSG00000141232	TOB1	protein_coding
	ENSG00000141279	NPEPPS	protein_coding
	ENSG00000141293	SKAP1	protein_coding
	ENSG00000141298	SSH2	protein_coding
	ENSG00000141337	ARSG	protein_coding
	ENSG00000141376	BCAS3	protein_coding
	ENSG00000141458	NPC1	protein_coding
	ENSG00000141480	ARRB2	protein_coding
	ENSG00000141504	SAT2	protein_coding
	ENSG00000141510	TP53	protein_coding
	ENSG00000141524	TMC6	protein_coding
	ENSG00000141526	SLC16A3	protein_coding
	ENSG00000141569	TRIM65	protein_coding
	ENSG00000141574	SECTM1	protein_coding
	ENSG00000141664	ZCCHC2	protein_coding
	ENSG00000141744	PNMT	protein_coding
	ENSG00000141858	SAMD1	protein_coding
	ENSG00000141867	BRD4	protein_coding
	ENSG00000142046	TMEM91	protein_coding
	ENSG00000142089	IFITM3	protein_coding
	ENSG00000142192	APP	protein_coding
	ENSG00000142197	DOPEY2	protein_coding
	ENSG00000142227	EMP3	protein_coding
	ENSG00000142347	MYO1F	protein_coding
	ENSG00000142396	ERVK3-1	protein_coding
	ENSG00000142405	NLRP12	protein_coding
	ENSG00000142453	CARM1	protein_coding
	ENSG00000142534	RPS11	protein_coding
	ENSG00000142556	ZNF614	protein_coding
	ENSG00000142599	RERE	protein_coding
	ENSG00000142611	PRDM16	protein_coding
	ENSG00000142694	EVA1B	protein_coding
	ENSG00000142784	WDTC1	protein_coding
	ENSG00000142798	HSPG2	protein_coding
	ENSG00000142864	SERBP1	protein_coding
	ENSG00000142875	PRKACB	protein_coding
	ENSG00000143067	ZNF697	protein_coding
	ENSG00000143155	TIPRL	protein_coding
	ENSG00000143164	DCAF6	protein_coding
	ENSG00000143167	GPA33	protein_coding
	ENSG00000143179	UCK2	protein_coding
	ENSG00000143183	TMCO1	protein_coding
	ENSG00000143195	ILDR2	protein_coding
	ENSG00000143226	FCGR2A	protein_coding
	ENSG00000143258	USP21	protein_coding
	ENSG00000143314	MRPL24	protein_coding
	ENSG00000143333	RGS16	protein_coding
	ENSG00000143337	TOR1AIP1	protein_coding
	ENSG00000143340	FAM163A	protein_coding
	ENSG00000143368	SF3B4	protein_coding
	ENSG00000143374	TARS2	protein_coding
	ENSG00000143382	ADAMTSL4	protein_coding
	ENSG00000143418	CERS2	protein_coding
	ENSG00000143434	SEMA6C	protein_coding
	ENSG00000143457	GOLPH3L	protein_coding
	ENSG00000143479	DYRK3	protein_coding
	ENSG00000143507	DUSP10	protein_coding
	ENSG00000143515	ATP8B2	protein_coding
	ENSG00000143537	ADAM15	protein_coding
	ENSG00000143545	RAB13	protein_coding
	ENSG00000143590	EFNA3	protein_coding
	ENSG00000143614	GATAD2B	protein_coding
	ENSG00000143622	RIT1	protein_coding
	ENSG00000143674	RP5-862P8.2	protein_coding
	ENSG00000143753	DEGS1	protein_coding
	ENSG00000143772	ITPKB	protein_coding
	ENSG00000143797	MBOAT2	protein_coding
	ENSG00000143799	PARP1	protein_coding
	ENSG00000143801	PSEN2	protein_coding
	ENSG00000143839	REN	protein_coding
	ENSG00000143845	ETNK2	protein_coding
	ENSG00000143850	PLEKHA6	protein_coding
	ENSG00000143869	GDF7	protein_coding
	ENSG00000144036	EXOC6B	protein_coding
	ENSG00000144043	TEX261	protein_coding
	ENSG00000144048	DUSP11	protein_coding
	ENSG00000144115	THNSL2	protein_coding
	ENSG00000144134	RABL2A	protein_coding
	ENSG00000144161	ZC3H8	protein_coding
	ENSG00000144320	LNPK	protein_coding
	ENSG00000144354	CDCA7	protein_coding
	ENSG00000144524	COPS7B	protein_coding
	ENSG00000144559	TAMM41	protein_coding
	ENSG00000144566	RAB5A	protein_coding
	ENSG00000144647	POMGNT2	protein_coding
	ENSG00000144655	CSRNP1	protein_coding
	ENSG00000144668	ITGA9	protein_coding
	ENSG00000144713	RPL32	protein_coding
	ENSG00000144744	UBA3	protein_coding
	ENSG00000144746	ARL6IP5	protein_coding
	ENSG00000144749	LRIG1	protein_coding
	ENSG00000144791	LIMD1	protein_coding
	ENSG00000144893	MED12L	protein_coding
	ENSG00000144909	OSBPL11	protein_coding
	ENSG00000145014	TMEM44	protein_coding
	ENSG00000145016	RUBCN	protein_coding
	ENSG00000145050	MANF	protein_coding
	ENSG00000145194	ECE2	protein_coding
	ENSG00000145220	LYAR	protein_coding
	ENSG00000145287	PLAC8	protein_coding
	ENSG00000145349	CAMK2D	protein_coding
	ENSG00000145365	TIFA	protein_coding
	ENSG00000145390	USP53	protein_coding
	ENSG00000145391	SETD7	protein_coding
	ENSG00000145439	CBR4	protein_coding
	ENSG00000145494	NDUFS6	protein_coding
	ENSG00000145555	MYO10	protein_coding
	ENSG00000145592	RPL37	protein_coding
	ENSG00000145604	SKP2	protein_coding
	ENSG00000145632	PLK2	protein_coding
	ENSG00000145685	LHFPL2	protein_coding
	ENSG00000145687	SSBP2	protein_coding
	ENSG00000145703	IQGAP2	protein_coding
	ENSG00000145715	RASA1	protein_coding
	ENSG00000145725	PPIP5K2	protein_coding
	ENSG00000145730	PAM	protein_coding
	ENSG00000145741	BTF3	protein_coding
	ENSG00000145779	TNFAIP8	protein_coding
	ENSG00000145817	YIPF5	protein_coding
	ENSG00000145860	RNF145	protein_coding
	ENSG00000145901	TNIP1	protein_coding
	ENSG00000145911	N4BP3	protein_coding
	ENSG00000145912	NHP2	protein_coding
	ENSG00000145919	BOD1	protein_coding
	ENSG00000145982	FARS2	protein_coding
	ENSG00000146021	KLHL3	protein_coding
	ENSG00000146083	RNF44	protein_coding
	ENSG00000146094	DOK3	protein_coding
	ENSG00000146143	PRIM2	protein_coding
	ENSG00000146192	FGD2	protein_coding
	ENSG00000146232	NFKBIE	protein_coding
	ENSG00000146416	AIG1	protein_coding
	ENSG00000146457	WTAP	protein_coding
	ENSG00000146535	GNA12	protein_coding
	ENSG00000146540	C7orf50	protein_coding
	ENSG00000146776	ATXN7L1	protein_coding
	ENSG00000146834	MEPCE	protein_coding
	ENSG00000146842	TMEM209	protein_coding
	ENSG00000146859	TMEM140	protein_coding
	ENSG00000146904	EPHA1	protein_coding
	ENSG00000147100	SLC16A2	protein_coding
	ENSG00000147130	ZMYM3	protein_coding
	ENSG00000147168	IL2RG	protein_coding
	ENSG00000147251	DOCK11	protein_coding
	ENSG00000147394	ZNF185	protein_coding
	ENSG00000147421	HMBOX1	protein_coding
	ENSG00000147439	BIN3	protein_coding
	ENSG00000147443	DOK2	protein_coding
	ENSG00000147526	TACC1	protein_coding
	ENSG00000147654	EBAG9	protein_coding
	ENSG00000147677	EIF3H	protein_coding
	ENSG00000147687	TATDN1	protein_coding
	ENSG00000147724	FAM135B	protein_coding
	ENSG00000147804	SLC39A4	protein_coding
	ENSG00000147862	NFIB	protein_coding
	ENSG00000147874	HAUS6	protein_coding
	ENSG00000147955	SIGMAR1	protein_coding
	ENSG00000148175	STOM	protein_coding
	ENSG00000148180	GSN	protein_coding
	ENSG00000148225	WDR31	protein_coding
	ENSG00000148229	POLE3	protein_coding
	ENSG00000148296	SURF6	protein_coding
	ENSG00000148300	REXO4	protein_coding
	ENSG00000148335	NTMT1	protein_coding
	ENSG00000148337	CIZ1	protein_coding
	ENSG00000148411	NACC2	protein_coding
	ENSG00000148444	COMMD3	protein_coding
	ENSG00000148468	FAM171A1	protein_coding
	ENSG00000148484	RSU1	protein_coding
	ENSG00000148488	ST8SIA6	protein_coding
	ENSG00000148516	ZEB1	protein_coding
	ENSG00000148688	RPP30	protein_coding
	ENSG00000148690	FRA10AC1	protein_coding
	ENSG00000148841	ITPRIP	protein_coding
	ENSG00000148843	PDCD11	protein_coding
	ENSG00000148926	ADM	protein_coding
	ENSG00000149091	DGKZ	protein_coding
	ENSG00000149100	EIF3M	protein_coding
	ENSG00000149196	HIKESHI	protein_coding
	ENSG00000149212	SESN3	protein_coding
	ENSG00000149231	CCDC82	protein_coding
	ENSG00000149257	SERPINH1	protein_coding
	ENSG00000149262	INTS4	protein_coding
	ENSG00000149300	C11orf52	protein_coding
	ENSG00000149480	MTA2	protein_coding
	ENSG00000149485	FADS1	protein_coding
	ENSG00000149554	CHEK1	protein_coding
	ENSG00000149564	ESAM	protein_coding
	ENSG00000149573	MPZL2	protein_coding
	ENSG00000149639	SOGA1	protein_coding
	ENSG00000149657	LSM14B	protein_coding
	ENSG00000149781	FERMT3	protein_coding
	ENSG00000149929	HIRIP3	protein_coding
	ENSG00000149948	HMGA2	protein_coding
	ENSG00000150347	ARID5B	protein_coding
	ENSG00000150433	TMEM218	protein_coding
	ENSG00000150457	LATS2	protein_coding
	ENSG00000150540	HNMT	protein_coding
	ENSG00000150594	ADRA2A	protein_coding
	ENSG00000150672	DLG2	protein_coding
	ENSG00000150681	RGS18	protein_coding
	ENSG00000150712	MTMR12	protein_coding
	ENSG00000150753	CCT5	protein_coding
	ENSG00000150760	DOCK1	protein_coding
	ENSG00000150764	DIXDC1	protein_coding
	ENSG00000150768	DLAT	protein_coding
	ENSG00000150776	C11orf57	protein_coding
	ENSG00000150779	TIMM8B	protein_coding
	ENSG00000150787	PTS	protein_coding
	ENSG00000150867	PIP4K2A	protein_coding
	ENSG00000150907	FOXO1	protein_coding
	ENSG00000150938	CRIM1	protein_coding
	ENSG00000150977	RILPL2	protein_coding
	ENSG00000150991	UBC	protein_coding
	ENSG00000151065	DCP1B	protein_coding
	ENSG00000151090	THRB	protein_coding
	ENSG00000151131	C12orf45	protein_coding
	ENSG00000151150	ANK3	protein_coding
	ENSG00000151176	PLBD2	protein_coding
	ENSG00000151445	VIPAS39	protein_coding
	ENSG00000151491	EPS8	protein_coding
	ENSG00000151498	ACAD8	protein_coding
	ENSG00000151611	MMAA	protein_coding
	ENSG00000151651	ADAM8	protein_coding
	ENSG00000151693	ASAP2	protein_coding
	ENSG00000151702	FLI1	protein_coding
	ENSG00000151725	CENPU	protein_coding
	ENSG00000151789	ZNF385D	protein_coding
	ENSG00000151835	SACS	protein_coding
	ENSG00000151883	PARP8	protein_coding
	ENSG00000151917	BEND6	protein_coding
	ENSG00000151923	TIAL1	protein_coding
	ENSG00000151967	SCHIP1	protein_coding
	ENSG00000152056	AP1S3	protein_coding
	ENSG00000152102	FAM168B	protein_coding
	ENSG00000152104	PTPN14	protein_coding
	ENSG00000152128	TMEM163	protein_coding
	ENSG00000152217	SETBP1	protein_coding
	ENSG00000152229	PSTPIP2	protein_coding
	ENSG00000152240	HAUS1	protein_coding
	ENSG00000152242	C18orf25	protein_coding
	ENSG00000152270	PDE3B	protein_coding
	ENSG00000152409	JMY	protein_coding
	ENSG00000152455	SUV39H2	protein_coding
	ENSG00000152465	NMT2	protein_coding
	ENSG00000152484	USP12	protein_coding
	ENSG00000152556	PFKM	protein_coding
	ENSG00000152582	SPEF2	protein_coding
	ENSG00000152583	SPARCL1	protein_coding
	ENSG00000152661	GJA1	protein_coding
	ENSG00000152778	IFIT5	protein_coding
	ENSG00000152804	HHEX	protein_coding
	ENSG00000152910	CNTNAP4	protein_coding
	ENSG00000152926	ZNF117	protein_coding
	ENSG00000153015	CWC27	protein_coding
	ENSG00000153064	BANK1	protein_coding
	ENSG00000153094	BCL2L11	protein_coding
	ENSG00000153162	BMP6	protein_coding
	ENSG00000153201	RANBP2	protein_coding
	ENSG00000153207	AHCTF1	protein_coding
	ENSG00000153253	SCN3A	protein_coding
	ENSG00000153317	ASAP1	protein_coding
	ENSG00000153391	INO80C	protein_coding
	ENSG00000153395	LPCAT1	protein_coding
	ENSG00000153443	UBALD1	protein_coding
	ENSG00000153487	ING1	protein_coding
	ENSG00000153560	UBP1	protein_coding
	ENSG00000153707	PTPRD	protein_coding
	ENSG00000153721	CNKSR3	protein_coding
	ENSG00000153815	CMIP	protein_coding
	ENSG00000153885	KCTD15	protein_coding
	ENSG00000153904	DDAH1	protein_coding
	ENSG00000153936	HS2ST1	protein_coding
	ENSG00000153982	GDPD1	protein_coding
	ENSG00000154001	PPP2R5E	protein_coding
	ENSG00000154025	SLC5A10	protein_coding
	ENSG00000154079	SDHAF4	protein_coding
	ENSG00000154096	THY1	protein_coding
	ENSG00000154122	ANKH	protein_coding
	ENSG00000154124	OTULIN	protein_coding
	ENSG00000154175	ABI3BP	protein_coding
	ENSG00000154188	ANGPT1	protein_coding
	ENSG00000154277	UCHL1	protein_coding
	ENSG00000154309	DISP1	protein_coding
	ENSG00000154310	TNIK	protein_coding
	ENSG00000154358	OBSCN	protein_coding
	ENSG00000154359	LONRF1	protein_coding
	ENSG00000154429	CCSAP	protein_coding
	ENSG00000154447	SH3RF1	protein_coding
	ENSG00000154479	CCDC173	protein_coding
	ENSG00000154545	MAGED4	protein_coding
	ENSG00000154553	PDLIM3	protein_coding
	ENSG00000154556	SORBS2	protein_coding
	ENSG00000154589	LY96	protein_coding
	ENSG00000154639	CXADR	protein_coding
	ENSG00000154678	PDE1C	protein_coding
	ENSG00000154723	ATP5J	protein_coding
	ENSG00000154734	ADAMTS1	protein_coding
	ENSG00000154783	FGD5	protein_coding
	ENSG00000154845	PPP4R1	protein_coding
	ENSG00000154864	PIEZO2	protein_coding
	ENSG00000155008	APOOL	protein_coding
	ENSG00000155115	GTF3C6	protein_coding
	ENSG00000155307	SAMSN1	protein_coding
	ENSG00000155324	GRAMD3	protein_coding
	ENSG00000155506	LARP1	protein_coding
	ENSG00000155761	SPAG17	protein_coding
	ENSG00000155792	DEPTOR	protein_coding
	ENSG00000155846	PPARGC1B	protein_coding
	ENSG00000155849	ELMO1	protein_coding
	ENSG00000155850	SLC26A2	protein_coding
	ENSG00000155858	LSM11	protein_coding
	ENSG00000155903	RASA2	protein_coding
	ENSG00000155926	SLA	protein_coding
	ENSG00000155962	CLIC2	protein_coding
	ENSG00000155966	AFF2	protein_coding
	ENSG00000156011	PSD3	protein_coding
	ENSG00000156052	GNAQ	protein_coding
	ENSG00000156136	DCK	protein_coding
	ENSG00000156171	DRAM2	protein_coding
	ENSG00000156298	TSPAN7	protein_coding
	ENSG00000156299	TIAM1	protein_coding
	ENSG00000156304	SCAF4	protein_coding
	ENSG00000156398	SFXN2	protein_coding
	ENSG00000156411	C14orf2	protein_coding
	ENSG00000156414	TDRD9	protein_coding
	ENSG00000156475	PPP2R2B	protein_coding
	ENSG00000156482	RPL30	protein_coding
	ENSG00000156504	FAM122B	protein_coding
	ENSG00000156531	PHF6	protein_coding
	ENSG00000156535	CD109	protein_coding
	ENSG00000156587	UBE2L6	protein_coding
	ENSG00000156671	SAMD8	protein_coding
	ENSG00000156709	AIFM1	protein_coding
	ENSG00000156858	PRR14	protein_coding
	ENSG00000156860	FBRS	protein_coding
	ENSG00000156875	MFSD14A	protein_coding
	ENSG00000156966	B3GNT7	protein_coding
	ENSG00000156968	MPV17L	protein_coding
	ENSG00000156976	EIF4A2	protein_coding
	ENSG00000156990	RPUSD3	protein_coding
	ENSG00000157045	NTAN1	protein_coding
	ENSG00000157303	SUSD3	protein_coding
	ENSG00000157404	KIT	protein_coding
	ENSG00000157483	MYO1E	protein_coding
	ENSG00000157514	TSC22D3	protein_coding
	ENSG00000157540	DYRK1A	protein_coding
	ENSG00000157600	TMEM164	protein_coding
	ENSG00000157601	MX1	protein_coding
	ENSG00000157741	UBN2	protein_coding
	ENSG00000157764	BRAF	protein_coding
	ENSG00000157870	FAM213B	protein_coding
	ENSG00000157873	TNFRSF14	protein_coding
	ENSG00000157933	SKI	protein_coding
	ENSG00000157985	AGAP1	protein_coding
	ENSG00000158050	DUSP2	protein_coding
	ENSG00000158106	RHPN1	protein_coding
	ENSG00000158122	AAED1	protein_coding
	ENSG00000158158	CNNM4	protein_coding
	ENSG00000158161	EYA3	protein_coding
	ENSG00000158195	WASF2	protein_coding
	ENSG00000158301	GPRASP2	protein_coding
	ENSG00000158321	AUTS2	protein_coding
	ENSG00000158417	EIF5B	protein_coding
	ENSG00000158427	TMSB15B	protein_coding
	ENSG00000158428	CATIP	protein_coding
	ENSG00000158457	TSPAN33	protein_coding
	ENSG00000158470	B4GALT5	protein_coding
	ENSG00000158528	PPP1R9A	protein_coding
	ENSG00000158710	TAGLN2	protein_coding
	ENSG00000158711	ELK4	protein_coding
	ENSG00000158715	SLC45A3	protein_coding
	ENSG00000158717	RNF166	protein_coding
	ENSG00000158747	NBL1	protein_coding
	ENSG00000158769	F11R	protein_coding
	ENSG00000158792	SPATA2L	protein_coding
	ENSG00000158805	ZNF276	protein_coding
	ENSG00000158825	CDA	protein_coding
	ENSG00000158987	RAPGEF6	protein_coding
	ENSG00000159063	ALG8	protein_coding
	ENSG00000159086	PAXBP1	protein_coding
	ENSG00000159167	STC1	protein_coding
	ENSG00000159176	CSRP1	protein_coding
	ENSG00000159199	ATP5G1	protein_coding
	ENSG00000159216	RUNX1	protein_coding
	ENSG00000159217	IGF2BP1	protein_coding
	ENSG00000159231	CBR3	protein_coding
	ENSG00000159335	PTMS	protein_coding
[truncated: 1,770 more rows]

## Sheet: ListB (P2vsP3)+(P2vsP4)
	ens	symbols	biotype
DE expression between CD90-CD49f+ (P2) vs CD90+CD49f- (P3)	ENSG00000003137	CYP26B1	protein_coding
	ENSG00000004468	CD38	protein_coding
ANALYSES PERFORMED:	ENSG00000005486	RHBDD2	protein_coding
-sorted based on padj <0.1 and eliminated entries >0.1	ENSG00000005513	SOX8	protein_coding
	ENSG00000005884	ITGA3	protein_coding
	ENSG00000005961	ITGA2B	protein_coding
DE expression between CD90-CD49f+ (P2) vs CD90-CD49f- (P4)	ENSG00000007047	MARK4	protein_coding
	ENSG00000007237	GAS7	protein_coding
ANALYSES PERFORMED:	ENSG00000007516	BAIAP3	protein_coding
-sorted based on padj <0.1 and eliminated entries >0.1	ENSG00000007866	TEAD3	protein_coding
	ENSG00000008283	CYB561	protein_coding
	ENSG00000008517	IL32	protein_coding
DE (CD90-CD49f+ (P2) vs CD90+CD49f- (P3)) plus (CD90-CD49f+ (P2) vs CD90-CD49f- (P4))	ENSG00000010278	CD9	protein_coding
	ENSG00000010327	STAB1	protein_coding
ANALYSES PERFORMED:	ENSG00000010404	IDS	protein_coding
-combined DE lists of (P2vsP3) with (P2vsP4)	ENSG00000010610	CD4	protein_coding
-duplicated entries: one entry was eliminated	ENSG00000010671	BTK	protein_coding
-entries from one DE list that had + and in another - fold change were eliminated	ENSG00000011422	PLAUR	protein_coding
	ENSG00000012822	CALCOCO1	protein_coding
	ENSG00000012963	UBR7	protein_coding
	ENSG00000013364	MVP	protein_coding
	ENSG00000014138	POLA2	protein_coding
	ENSG00000018280	SLC11A1	protein_coding
	ENSG00000018510	AGPS	protein_coding
	ENSG00000019144	PHLDB1	protein_coding
	ENSG00000019582	CD74	protein_coding
	ENSG00000020633	RUNX3	protein_coding
	ENSG00000021355	SERPINB1	protein_coding
	ENSG00000026025	VIM	protein_coding
	ENSG00000026297	RNASET2	protein_coding
	ENSG00000026652	AGPAT4	protein_coding
	ENSG00000029534	ANK1	protein_coding
	ENSG00000033327	GAB2	protein_coding
	ENSG00000037280	FLT4	protein_coding
	ENSG00000039560	RAI14	protein_coding
	ENSG00000046889	PREX2	protein_coding
	ENSG00000047056	WDR37	protein_coding
	ENSG00000047457	CP	protein_coding
	ENSG00000048342	CC2D2A	protein_coding
	ENSG00000049323	LTBP1	protein_coding
	ENSG00000059804	SLC2A3	protein_coding
	ENSG00000060069	CTDP1	protein_coding
	ENSG00000060491	OGFR	protein_coding
	ENSG00000061492	WNT8A	protein_coding
	ENSG00000061676	NCKAP1	protein_coding
	ENSG00000062598	ELMO2	protein_coding
	ENSG00000062716	VMP1	protein_coding
	ENSG00000062822	POLD1	protein_coding
	ENSG00000063169	GLTSCR1	protein_coding
	ENSG00000063180	CA11	protein_coding
	ENSG00000064300	NGFR	protein_coding
	ENSG00000065054	SLC9A3R2	protein_coding
	ENSG00000065328	MCM10	protein_coding
	ENSG00000065600	TMEM206	protein_coding
	ENSG00000066056	TIE1	protein_coding
	ENSG00000066294	CD84	protein_coding
	ENSG00000067064	IDI1	protein_coding
	ENSG00000067225	PKM	protein_coding
	ENSG00000068654	POLR1A	protein_coding
	ENSG00000068831	RASGRP2	protein_coding
	ENSG00000070423	RNF126	protein_coding
	ENSG00000071051	NCK2	protein_coding
	ENSG00000071794	HLTF	protein_coding
	ENSG00000072501	SMC1A	protein_coding
	ENSG00000072694	FCGR2B	protein_coding
	ENSG00000073111	MCM2	protein_coding
	ENSG00000073737	DHRS9	protein_coding
	ENSG00000076108	BAZ2A	protein_coding
	ENSG00000076928	ARHGEF1	protein_coding
	ENSG00000077454	LRCH4	protein_coding
	ENSG00000077616	NAALAD2	protein_coding
	ENSG00000077782	FGFR1	protein_coding
	ENSG00000079313	REXO1	protein_coding
	ENSG00000079841	RIMS1	protein_coding
	ENSG00000081041	CXCL2	protein_coding
	ENSG00000081138	CDH7	protein_coding
	ENSG00000082014	SMARCD3	protein_coding
	ENSG00000082146	STRADB	protein_coding
	ENSG00000084207	GSTP1	protein_coding
	ENSG00000085185	BCORL1	protein_coding
	ENSG00000085276	MECOM	protein_coding
	ENSG00000086289	EPDR1	protein_coding
	ENSG00000087095	NLK	protein_coding
	ENSG00000087266	SH3BP2	protein_coding
	ENSG00000087903	RFX2	protein_coding
	ENSG00000088325	TPX2	protein_coding
	ENSG00000088387	DOCK9	protein_coding
	ENSG00000088538	DOCK3	protein_coding
	ENSG00000088881	EBF4	protein_coding
	ENSG00000089006	SNX5	protein_coding
	ENSG00000089060	SLC8B1	protein_coding
	ENSG00000089351	GRAMD1A	protein_coding
	ENSG00000089685	BIRC5	protein_coding
	ENSG00000089692	LAG3	protein_coding
	ENSG00000090238	YPEL3	protein_coding
	ENSG00000090339	ICAM1	protein_coding
	ENSG00000090776	EFNB1	protein_coding
	ENSG00000091127	PUS7	protein_coding
	ENSG00000091490	SEL1L3	protein_coding
	ENSG00000091592	NLRP1	protein_coding
	ENSG00000092421	SEMA6A	protein_coding
	ENSG00000092470	WDR76	protein_coding
	ENSG00000092820	EZR	protein_coding
	ENSG00000092847	AGO1	protein_coding
	ENSG00000092853	CLSPN	protein_coding
	ENSG00000093009	CDC45	protein_coding
	ENSG00000093072	CECR1	protein_coding
	ENSG00000094804	CDC6	protein_coding
	ENSG00000095303	PTGS1	protein_coding
	ENSG00000095321	CRAT	protein_coding
	ENSG00000095383	TBC1D2	protein_coding
	ENSG00000095752	IL11	protein_coding
	ENSG00000097046	CDC7	protein_coding
	ENSG00000099260	PALMD	protein_coding
	ENSG00000099814	CEP170B	protein_coding
	ENSG00000099864	PALM	protein_coding
	ENSG00000099901	RANBP1	protein_coding
	ENSG00000100100	PIK3IP1	protein_coding
	ENSG00000100162	CENPM	protein_coding
	ENSG00000100297	MCM5	protein_coding
	ENSG00000100304	TTLL12	protein_coding
	ENSG00000100368	CSF2RB	protein_coding
	ENSG00000100429	HDAC10	protein_coding
	ENSG00000100600	LGMN	protein_coding
	ENSG00000100714	MTHFD1	protein_coding
	ENSG00000100911	PSME2	protein_coding
	ENSG00000100918	REC8	protein_coding
	ENSG00000101000	PROCR	protein_coding
	ENSG00000101003	GINS1	protein_coding
	ENSG00000101057	MYBL2	protein_coding
	ENSG00000101200	AVP	protein_coding
	ENSG00000101216	GMEB2	protein_coding
	ENSG00000101265	RASSF2	protein_coding
	ENSG00000101405	OXT	protein_coding
	ENSG00000101412	E2F1	protein_coding
	ENSG00000101445	PPP1R16B	protein_coding
	ENSG00000101868	POLA1	protein_coding
	ENSG00000101938	CHRDL1	protein_coding
	ENSG00000102125	TAZ	protein_coding
	ENSG00000102144	PGK1	protein_coding
	ENSG00000102145	GATA1	protein_coding
	ENSG00000102755	FLT1	protein_coding
	ENSG00000103034	NDRG4	protein_coding
	ENSG00000103316	CRYM	protein_coding
	ENSG00000103495	MAZ	protein_coding
	ENSG00000103522	IL21R	protein_coding
	ENSG00000104419	NDRG1	protein_coding
	ENSG00000104635	SLC39A14	protein_coding
	ENSG00000104714	ERICH1	protein_coding
	ENSG00000104738	MCM4	protein_coding
	ENSG00000104889	RNASEH2A	protein_coding
	ENSG00000104964	AES	protein_coding
	ENSG00000105011	ASF1B	protein_coding
	ENSG00000105227	PRX	protein_coding
	ENSG00000105270	CLIP3	protein_coding
	ENSG00000105404	RABAC1	protein_coding
	ENSG00000105486	LIG1	protein_coding
	ENSG00000105520	PLPPR2	protein_coding
	ENSG00000105643	ARRDC2	protein_coding
	ENSG00000105699	LSR	protein_coding
	ENSG00000105711	SCN1B	protein_coding
	ENSG00000105808	RASA4	protein_coding
	ENSG00000105825	TFPI2	protein_coding
	ENSG00000105835	NAMPT	protein_coding
	ENSG00000105851	PIK3CG	protein_coding
	ENSG00000105974	CAV1	protein_coding
	ENSG00000105997	HOXA3	protein_coding
	ENSG00000106034	CPED1	protein_coding
	ENSG00000106123	EPHB6	protein_coding
	ENSG00000106327	TFR2	protein_coding
	ENSG00000107185	RGP1	protein_coding
	ENSG00000107281	NPDC1	protein_coding
	ENSG00000107731	UNC5B	protein_coding
	ENSG00000107742	SPOCK2	protein_coding
	ENSG00000107789	MINPP1	protein_coding
	ENSG00000107819	SFXN3	protein_coding
	ENSG00000107821	KAZALD1	protein_coding
	ENSG00000108219	TSPAN14	protein_coding
	ENSG00000108557	RAI1	protein_coding
	ENSG00000108669	CYTH1	protein_coding
	ENSG00000108679	LGALS3BP	protein_coding
	ENSG00000108828	VAT1	protein_coding
	ENSG00000108848	LUC7L3	protein_coding
	ENSG00000108861	DUSP3	protein_coding
	ENSG00000108924	HLF	protein_coding
	ENSG00000109320	NFKB1	protein_coding
	ENSG00000109472	CPE	protein_coding
	ENSG00000109519	GRPEL1	protein_coding
	ENSG00000109534	GAR1	protein_coding
	ENSG00000110046	ATG2A	protein_coding
	ENSG00000110108	TMEM109	protein_coding
	ENSG00000110237	ARHGEF17	protein_coding
	ENSG00000110697	PITPNM1	protein_coding
	ENSG00000110799	VWF	protein_coding
	ENSG00000111052	LIN7A	protein_coding
	ENSG00000111206	FOXM1	protein_coding
	ENSG00000111252	SH2B3	protein_coding
	ENSG00000111331	OAS3	protein_coding
	ENSG00000111341	MGP	protein_coding
	ENSG00000111445	RFC5	protein_coding
	ENSG00000111490	TBC1D30	protein_coding
	ENSG00000111602	TIMELESS	protein_coding
	ENSG00000111679	PTPN6	protein_coding
	ENSG00000111817	DSE	protein_coding
	ENSG00000112079	STK38	protein_coding
	ENSG00000112118	MCM3	protein_coding
	ENSG00000112149	CD83	protein_coding
	ENSG00000112182	BACH2	protein_coding
	ENSG00000112511	PHF1	protein_coding
	ENSG00000112541	PDE10A	protein_coding
	ENSG00000112759	SLC29A1	protein_coding
	ENSG00000112787	FBRSL1	protein_coding
	ENSG00000113269	RNF130	protein_coding
	ENSG00000113569	NUP155	protein_coding
	ENSG00000113657	DPYSL3	protein_coding
	ENSG00000113742	CPEB4	protein_coding
	ENSG00000114019	AMOTL2	protein_coding
	ENSG00000114026	OGG1	protein_coding
	ENSG00000114054	PCCB	protein_coding
	ENSG00000114737	CISH	protein_coding
	ENSG00000114770	ABCC5	protein_coding
	ENSG00000115194	SLC30A3	protein_coding
	ENSG00000115414	FN1	protein_coding
	ENSG00000115602	IL1RL1	protein_coding
	ENSG00000115652	UXS1	protein_coding
	ENSG00000115738	ID2	protein_coding
	ENSG00000115956	PLEK	protein_coding
	ENSG00000116016	EPAS1	protein_coding
	ENSG00000116017	ARID3A	protein_coding
	ENSG00000116237	ICMT	protein_coding
	ENSG00000116675	DNAJC6	protein_coding
	ENSG00000116954	RRAGC	protein_coding
	ENSG00000116991	SIPA1L2	protein_coding
	ENSG00000117091	CD48	protein_coding
	ENSG00000117298	ECE1	protein_coding
	ENSG00000117394	SLC2A1	protein_coding
	ENSG00000117395	EBNA1BP2	protein_coding
	ENSG00000118200	CAMSAP2	protein_coding
	ENSG00000118263	KLF7	protein_coding
	ENSG00000118292	C1orf54	protein_coding
	ENSG00000118503	TNFAIP3	protein_coding
	ENSG00000118785	SPP1	protein_coding
	ENSG00000119681	LTBP2	protein_coding
	ENSG00000119865	CNRIP1	protein_coding
	ENSG00000119888	EPCAM	protein_coding
	ENSG00000119969	HELLS	protein_coding
	ENSG00000120057	SFRP5	protein_coding
	ENSG00000120594	PLXDC2	protein_coding
	ENSG00000120645	IQSEC3	protein_coding
	ENSG00000120875	DUSP4	protein_coding
	ENSG00000120885	CLU	protein_coding
	ENSG00000120915	EPHX2	protein_coding
	ENSG00000121039	RDH10	protein_coding
	ENSG00000121152	NCAPH	protein_coding
	ENSG00000121413	ZSCAN18	protein_coding
	ENSG00000122574	WIPF3	protein_coding
	ENSG00000122642	FKBP9	protein_coding
	ENSG00000122877	EGR2	protein_coding
	ENSG00000122952	ZWINT	protein_coding
	ENSG00000123146	ADGRE5	protein_coding
	ENSG00000123384	LRP1	protein_coding
	ENSG00000123405	NFE2	protein_coding
	ENSG00000123416	TUBA1B	protein_coding
	ENSG00000123700	KCNJ2	protein_coding
	ENSG00000124831	LRRFIP1	protein_coding
	ENSG00000124882	EREG	protein_coding
	ENSG00000124942	AHNAK	protein_coding
	ENSG00000125089	SH3TC1	protein_coding
	ENSG00000125347	IRF1	protein_coding
	ENSG00000125505	MBOAT7	protein_coding
	ENSG00000125633	CCDC93	protein_coding
	ENSG00000125844	RRBP1	protein_coding
	ENSG00000125910	S1PR4	protein_coding
	ENSG00000125968	ID1	protein_coding
	ENSG00000126217	MCF2L	protein_coding
	ENSG00000126461	SCAF1	protein_coding
	ENSG00000126602	TRAP1	protein_coding
	ENSG00000126705	AHDC1	protein_coding
	ENSG00000127080	IPPK	protein_coding
	ENSG00000127418	FGFRL1	protein_coding
	ENSG00000127526	SLC35E1	protein_coding
	ENSG00000127564	PKMYT1	protein_coding
	ENSG00000127585	FBXL16	protein_coding
	ENSG00000127951	FGL2	protein_coding
	ENSG00000128284	APOL3	protein_coding
	ENSG00000128322	IGLL1	protein_coding
	ENSG00000128342	LIF	protein_coding
	ENSG00000128567	PODXL	protein_coding
	ENSG00000128849	CGNL1	protein_coding
	ENSG00000129355	CDKN2D	protein_coding
	ENSG00000129521	EGLN3	protein_coding
	ENSG00000129911	KLF16	protein_coding
	ENSG00000130066	SAT1	protein_coding
	ENSG00000130300	PLVAP	protein_coding
	ENSG00000130529	TRPM4	protein_coding
	ENSG00000130560	UBAC1	protein_coding
	ENSG00000130584	ZBTB46	protein_coding
	ENSG00000130600	H19	processed_transcript
	ENSG00000130758	MAP3K10	protein_coding
	ENSG00000130775	THEMIS2	protein_coding
	ENSG00000130816	DNMT1	protein_coding
	ENSG00000130826	DKC1	protein_coding
	ENSG00000130830	MPP1	protein_coding
	ENSG00000130844	ZNF331	protein_coding
	ENSG00000130956	HABP4	protein_coding
	ENSG00000131116	ZNF428	protein_coding
	ENSG00000131149	GSE1	protein_coding
	ENSG00000131153	GINS2	protein_coding
	ENSG00000131188	PRR7	protein_coding
	ENSG00000131370	SH3BP5	protein_coding
	ENSG00000131378	RFTN1	protein_coding
	ENSG00000131408	NR1H2	protein_coding
	ENSG00000131446	MGAT1	protein_coding
	ENSG00000132321	IQCA1	protein_coding
	ENSG00000132326	PER2	protein_coding
	ENSG00000132329	RAMP1	protein_coding
	ENSG00000132376	INPP5K	protein_coding
	ENSG00000132383	RPA1	protein_coding
	ENSG00000132432	SEC61G	protein_coding
	ENSG00000132465	JCHAIN	protein_coding
	ENSG00000132613	MTSS1L	protein_coding
	ENSG00000132646	PCNA	protein_coding
	ENSG00000132780	NASP	protein_coding
	ENSG00000132792	CTNNBL1	protein_coding
	ENSG00000133169	BEX1	protein_coding
	ENSG00000133318	RTN3	protein_coding
	ENSG00000133561	GIMAP6	protein_coding
	ENSG00000133706	LARS	protein_coding
	ENSG00000133789	SWAP70	protein_coding
	ENSG00000133808	MICALCL	protein_coding
	ENSG00000133816	MICAL2	protein_coding
	ENSG00000133895	MEN1	protein_coding
	ENSG00000134030	CTIF	protein_coding
	ENSG00000134072	CAMK1	protein_coding
	ENSG00000134198	TSPAN2	protein_coding
	ENSG00000134323	MYCN	protein_coding
	ENSG00000134590	FAM127A	protein_coding
	ENSG00000134817	APLNR	protein_coding
	ENSG00000134824	FADS2	protein_coding
	ENSG00000134871	COL4A2	protein_coding
	ENSG00000134910	STT3A	protein_coding
	ENSG00000135046	ANXA1	protein_coding
	ENSG00000135083	CCNJL	protein_coding
	ENSG00000135218	CD36	protein_coding
	ENSG00000135426	TESPA1	protein_coding
	ENSG00000135604	STX11	protein_coding
	ENSG00000135643	KCNMB4	protein_coding
	ENSG00000135775	COG2	protein_coding
	ENSG00000135821	GLUL	protein_coding
	ENSG00000135916	ITM2C	protein_coding
	ENSG00000135926	TMBIM1	protein_coding
	ENSG00000136099	PCDH8	protein_coding
	ENSG00000136110	LECT1	protein_coding
	ENSG00000136114	THSD1	protein_coding
	ENSG00000136213	CHST12	protein_coding
	ENSG00000136274	NACAD	protein_coding
	ENSG00000136319	TTC5	protein_coding
	ENSG00000136630	HLX	protein_coding
	ENSG00000136731	UGGT1	protein_coding
	ENSG00000136732	GYPC	protein_coding
	ENSG00000136824	SMC2	protein_coding
	ENSG00000136842	TMOD1	protein_coding
	ENSG00000136938	ANP32B	protein_coding
	ENSG00000136960	ENPP2	protein_coding
	ENSG00000136997	MYC	protein_coding
	ENSG00000136999	NOV	protein_coding
	ENSG00000137094	DNAJB5	protein_coding
	ENSG00000137225	CAPN11	protein_coding
	ENSG00000137267	TUBB2A	protein_coding
	ENSG00000137310	TCF19	protein_coding
	ENSG00000137331	IER3	protein_coding
	ENSG00000137494	ANKRD42	protein_coding
	ENSG00000137497	NUMA1	protein_coding
	ENSG00000137507	LRRC32	protein_coding
	ENSG00000137726	FXYD6	protein_coding
	ENSG00000137801	THBS1	protein_coding
	ENSG00000137802	MAPKBP1	protein_coding
	ENSG00000137834	SMAD6	protein_coding
	ENSG00000138071	ACTR2	protein_coding
	ENSG00000138449	SLC40A1	protein_coding
	ENSG00000138606	SHF	protein_coding
	ENSG00000138615	CILP	protein_coding
	ENSG00000138623	SEMA7A	protein_coding
	ENSG00000138669	PRKG2	protein_coding
	ENSG00000138772	ANXA3	protein_coding
	ENSG00000138794	CASP6	protein_coding
	ENSG00000138795	LEF1	protein_coding
	ENSG00000138829	FBN2	protein_coding
	ENSG00000138944	KIAA1644	protein_coding
	ENSG00000139112	GABARAPL1	protein_coding
	ENSG00000139629	GALNT6	protein_coding
	ENSG00000139641	ESYT1	protein_coding
	ENSG00000140022	STON2	protein_coding
	ENSG00000140092	FBLN5	protein_coding
	ENSG00000140199	SLC12A6	protein_coding
	ENSG00000140416	TPM1	protein_coding
	ENSG00000140575	IQGAP1	protein_coding
	ENSG00000140600	SH3GL3	protein_coding
	ENSG00000140682	TGFB1I1	protein_coding
	ENSG00000140836	ZFHX3	protein_coding
	ENSG00000141179	PCTP	protein_coding
	ENSG00000141510	TP53	protein_coding
	ENSG00000141744	PNMT	protein_coding
	ENSG00000142089	IFITM3	protein_coding
	ENSG00000142173	COL6A2	protein_coding
	ENSG00000142192	APP	protein_coding
	ENSG00000142227	EMP3	protein_coding
	ENSG00000142230	SAE1	protein_coding
	ENSG00000142235	LMTK3	protein_coding
	ENSG00000142694	EVA1B	protein_coding
	ENSG00000143226	FCGR2A	protein_coding
	ENSG00000143333	RGS16	protein_coding
	ENSG00000143434	SEMA6C	protein_coding
	ENSG00000143476	DTL	protein_coding
	ENSG00000143507	DUSP10	protein_coding
	ENSG00000144057	ST6GAL2	protein_coding
	ENSG00000144668	ITGA9	protein_coding
	ENSG00000144711	IQSEC1	protein_coding
	ENSG00000144893	MED12L	protein_coding
	ENSG00000145349	CAMK2D	protein_coding
	ENSG00000145632	PLK2	protein_coding
	ENSG00000145685	LHFPL2	protein_coding
	ENSG00000145708	CRHBP	protein_coding
	ENSG00000146535	GNA12	protein_coding
	ENSG00000146555	SDK1	protein_coding
	ENSG00000146670	CDCA5	protein_coding
	ENSG00000146918	NCAPG2	protein_coding
	ENSG00000146950	SHROOM2	protein_coding
	ENSG00000147536	GINS4	protein_coding
	ENSG00000147862	NFIB	protein_coding
	ENSG00000148019	CEP78	protein_coding
	ENSG00000148411	NACC2	protein_coding
	ENSG00000148468	FAM171A1	protein_coding
	ENSG00000150594	ADRA2A	protein_coding
	ENSG00000150681	RGS18	protein_coding
	ENSG00000150753	CCT5	protein_coding
	ENSG00000150867	PIP4K2A	protein_coding
	ENSG00000151503	NCAPD3	protein_coding
	ENSG00000151702	FLI1	protein_coding
	ENSG00000151725	CENPU	protein_coding
	ENSG00000151789	ZNF385D	protein_coding
	ENSG00000151883	PARP8	protein_coding
	ENSG00000151967	SCHIP1	protein_coding
	ENSG00000152056	AP1S3	protein_coding
	ENSG00000152217	SETBP1	protein_coding
	ENSG00000152229	PSTPIP2	protein_coding
	ENSG00000152465	NMT2	protein_coding
	ENSG00000152518	ZFP36L2	protein_coding
	ENSG00000152583	SPARCL1	protein_coding
	ENSG00000153044	CENPH	protein_coding
	ENSG00000153113	CAST	protein_coding
	ENSG00000153162	BMP6	protein_coding
	ENSG00000154025	SLC5A10	protein_coding
	ENSG00000154096	THY1	protein_coding
	ENSG00000154153	FAM134B	protein_coding
	ENSG00000154240	CEP112	protein_coding
	ENSG00000154310	TNIK	protein_coding
	ENSG00000154358	OBSCN	protein_coding
	ENSG00000154553	PDLIM3	protein_coding
	ENSG00000154639	CXADR	protein_coding
	ENSG00000154678	PDE1C	protein_coding
	ENSG00000154864	PIEZO2	protein_coding
	ENSG00000155307	SAMSN1	protein_coding
	ENSG00000155324	GRAMD3	protein_coding
	ENSG00000155366	RHOC	protein_coding
	ENSG00000155629	PIK3AP1	protein_coding
	ENSG00000155761	SPAG17	protein_coding
	ENSG00000155792	DEPTOR	protein_coding
	ENSG00000155926	SLA	protein_coding
	ENSG00000155962	CLIC2	protein_coding
	ENSG00000155966	AFF2	protein_coding
	ENSG00000156011	PSD3	protein_coding
	ENSG00000157110	RBPMS	protein_coding
	ENSG00000157514	TSC22D3	protein_coding
	ENSG00000158301	GPRASP2	protein_coding
	ENSG00000158428	CATIP	protein_coding
	ENSG00000158457	TSPAN33	protein_coding
	ENSG00000158710	TAGLN2	protein_coding
	ENSG00000158769	F11R	protein_coding
	ENSG00000158792	SPATA2L	protein_coding
	ENSG00000159200	RCAN1	protein_coding
	ENSG00000159335	PTMS	protein_coding
	ENSG00000159399	HK2	protein_coding
	ENSG00000159433	STARD9	protein_coding
	ENSG00000159496	RGL4	protein_coding
	ENSG00000159640	ACE	protein_coding
	ENSG00000159713	TPPP3	protein_coding
	ENSG00000160213	CSTB	protein_coding
	ENSG00000160223	ICOSLG	protein_coding
	ENSG00000160445	ZER1	protein_coding
	ENSG00000160570	DEDD2	protein_coding
	ENSG00000160593	JAML	protein_coding
	ENSG00000160767	FAM189B	protein_coding
	ENSG00000160789	LMNA	protein_coding
	ENSG00000160796	NBEAL2	protein_coding
	ENSG00000161202	DVL3	protein_coding
	ENSG00000161835	GRASP	protein_coding
	ENSG00000161888	SPC24	protein_coding
	ENSG00000161940	BCL6B	protein_coding
	ENSG00000162073	PAQR4	protein_coding
	ENSG00000162522	KIAA1522	protein_coding
	ENSG00000162591	MEGF6	protein_coding
	ENSG00000162645	GBP2	protein_coding
	ENSG00000162722	TRIM58	protein_coding
	ENSG00000162804	SNED1	protein_coding
	ENSG00000162817	C1orf115	protein_coding
	ENSG00000163106	HPGDS	protein_coding
	ENSG00000163191	S100A11	protein_coding
	ENSG00000163319	MRPS18C	protein_coding
	ENSG00000163346	PBXIP1	protein_coding
	ENSG00000163376	KBTBD8	protein_coding
	ENSG00000163517	HDAC11	protein_coding
	ENSG00000163520	FBLN2	protein_coding
	ENSG00000163554	SPTA1	protein_coding
	ENSG00000163781	TOPBP1	protein_coding
	ENSG00000163788	SNRK	protein_coding
	ENSG00000163803	PLB1	protein_coding
	ENSG00000163874	ZC3H12A	protein_coding
	ENSG00000163938	GNL3	protein_coding
	ENSG00000164035	EMCN	protein_coding
	ENSG00000164038	SLC9B2	protein_coding
	ENSG00000164056	SPRY1	protein_coding
	ENSG00000164114	MAP9	protein_coding
	ENSG00000164120	HPGD	protein_coding
	ENSG00000164125	FAM198B	protein_coding
	ENSG00000164211	STARD4	protein_coding
	ENSG00000164221	CCDC112	protein_coding
	ENSG00000164715	LMTK2	protein_coding
	ENSG00000164736	SOX17	protein_coding
	ENSG00000164741	DLC1	protein_coding
	ENSG00000164938	TP53INP1	protein_coding
	ENSG00000165092	ALDH1A1	protein_coding
	ENSG00000165152	TMEM246	protein_coding
	ENSG00000165416	SUGT1	protein_coding
	ENSG00000165490	DDIAS	protein_coding
	ENSG00000165716	FAM69B	protein_coding
	ENSG00000165816	VWA2	protein_coding
	ENSG00000165949	IFI27	protein_coding
	ENSG00000166046	TCP11L2	protein_coding
	ENSG00000166197	NOLC1	protein_coding
	ENSG00000166446	CDYL2	protein_coding
	ENSG00000166482	MFAP4	protein_coding
	ENSG00000166484	MAPK7	protein_coding
	ENSG00000166501	PRKCB	protein_coding
	ENSG00000166508	MCM7	protein_coding
	ENSG00000166582	CENPV	protein_coding
	ENSG00000166750	SLFN5	protein_coding
	ENSG00000166803	KIAA0101	protein_coding
	ENSG00000166900	STX3	protein_coding
	ENSG00000166963	MAP1A	protein_coding
	ENSG00000167077	MEI1	protein_coding
	ENSG00000167136	ENDOG	protein_coding
	ENSG00000167244	IGF2	protein_coding
	ENSG00000167470	MIDN	protein_coding
	ENSG00000167513	CDT1	protein_coding
	ENSG00000167522	ANKRD11	protein_coding
	ENSG00000167526	RPL13	protein_coding
	ENSG00000167549	CORO6	protein_coding
	ENSG00000167600	CYP2S1	protein_coding
	ENSG00000167670	CHAF1A	protein_coding
	ENSG00000167703	SLC43A2	protein_coding
	ENSG00000167900	TK1	protein_coding
	ENSG00000168056	LTBP3	protein_coding
	ENSG00000168071	CCDC88B	protein_coding
	ENSG00000168453	HR	protein_coding
	ENSG00000168461	RAB31	protein_coding
	ENSG00000168653	NDUFS5	protein_coding
	ENSG00000168734	PKIG	protein_coding
	ENSG00000168916	ZNF608	protein_coding
	ENSG00000168994	PXDC1	protein_coding
	ENSG00000169184	MN1	protein_coding
	ENSG00000169231	THBS3	protein_coding
	ENSG00000169242	EFNA1	protein_coding
	ENSG00000169291	SHE	protein_coding
	ENSG00000169313	P2RY12	protein_coding
	ENSG00000169435	RASSF6	protein_coding
	ENSG00000169554	ZEB2	protein_coding
	ENSG00000169744	LDB2	protein_coding
	ENSG00000169896	ITGAM	protein_coding
	ENSG00000169908	TM4SF1	protein_coding
	ENSG00000169926	KLF13	protein_coding
	ENSG00000169946	ZFPM2	protein_coding
	ENSG00000169991	IFFO2	protein_coding
	ENSG00000170190	SLC16A5	protein_coding
	ENSG00000170379	TCAF2	protein_coding
	ENSG00000170412	GPRC5C	protein_coding
	ENSG00000170525	PFKFB3	protein_coding
	ENSG00000170558	CDH2	protein_coding
	ENSG00000170638	TRABD	protein_coding
	ENSG00000170653	ATF7	protein_coding
	ENSG00000170893	TRH	protein_coding
	ENSG00000171119	NRTN	protein_coding
	ENSG00000171206	TRIM8	protein_coding
	ENSG00000171368	TPPP	protein_coding
	ENSG00000171444	MCC	protein_coding
	ENSG00000171476	HOPX	protein_coding
	ENSG00000171793	CTPS1	protein_coding
	ENSG00000171813	PWWP2B	protein_coding
	ENSG00000171824	EXOSC10	protein_coding
	ENSG00000171848	RRM2	protein_coding
	ENSG00000172175	MALT1	protein_coding
	ENSG00000172183	ISG20	protein_coding
	ENSG00000172508	CARNS1	protein_coding
	ENSG00000172572	PDE3A	protein_coding
	ENSG00000173207	CKS1B	protein_coding
	ENSG00000173258	ZNF483	protein_coding
	ENSG00000173269	MMRN2	protein_coding
	ENSG00000173442	EHBP1L1	protein_coding
	ENSG00000173482	PTPRM	protein_coding
	ENSG00000173530	TNFRSF10D	protein_coding
	ENSG00000173898	SPTBN2	protein_coding
	ENSG00000174099	MSRB3	protein_coding
	ENSG00000174171	RP11-23P13.6	antisense
	ENSG00000174175	SELP	protein_coding
	ENSG00000174371	EXO1	protein_coding
	ENSG00000174871	CNIH2	protein_coding
	ENSG00000174938	SEZ6L2	protein_coding
	ENSG00000175063	UBE2C	protein_coding
	ENSG00000175414	ARL10	protein_coding
	ENSG00000175505	CLCF1	protein_coding
	ENSG00000175567	UCP2	protein_coding
	ENSG00000175826	CTDNEP1	protein_coding
	ENSG00000176014	TUBB6	protein_coding
	ENSG00000176208	ATAD5	protein_coding
	ENSG00000176435	CLEC14A	protein_coding
	ENSG00000176438	SYNE3	protein_coding
	ENSG00000176692	FOXC2	protein_coding
	ENSG00000176731	C8orf59	protein_coding
	ENSG00000176890	TYMS	protein_coding
	ENSG00000177283	FZD8	protein_coding
	ENSG00000177469	PTRF	protein_coding
	ENSG00000177666	PNPLA2	protein_coding
	ENSG00000177721	ANXA2R	protein_coding
	ENSG00000177732	SOX12	protein_coding
	ENSG00000178209	PLEC	protein_coding
	ENSG00000178951	ZBTB7A	protein_coding
	ENSG00000179241	LDLRAD3	protein_coding
	ENSG00000179242	CDH4	protein_coding
	ENSG00000179348	GATA2	protein_coding
	ENSG00000179399	GPC5	protein_coding
	ENSG00000179588	ZFPM1	protein_coding
	ENSG00000179776	CDH5	protein_coding
	ENSG00000179820	MYADM	protein_coding
	ENSG00000179886	TIGD5	protein_coding
	ENSG00000180354	MTURN	protein_coding
	ENSG00000180385	EMC3-AS1	transcribed_unprocessed_pseudogene
	ENSG00000180448	ARHGAP45	protein_coding
	ENSG00000181218	HIST3H2A	protein_coding
	ENSG00000181523	SGSH	protein_coding
	ENSG00000181826	RELL1	protein_coding
	ENSG00000182095	TNRC18	protein_coding
	ENSG00000182173	TSEN54	protein_coding
	ENSG00000182481	KPNA2	protein_coding
	ENSG00000182492	BGN	protein_coding
	ENSG00000182534	MXRA7	protein_coding
	ENSG00000182557	SPNS3	protein_coding
	ENSG00000182718	ANXA2	protein_coding
	ENSG00000182809	CRIP2	protein_coding
	ENSG00000183010	PYCR1	protein_coding
	ENSG00000183011	NAA38	protein_coding
	ENSG00000183044	ABAT	protein_coding
	ENSG00000183166	CALN1	protein_coding
	ENSG00000183479	TREX2	protein_coding
	ENSG00000183484	GPR132	protein_coding
	ENSG00000183496	MEX3B	protein_coding
	ENSG00000183691	NOG	protein_coding
	ENSG00000183742	MACC1	protein_coding
	ENSG00000183876	ARSI	protein_coding
	ENSG00000184162	NR2C2AP	protein_coding
	ENSG00000184226	PCDH9	protein_coding
	ENSG00000184260	HIST2H2AC	protein_coding
	ENSG00000184445	KNTC1	protein_coding
	ENSG00000184454	NCMAP	protein_coding
	ENSG00000184515	BEX5	protein_coding
	ENSG00000184575	XPOT	protein_coding
	ENSG00000184584	TMEM173	protein_coding
	ENSG00000184702	37134	protein_coding
	ENSG00000184785	SMIM10	protein_coding
	ENSG00000184897	H1FX	protein_coding
	ENSG00000184956	MUC6	protein_coding
	ENSG00000185112	FAM43A	protein_coding
	ENSG00000185189	NRBP2	protein_coding
	ENSG00000185291	IL3RA	protein_coding
	ENSG00000185305	ARL15	protein_coding
	ENSG00000185338	SOCS1	protein_coding
	ENSG00000185339	TCN2	protein_coding
	ENSG00000185344	ATP6V0A2	protein_coding
	ENSG00000185432	METTL7A	protein_coding
	ENSG00000185453	C19orf68	protein_coding
	ENSG00000185477	GPRIN3	protein_coding
	ENSG00000185499	MUC1	protein_coding
	ENSG00000185585	OLFML2A	protein_coding
	ENSG00000185630	PBX1	protein_coding
	ENSG00000185862	EVI2B	protein_coding
	ENSG00000185950	IRS2	protein_coding
	ENSG00000185989	RASA3	protein_coding
	ENSG00000186111	PIP5K1C	protein_coding
	ENSG00000186300	ZNF555	protein_coding
	ENSG00000186792	HYAL3	protein_coding
	ENSG00000187037	GPR141	protein_coding
	ENSG00000187243	MAGED4B	protein_coding
	ENSG00000187498	COL4A1	protein_coding
	ENSG00000187553	CYP26C1	protein_coding
	ENSG00000187764	SEMA4D	protein_coding
	ENSG00000187772	LIN28B	protein_coding
	ENSG00000187944	C2orf66	protein_coding
	ENSG00000187955	COL14A1	protein_coding
	ENSG00000188013	MEIS3P2	processed_pseudogene
	ENSG00000188313	PLSCR1	protein_coding
	ENSG00000188522	FAM83G	protein_coding
	ENSG00000189077	TMEM120A	protein_coding
	ENSG00000189350	FAM179A	protein_coding
	ENSG00000196126	HLA-DRB1	protein_coding
	ENSG00000196154	S100A4	protein_coding
	ENSG00000196159	FAT4	protein_coding
	ENSG00000196704	AMZ2	protein_coding
	ENSG00000196735	HLA-DQA1	protein_coding
	ENSG00000196890	HIST3H2BB	protein_coding
	ENSG00000196912	ANKRD36B	protein_coding
	ENSG00000197081	IGF2R	protein_coding
	ENSG00000197279	ZNF165	protein_coding
	ENSG00000197301	RP11-366L20.2	antisense
	ENSG00000197324	LRP10	protein_coding
	ENSG00000197406	DIO3	protein_coding
	ENSG00000197461	PDGFA	protein_coding
	ENSG00000197471	SPN	protein_coding
	ENSG00000197557	TTC30A	protein_coding
	ENSG00000197622	CDC42SE1	protein_coding
	ENSG00000197728	RPS26	protein_coding
	ENSG00000197747	S100A10	protein_coding
	ENSG00000197837	HIST4H4	protein_coding
	ENSG00000197872	FAM49A	protein_coding
	ENSG00000197879	MYO1C	protein_coding
	ENSG00000197956	S100A6	protein_coding
	ENSG00000198064	NPIPB13	protein_coding
	ENSG00000198113	TOR4A	protein_coding
	ENSG00000198176	TFDP1	protein_coding
	ENSG00000198355	PIM3	protein_coding
	ENSG00000198400	NTRK1	protein_coding
	ENSG00000198502	HLA-DRB5	protein_coding
	ENSG00000198517	MAFK	protein_coding
	ENSG00000198551	ZNF627	protein_coding
	ENSG00000198554	WDHD1	protein_coding
	ENSG00000198585	NUDT16	protein_coding
	ENSG00000198598	MMP17	protein_coding
	ENSG00000198624	CCDC69	protein_coding
	ENSG00000198752	CDC42BPB	protein_coding
	ENSG00000198786	MT-ND5	protein_coding
	ENSG00000198805	PNP	protein_coding
	ENSG00000198838	RYR3	protein_coding
	ENSG00000198846	TOX	protein_coding
	ENSG00000198858	R3HDM4	protein_coding
	ENSG00000198947	DMD	protein_coding
	ENSG00000198959	TGM2	protein_coding
	ENSG00000200959	SNORA74A	snoRNA
	ENSG00000203279	RP11-498P14.5	lincRNA
	ENSG00000203485	INF2	protein_coding
	ENSG00000203618	GP1BB	protein_coding
	ENSG00000203709	C1orf132	lincRNA
	ENSG00000203710	CR1	protein_coding
	ENSG00000203811	HIST2H3C	protein_coding
	ENSG00000203852	HIST2H3A	protein_coding
	ENSG00000204054	LINC00963	processed_transcript
	ENSG00000204252	HLA-DOA	protein_coding
	ENSG00000204257	HLA-DMA	protein_coding
	ENSG00000204287	HLA-DRA	protein_coding
	ENSG00000204291	COL15A1	protein_coding
	ENSG00000204959	ARHGEF34P	unprocessed_pseudogene
	ENSG00000205403	CFI	protein_coding
	ENSG00000205571	SMN2	protein_coding
	ENSG00000206052	DOK6	protein_coding
	ENSG00000212747	FAM127C	protein_coding
	ENSG00000213145	CRIP1	protein_coding
	ENSG00000213203	GIMAP1	protein_coding
	ENSG00000213214	ARHGEF35	protein_coding
	ENSG00000213397	HAUS7	protein_coding
	ENSG00000213402	PTPRCAP	protein_coding
	ENSG00000213551	DNAJC9	protein_coding
	ENSG00000213563	C8orf82	protein_coding
	ENSG00000213853	EMP2	protein_coding
	ENSG00000214114	MYCBP	protein_coding
	ENSG00000214174	AMZ2P1	transcribed_unprocessed_pseudogene
	ENSG00000214188	ST7-OT4	sense_intronic
	ENSG00000215068	AC025171.1	antisense
	ENSG00000215218	UBE2QL1	protein_coding
	ENSG00000216490	IFI30	protein_coding
	ENSG00000216866	RPS2P55	processed_pseudogene
	ENSG00000217512	RP11-477E3.2	processed_pseudogene
	ENSG00000222724	RNU2-63P	snRNA
	ENSG00000223482	NUTM2A-AS1	antisense
	ENSG00000223609	HBD	protein_coding
	ENSG00000223865	HLA-DPB1	protein_coding
	ENSG00000224914	LINC00863	lincRNA
	ENSG00000225302	RP11-539I5.1	processed_transcript
	ENSG00000225484	NUTM2B-AS1	antisense
	ENSG00000225614	ZNF469	protein_coding
	ENSG00000225840	AC010970.2	processed_pseudogene
	ENSG00000226958	#N/A	#N/A
	ENSG00000227039	ITGB2-AS1	antisense
	ENSG00000227835	CARM1P1	transcribed_unprocessed_pseudogene
	ENSG00000228065	LINC01515	lincRNA
	ENSG00000228401	HSPC324	antisense
	ENSG00000228716	DHFR	protein_coding
	ENSG00000229989	MIR181A1HG	lincRNA
	ENSG00000231389	HLA-DPA1	protein_coding
	ENSG00000232442	CTD-3184A7.4	antisense
	ENSG00000232891	RP11-136K14.1	sense_intronic
	ENSG00000233937	CTC-338M12.4	processed_transcript
	ENSG00000233968	RP11-354E11.2	antisense
	ENSG00000234665	RP11-262H14.3	lincRNA
	ENSG00000234961	RP11-124N14.3	antisense
	ENSG00000235043	TECRP1	processed_pseudogene
	ENSG00000235750	KIAA0040	protein_coding
	ENSG00000235852	AC005540.3	antisense
	ENSG00000237541	HLA-DQA2	protein_coding
	ENSG00000237647	#N/A	#N/A
	ENSG00000239445	ST3GAL6-AS1	antisense
	ENSG00000239672	NME1	protein_coding
	ENSG00000240342	RPS2P5	processed_pseudogene
	ENSG00000240583	AQP1	protein_coding
	ENSG00000240801	AC132217.4	3prime_overlapping_ncRNA
	ENSG00000241360	PDXP	protein_coding
	ENSG00000241506	PSMC1P1	processed_pseudogene
	ENSG00000241978	AKAP2	protein_coding
	ENSG00000242574	HLA-DMB	protein_coding
	ENSG00000243701	DUBR	lincRNA
	ENSG00000243716	NPIPB5	protein_coding
	ENSG00000245105	A2M-AS1	antisense
	ENSG00000245532	NEAT1	lincRNA
	ENSG00000247137	RP11-727A23.5	processed_transcript
	ENSG00000250722	SELENOP	protein_coding
	ENSG00000251136	RP11-37B2.1	lincRNA
	ENSG00000251322	SHANK3	protein_coding
	ENSG00000253103	LINC01609	lincRNA
	ENSG00000253729	PRKDC	protein_coding
	ENSG00000256642	LINC00273	lincRNA
	ENSG00000257698	RP11-620J15.3	lincRNA
	ENSG00000257913	RP11-386G11.5	antisense
	ENSG00000259207	ITGB3	protein_coding
	ENSG00000259330	INAFM2	antisense
	ENSG00000259758	#N/A	#N/A
	ENSG00000259834	RP11-284N8.3	lincRNA
	ENSG00000260035	CTD-2651B20.6	sense_intronic
	ENSG00000260272	RP11-20I23.1	protein_coding
	ENSG00000260278	RP11-109G23.3	antisense
	ENSG00000260807	RP11-161M6.2	lincRNA
	ENSG00000261150	EPPK1	protein_coding
	ENSG00000261236	BOP1	protein_coding
	ENSG00000261796	ISY1-RAB43	protein_coding
	ENSG00000262074	SNORD3B-2	snoRNA
	ENSG00000262655	SPON1	protein_coding
	ENSG00000263470	#N/A	#N/A
	ENSG00000264235	RP13-270P17.1	antisense
	ENSG00000264462	MIR3648-2	miRNA
	ENSG00000265100	RP11-147L13.2	antisense
	ENSG00000267010	#N/A	#N/A
	ENSG00000267041	ZNF850	protein_coding
	ENSG00000267365	KCNJ2-AS1	antisense
	ENSG00000267368	UPK3BL	protein_coding
	ENSG00000267493	CIRBP-AS1	antisense
	ENSG00000268189	AC005785.2	processed_transcript
	ENSG00000268433	MTDHP3	processed_pseudogene
	ENSG00000268903	RP11-34P13.15	processed_pseudogene
	ENSG00000271447	MMP28	protein_coding
	ENSG00000271856	LINC01215	lincRNA
	ENSG00000272323	CTD-2517O10.6	antisense
	ENSG00000272636	DOC2B	protein_coding
	ENSG00000272768	RP4-673M15.1	antisense
	ENSG00000273117	AC144652.1	lincRNA
	ENSG00000273294	C1QTNF3-AMACR	protein_coding
	ENSG00000273730	RNA5-8S5	rRNA
	ENSG00000273983	HIST1H3G	protein_coding
	ENSG00000274021	RP11-823E8.3	lincRNA
	ENSG00000274030	#N/A	#N/A
	ENSG00000274049	INO80B-WBP1	protein_coding
	ENSG00000274267	HIST1H3B	protein_coding
	ENSG00000274917	RNA5-8S5	rRNA
	ENSG00000275104	#N/A	#N/A
	ENSG00000275215	RNA5-8S5	rRNA
	ENSG00000275252	#N/A	#N/A
	ENSG00000275684	#N/A	#N/A
	ENSG00000275708	MIR3648-1	miRNA
	ENSG00000275740	RP11-449H3.3	protein_coding
	ENSG00000275757	RNA5-8S5	rRNA
	ENSG00000275793	RIMBP3	protein_coding
	ENSG00000275896	PRSS2	protein_coding
	ENSG00000276043	UHRF1	protein_coding
	ENSG00000276180	HIST1H4I	protein_coding
	ENSG00000276700	RNA5-8S5	rRNA
	ENSG00000276737	#N/A	#N/A
	ENSG00000276796	#N/A	#N/A
	ENSG00000276936	#N/A	#N/A
	ENSG00000277610	RNVU1-4	snRNA
	ENSG00000277739	RNA5-8S5	rRNA
	ENSG00000277775	HIST1H3F	protein_coding
	ENSG00000278163	#N/A	#N/A
	ENSG00000278189	RNA5-8S5	rRNA
	ENSG00000278233	RNA5-8S5	rRNA
	ENSG00000278916	CEP83-AS1	lincRNA
	ENSG00000279176	RP11-43D4.3	TEC
	ENSG00000279242	#N/A	#N/A
	ENSG00000279452	AC006277.3	TEC
	ENSG00000279481	RP11-181K12.1	TEC
	ENSG00000279569	RP11-394B2.1	TEC
	ENSG00000279602	CTD-3014M21.1	TEC
	ENSG00000279765	RP11-437B10.1	protein_coding
	ENSG00000280162	RP11-314N13.9	TEC
	ENSG00000280187	CTC-351M12.1	TEC
	ENSG00000280279	RP11-1228E12.1	lincRNA

## Sheet: List C (ListA plus ListB)
	ens	symbols	biotype
List A plus List B	ENSG00000000003	TSPAN6	protein_coding
	ENSG00000000971	CFH	protein_coding
ANALYSES PERFORMED:	ENSG00000001167	NFYA	protein_coding
-combined DE lists A and B	ENSG00000001630	CYP51A1	protein_coding
-duplicated entries: one entry was eliminated	ENSG00000002586	CD99	protein_coding
	ENSG00000002919	SNX11	protein_coding
	ENSG00000003096	KLHL13	protein_coding
	ENSG00000003137	CYP26B1	protein_coding
	ENSG00000003249	DBNDD1	protein_coding
	ENSG00000003393	ALS2	protein_coding
	ENSG00000003400	CASP10	protein_coding
	ENSG00000003436	TFPI	protein_coding
	ENSG00000004468	CD38	protein_coding
	ENSG00000004478	FKBP4	protein_coding
	ENSG00000004700	RECQL	protein_coding
	ENSG00000004766	VPS50	protein_coding
	ENSG00000004961	HCCS	protein_coding
	ENSG00000005020	SKAP2	protein_coding
	ENSG00000005100	DHX33	protein_coding
	ENSG00000005108	THSD7A	protein_coding
	ENSG00000005187	ACSM3	protein_coding
	ENSG00000005189	AC004381.6	protein_coding
	ENSG00000005206	SPPL2B	protein_coding
	ENSG00000005249	PRKAR2B	protein_coding
	ENSG00000005381	MPO	protein_coding
	ENSG00000005486	RHBDD2	protein_coding
	ENSG00000005513	SOX8	protein_coding
	ENSG00000005844	ITGAL	protein_coding
	ENSG00000005884	ITGA3	protein_coding
	ENSG00000005893	LAMP2	protein_coding
	ENSG00000005961	ITGA2B	protein_coding
	ENSG00000006210	CX3CL1	protein_coding
	ENSG00000006282	SPATA20	protein_coding
	ENSG00000006327	TNFRSF12A	protein_coding
	ENSG00000006432	MAP3K9	protein_coding
	ENSG00000006625	GGCT	protein_coding
	ENSG00000006634	DBF4	protein_coding
	ENSG00000006695	COX10	protein_coding
	ENSG00000006712	PAF1	protein_coding
	ENSG00000007047	MARK4	protein_coding
	ENSG00000007237	GAS7	protein_coding
	ENSG00000007314	SCN4A	protein_coding
	ENSG00000007350	TKTL1	protein_coding
	ENSG00000007384	RHBDF1	protein_coding
	ENSG00000007516	BAIAP3	protein_coding
	ENSG00000007866	TEAD3	protein_coding
	ENSG00000007923	DNAJC11	protein_coding
	ENSG00000008083	JARID2	protein_coding
	ENSG00000008256	CYTH3	protein_coding
	ENSG00000008283	CYB561	protein_coding
	ENSG00000008300	CELSR3	protein_coding
	ENSG00000008382	MPND	protein_coding
	ENSG00000008405	CRY1	protein_coding
	ENSG00000008513	ST3GAL1	protein_coding
	ENSG00000008517	IL32	protein_coding
	ENSG00000008869	HEATR5B	protein_coding
	ENSG00000009790	TRAF3IP3	protein_coding
	ENSG00000009844	VTA1	protein_coding
	ENSG00000010270	STARD3NL	protein_coding
	ENSG00000010278	CD9	protein_coding
	ENSG00000010327	STAB1	protein_coding
	ENSG00000010404	IDS	protein_coding
	ENSG00000010610	CD4	protein_coding
	ENSG00000010671	BTK	protein_coding
	ENSG00000010810	FYN	protein_coding
	ENSG00000011258	MBTD1	protein_coding
	ENSG00000011376	LARS2	protein_coding
	ENSG00000011422	PLAUR	protein_coding
	ENSG00000011638	TMEM159	protein_coding
	ENSG00000012124	CD22	protein_coding
	ENSG00000012174	MBTPS2	protein_coding
	ENSG00000012660	ELOVL5	protein_coding
	ENSG00000012822	CALCOCO1	protein_coding
	ENSG00000012963	UBR7	protein_coding
	ENSG00000013364	MVP	protein_coding
	ENSG00000013583	HEBP1	protein_coding
	ENSG00000014123	UFL1	protein_coding
	ENSG00000014138	POLA2	protein_coding
	ENSG00000014216	CAPN1	protein_coding
	ENSG00000015285	WAS	protein_coding
	ENSG00000015413	DPEP1	protein_coding
	ENSG00000015568	RGPD5	protein_coding
	ENSG00000017483	SLC38A5	protein_coding
	ENSG00000018189	RUFY3	protein_coding
	ENSG00000018280	SLC11A1	protein_coding
	ENSG00000018510	AGPS	protein_coding
	ENSG00000019144	PHLDB1	protein_coding
	ENSG00000019582	CD74	protein_coding
	ENSG00000020181	ADGRA2	protein_coding
	ENSG00000020577	SAMD4A	protein_coding
	ENSG00000020633	RUNX3	protein_coding
	ENSG00000020922	MRE11	protein_coding
	ENSG00000021355	SERPINB1	protein_coding
	ENSG00000022267	FHL1	protein_coding
	ENSG00000022976	ZNF839	protein_coding
	ENSG00000023171	GRAMD1B	protein_coding
	ENSG00000023191	RNH1	protein_coding
	ENSG00000023608	SNAPC1	protein_coding
	ENSG00000023902	PLEKHO1	protein_coding
	ENSG00000024422	EHD2	protein_coding
	ENSG00000025708	TYMP	protein_coding
	ENSG00000026025	VIM	protein_coding
	ENSG00000026036	RTEL1-TNFRSF6B	protein_coding
	ENSG00000026297	RNASET2	protein_coding
	ENSG00000026508	CD44	protein_coding
	ENSG00000026652	AGPAT4	protein_coding
	ENSG00000027075	PRKCH	protein_coding
	ENSG00000027697	IFNGR1	protein_coding
	ENSG00000028137	TNFRSF1B	protein_coding
	ENSG00000028277	POU2F2	protein_coding
	ENSG00000029534	ANK1	protein_coding
	ENSG00000030419	IKZF2	protein_coding
	ENSG00000031003	FAM13B	protein_coding
	ENSG00000033100	CHPF2	protein_coding
	ENSG00000033170	FUT8	protein_coding
	ENSG00000033327	GAB2	protein_coding
	ENSG00000034053	APBA2	protein_coding
	ENSG00000034510	TMSB10	protein_coding
	ENSG00000034533	ASTE1	protein_coding
	ENSG00000034713	GABARAPL2	protein_coding
	ENSG00000035115	SH3YL1	protein_coding
	ENSG00000035141	FAM136A	protein_coding
	ENSG00000035403	VCL	protein_coding
	ENSG00000035720	STAP1	protein_coding
	ENSG00000037280	FLT4	protein_coding
	ENSG00000037474	NSUN2	protein_coding
	ENSG00000038382	TRIO	protein_coding
	ENSG00000039068	CDH1	protein_coding
	ENSG00000039560	RAI14	protein_coding
	ENSG00000041880	PARP3	protein_coding
	ENSG00000042062	FAM65C	protein_coding
	ENSG00000042980	ADAM28	protein_coding
	ENSG00000043462	LCP2	protein_coding
	ENSG00000043514	TRIT1	protein_coding
	ENSG00000044115	CTNNA1	protein_coding
	ENSG00000044574	HSPA5	protein_coding
	ENSG00000046889	PREX2	protein_coding
	ENSG00000047056	WDR37	protein_coding
	ENSG00000047315	POLR2B	protein_coding
	ENSG00000047365	ARAP2	protein_coding
	ENSG00000047457	CP	protein_coding
	ENSG00000047597	XK	protein_coding
	ENSG00000047634	SCML1	protein_coding
	ENSG00000047849	MAP4	protein_coding
	ENSG00000048140	TSPAN17	protein_coding
	ENSG00000048342	CC2D2A	protein_coding
	ENSG00000048740	CELF2	protein_coding
	ENSG00000048991	R3HDM1	protein_coding
	ENSG00000049089	COL9A2	protein_coding
	ENSG00000049130	KITLG	protein_coding
	ENSG00000049167	ERCC8	protein_coding
	ENSG00000049239	H6PD	protein_coding
	ENSG00000049246	PER3	protein_coding
	ENSG00000049323	LTBP1	protein_coding
	ENSG00000049759	NEDD4L	protein_coding
	ENSG00000050327	ARHGEF5	protein_coding
	ENSG00000052795	FNIP2	protein_coding
	ENSG00000052802	MSMO1	protein_coding
	ENSG00000052841	TTC17	protein_coding
	ENSG00000053254	FOXN3	protein_coding
	ENSG00000053371	AKR7A2	protein_coding
	ENSG00000053372	MRTO4	protein_coding
	ENSG00000053918	KCNQ1	protein_coding
	ENSG00000054219	LY75	protein_coding
	ENSG00000054967	RELT	protein_coding
	ENSG00000055044	NOP58	protein_coding
	ENSG00000055118	KCNH2	protein_coding
	ENSG00000055208	TAB2	protein_coding
	ENSG00000056972	TRAF3IP2	protein_coding
	ENSG00000056998	GYG2	protein_coding
	ENSG00000057608	GDI2	protein_coding
	ENSG00000058056	USP13	protein_coding
	ENSG00000058091	CDK14	protein_coding
	ENSG00000058668	ATP2B4	protein_coding
	ENSG00000058804	NDC1	protein_coding
	ENSG00000059573	ALDH18A1	protein_coding
	ENSG00000059588	TARBP1	protein_coding
	ENSG00000059691	GATB	protein_coding
	ENSG00000059804	SLC2A3	protein_coding
	ENSG00000059915	PSD	protein_coding
	ENSG00000060069	CTDP1	protein_coding
	ENSG00000060138	YBX3	protein_coding
	ENSG00000060140	STYK1	protein_coding
	ENSG00000060491	OGFR	protein_coding
	ENSG00000060558	GNA15	protein_coding
	ENSG00000060971	ACAA1	protein_coding
	ENSG00000061273	HDAC7	protein_coding
	ENSG00000061492	WNT8A	protein_coding
	ENSG00000061676	NCKAP1	protein_coding
	ENSG00000061918	GUCY1B3	protein_coding
	ENSG00000062194	GPBP1	protein_coding
	ENSG00000062485	CS	protein_coding
	ENSG00000062598	ELMO2	protein_coding
	ENSG00000062716	VMP1	protein_coding
	ENSG00000062822	POLD1	protein_coding
	ENSG00000063169	GLTSCR1	protein_coding
	ENSG00000063177	RPL18	protein_coding
	ENSG00000063180	CA11	protein_coding
	ENSG00000063241	ISOC2	protein_coding
	ENSG00000063438	AHRR	protein_coding
	ENSG00000064042	LIMCH1	protein_coding
	ENSG00000064225	ST3GAL6	protein_coding
	ENSG00000064300	NGFR	protein_coding
	ENSG00000064692	SNCAIP	protein_coding
	ENSG00000064763	FAR2	protein_coding
	ENSG00000064932	SBNO2	protein_coding
	ENSG00000065054	SLC9A3R2	protein_coding
	ENSG00000065328	MCM10	protein_coding
	ENSG00000065357	DGKA	protein_coding
	ENSG00000065526	SPEN	protein_coding
	ENSG00000065600	TMEM206	protein_coding
	ENSG00000065613	SLK	protein_coding
	ENSG00000065615	CYB5R4	protein_coding
	ENSG00000065621	GSTO2	protein_coding
	ENSG00000065675	PRKCQ	protein_coding
	ENSG00000065717	TLE2	protein_coding
	ENSG00000065809	FAM107B	protein_coding
	ENSG00000065833	ME1	protein_coding
	ENSG00000065970	FOXJ2	protein_coding
	ENSG00000066056	TIE1	protein_coding
	ENSG00000066294	CD84	protein_coding
	ENSG00000066382	MPPED2	protein_coding
	ENSG00000066468	FGFR2	protein_coding
	ENSG00000066583	ISOC1	protein_coding
	ENSG00000066855	MTFR1	protein_coding
	ENSG00000066926	FECH	protein_coding
	ENSG00000066933	MYO9A	protein_coding
	ENSG00000067064	IDI1	protein_coding
	ENSG00000067225	PKM	protein_coding
	ENSG00000067334	DNTTIP2	protein_coding
	ENSG00000068001	HYAL2	protein_coding
	ENSG00000068078	FGFR3	protein_coding
	ENSG00000068366	ACSL4	protein_coding
	ENSG00000068654	POLR1A	protein_coding
	ENSG00000068697	LAPTM4A	protein_coding
	ENSG00000068724	TTC7A	protein_coding
	ENSG00000068831	RASGRP2	protein_coding
	ENSG00000068878	PSME4	protein_coding
	ENSG00000068912	ERLEC1	protein_coding
	ENSG00000068971	PPP2R5B	protein_coding
	ENSG00000069122	ADGRF5	protein_coding
	ENSG00000069424	KCNAB2	protein_coding
	ENSG00000069667	RORA	protein_coding
	ENSG00000069696	DRD4	protein_coding
	ENSG00000069702	TGFBR3	protein_coding
	ENSG00000069849	ATP1B3	protein_coding
	ENSG00000069966	GNB5	protein_coding
	ENSG00000070018	LRP6	protein_coding
	ENSG00000070031	SCT	protein_coding
	ENSG00000070087	PFN2	protein_coding
	ENSG00000070269	TMEM260	protein_coding
	ENSG00000070367	EXOC5	protein_coding
	ENSG00000070404	FSTL3	protein_coding
	ENSG00000070423	RNF126	protein_coding
	ENSG00000070476	ZXDC	protein_coding
	ENSG00000070495	JMJD6	protein_coding
	ENSG00000070540	WIPI1	protein_coding
	ENSG00000070756	PABPC1	protein_coding
	ENSG00000070770	CSNK2A2	protein_coding
	ENSG00000070808	CAMK2A	protein_coding
	ENSG00000070814	TCOF1	protein_coding
	ENSG00000070882	OSBPL3	protein_coding
	ENSG00000070950	RAD18	protein_coding
	ENSG00000071051	NCK2	protein_coding
	ENSG00000071054	MAP4K4	protein_coding
	ENSG00000071127	WDR1	protein_coding
	ENSG00000071189	SNX13	protein_coding
	ENSG00000071242	RPS6KA2	protein_coding
	ENSG00000071246	VASH1	protein_coding
	ENSG00000071564	TCF3	protein_coding
	ENSG00000071794	HLTF	protein_coding
	ENSG00000071894	CPSF1	protein_coding
	ENSG00000072042	RDH11	protein_coding
	ENSG00000072062	PRKACA	protein_coding
	ENSG00000072133	RPS6KA6	protein_coding
	ENSG00000072135	PTPN18	protein_coding
	ENSG00000072195	SPEG	protein_coding
	ENSG00000072210	ALDH3A2	protein_coding
	ENSG00000072274	TFRC	protein_coding
	ENSG00000072501	SMC1A	protein_coding
	ENSG00000072609	CHFR	protein_coding
	ENSG00000072694	FCGR2B	protein_coding
	ENSG00000072756	TRNT1	protein_coding
	ENSG00000073111	MCM2	protein_coding
	ENSG00000073150	PANX2	protein_coding
	ENSG00000073578	SDHA	protein_coding
	ENSG00000073605	GSDMB	protein_coding
	ENSG00000073737	DHRS9	protein_coding
	ENSG00000073849	ST6GAL1	protein_coding
	ENSG00000073910	FRY	protein_coding
	ENSG00000074047	GLI2	protein_coding
	ENSG00000074071	MRPS34	protein_coding
	ENSG00000074370	ATP2A3	protein_coding
	ENSG00000074603	DPP8	protein_coding
	ENSG00000074657	ZNF532	protein_coding
	ENSG00000074695	LMAN1	protein_coding
	ENSG00000074696	HACD3	protein_coding
	ENSG00000074842	MYDGF	protein_coding
	ENSG00000074966	TXK	protein_coding
	ENSG00000075043	KCNQ2	protein_coding
	ENSG00000075275	CELSR1	protein_coding
	ENSG00000075391	RASAL2	protein_coding
	ENSG00000075426	FOSL2	protein_coding
	ENSG00000075568	TMEM131	protein_coding
	ENSG00000075624	ACTB	protein_coding
	ENSG00000075711	DLG1	protein_coding
	ENSG00000075945	KIFAP3	protein_coding
	ENSG00000076067	RBMS2	protein_coding
	ENSG00000076108	BAZ2A	protein_coding
	ENSG00000076201	PTPN23	protein_coding
	ENSG00000076248	UNG	protein_coding
	ENSG00000076641	PAG1	protein_coding
	ENSG00000076662	ICAM3	protein_coding
	ENSG00000076770	MBNL3	protein_coding
	ENSG00000076928	ARHGEF1	protein_coding
	ENSG00000076944	STXBP2	protein_coding
	ENSG00000077097	TOP2B	protein_coding
	ENSG00000077238	IL4R	protein_coding
	ENSG00000077254	USP33	protein_coding
	ENSG00000077348	EXOSC5	protein_coding
	ENSG00000077454	LRCH4	protein_coding
	ENSG00000077549	CAPZB	protein_coding
	ENSG00000077616	NAALAD2	protein_coding
	ENSG00000077782	FGFR1	protein_coding
	ENSG00000077984	CST7	protein_coding
	ENSG00000078177	N4BP2	protein_coding
	ENSG00000078269	SYNJ2	protein_coding
	ENSG00000078304	PPP2R5C	protein_coding
	ENSG00000078403	MLLT10	protein_coding
	ENSG00000078596	ITM2A	protein_coding
	ENSG00000078687	TNRC6C	protein_coding
	ENSG00000078902	TOLLIP	protein_coding
	ENSG00000079150	FKBP7	protein_coding
	ENSG00000079156	OSBPL6	protein_coding
	ENSG00000079257	LXN	protein_coding
	ENSG00000079313	REXO1	protein_coding
	ENSG00000079332	SAR1A	protein_coding
	ENSG00000079337	RAPGEF3	protein_coding
	ENSG00000079385	CEACAM1	protein_coding
	ENSG00000079462	PAFAH1B3	protein_coding
	ENSG00000079841	RIMS1	protein_coding
	ENSG00000079974	RABL2B	protein_coding
	ENSG00000080200	CRYBG3	protein_coding
	ENSG00000080224	EPHA6	protein_coding
	ENSG00000080298	RFX3	protein_coding
	ENSG00000080371	RAB21	protein_coding
	ENSG00000080503	SMARCA2	protein_coding
	ENSG00000080603	SRCAP	protein_coding
	ENSG00000080824	HSP90AA1	protein_coding
	ENSG00000081019	RSBN1	protein_coding
	ENSG00000081041	CXCL2	protein_coding
	ENSG00000081059	TCF7	protein_coding
	ENSG00000081138	CDH7	protein_coding
	ENSG00000081189	MEF2C	protein_coding
	ENSG00000081307	UBA5	protein_coding
	ENSG00000082014	SMARCD3	protein_coding
	ENSG00000082146	STRADB	protein_coding
	ENSG00000082397	EPB41L3	protein_coding
	ENSG00000082701	GSK3B	protein_coding
	ENSG00000083093	PALB2	protein_coding
	ENSG00000083290	ULK2	protein_coding
	ENSG00000083750	RRAGB	protein_coding
	ENSG00000083799	CYLD	protein_coding
	ENSG00000083937	CHMP2B	protein_coding
	ENSG00000084207	GSTP1	protein_coding
	ENSG00000084444	FAM234B	protein_coding
	ENSG00000084636	COL16A1	protein_coding
	ENSG00000084731	KIF3C	protein_coding
	ENSG00000084754	HADHA	protein_coding
	ENSG00000084764	MAPRE3	protein_coding
	ENSG00000085063	CD59	protein_coding
	ENSG00000085117	CD82	protein_coding
	ENSG00000085185	BCORL1	protein_coding
	ENSG00000085224	ATRX	protein_coding
	ENSG00000085276	MECOM	protein_coding
	ENSG00000085563	ABCB1	protein_coding
	ENSG00000085721	RRN3	protein_coding
	ENSG00000085760	MTIF2	protein_coding
	ENSG00000085840	ORC1	protein_coding
	ENSG00000085998	POMGNT1	protein_coding
	ENSG00000086061	DNAJA1	protein_coding
	ENSG00000086205	FOLH1	protein_coding
	ENSG00000086232	EIF2AK1	protein_coding
	ENSG00000086289	EPDR1	protein_coding
	ENSG00000086544	ITPKC	protein_coding
	ENSG00000086730	LAT2	protein_coding
	ENSG00000087076	HSD17B14	protein_coding
	ENSG00000087086	FTL	protein_coding
	ENSG00000087095	NLK	protein_coding
	ENSG00000087157	PGS1	protein_coding
	ENSG00000087245	MMP2	protein_coding
	ENSG00000087266	SH3BP2	protein_coding
	ENSG00000087338	GMCL1	protein_coding
	ENSG00000087586	AURKA	protein_coding
	ENSG00000087589	CASS4	protein_coding
	ENSG00000087903	RFX2	protein_coding
	ENSG00000087995	METTL2A	protein_coding
	ENSG00000088038	CNOT3	protein_coding
	ENSG00000088256	GNA11	protein_coding
	ENSG00000088305	DNMT3B	protein_coding
	ENSG00000088325	TPX2	protein_coding
	ENSG00000088387	DOCK9	protein_coding
	ENSG00000088538	DOCK3	protein_coding
	ENSG00000088682	COQ9	protein_coding
	ENSG00000088766	CRLS1	protein_coding
	ENSG00000088808	PPP1R13B	protein_coding
	ENSG00000088826	SMOX	protein_coding
	ENSG00000088832	FKBP1A	protein_coding
	ENSG00000088881	EBF4	protein_coding
	ENSG00000088899	LZTS3	protein_coding
	ENSG00000088986	DYNLL1	protein_coding
	ENSG00000089006	SNX5	protein_coding
	ENSG00000089009	RPL6	protein_coding
	ENSG00000089041	P2RX7	protein_coding
	ENSG00000089050	RBBP9	protein_coding
	ENSG00000089060	SLC8B1	protein_coding
	ENSG00000089177	KIF16B	protein_coding
	ENSG00000089220	PEBP1	protein_coding
	ENSG00000089280	FUS	protein_coding
	ENSG00000089351	GRAMD1A	protein_coding
	ENSG00000089597	GANAB	protein_coding
	ENSG00000089682	RBM41	protein_coding
	ENSG00000089685	BIRC5	protein_coding
	ENSG00000089692	LAG3	protein_coding
	ENSG00000089737	DDX24	protein_coding
	ENSG00000089820	ARHGAP4	protein_coding
	ENSG00000089916	GPATCH2L	protein_coding
	ENSG00000090020	SLC9A1	protein_coding
	ENSG00000090061	CCNK	protein_coding
	ENSG00000090104	RGS1	protein_coding
	ENSG00000090238	YPEL3	protein_coding
	ENSG00000090339	ICAM1	protein_coding
	ENSG00000090686	USP48	protein_coding
	ENSG00000090776	EFNB1	protein_coding
	ENSG00000090975	PITPNM2	protein_coding
	ENSG00000091073	DTX2	protein_coding
	ENSG00000091127	PUS7	protein_coding
	ENSG00000091157	WDR7	protein_coding
	ENSG00000091317	CMTM6	protein_coding
	ENSG00000091436	AC013461.1	protein_coding
	ENSG00000091490	SEL1L3	protein_coding
	ENSG00000091592	NLRP1	protein_coding
	ENSG00000091831	ESR1	protein_coding
	ENSG00000091986	CCDC80	protein_coding
	ENSG00000092330	TINF2	protein_coding
	ENSG00000092421	SEMA6A	protein_coding
	ENSG00000092470	WDR76	protein_coding
	ENSG00000092758	COL9A3	protein_coding
	ENSG00000092820	EZR	protein_coding
	ENSG00000092847	AGO1	protein_coding
	ENSG00000092853	CLSPN	protein_coding
	ENSG00000093009	CDC45	protein_coding
	ENSG00000093072	CECR1	protein_coding
	ENSG00000094804	CDC6	protein_coding
	ENSG00000095059	DHPS	protein_coding
	ENSG00000095209	TMEM38B	protein_coding
	ENSG00000095303	PTGS1	protein_coding
	ENSG00000095321	CRAT	protein_coding
	ENSG00000095370	SH2D3C	protein_coding
	ENSG00000095380	NANS	protein_coding
	ENSG00000095383	TBC1D2	protein_coding
	ENSG00000095397	WHRN	protein_coding
	ENSG00000095739	BAMBI	protein_coding
	ENSG00000095752	IL11	protein_coding
	ENSG00000095932	SMIM24	protein_coding
	ENSG00000096063	SRPK1	protein_coding
	ENSG00000096433	ITPR3	protein_coding
	ENSG00000096696	DSP	protein_coding
	ENSG00000097046	CDC7	protein_coding
	ENSG00000097096	SYDE2	protein_coding
	ENSG00000099139	PCSK5	protein_coding
	ENSG00000099194	SCD	protein_coding
	ENSG00000099204	ABLIM1	protein_coding
	ENSG00000099260	PALMD	protein_coding
	ENSG00000099308	MAST3	protein_coding
	ENSG00000099341	PSMD8	protein_coding
	ENSG00000099364	FBXL19	protein_coding
	ENSG00000099797	TECR	protein_coding
	ENSG00000099810	MTAP	protein_coding
	ENSG00000099814	CEP170B	protein_coding
	ENSG00000099860	GADD45B	protein_coding
	ENSG00000099864	PALM	protein_coding
	ENSG00000099889	ARVCF	protein_coding
	ENSG00000099901	RANBP1	protein_coding
	ENSG00000099968	BCL2L13	protein_coding
	ENSG00000099977	DDT	protein_coding
	ENSG00000099985	OSM	protein_coding
	ENSG00000099992	TBC1D10A	protein_coding
	ENSG00000100014	SPECC1L	protein_coding
	ENSG00000100023	PPIL2	protein_coding
	ENSG00000100027	YPEL1	protein_coding
	ENSG00000100031	GGT1	protein_coding
	ENSG00000100068	LRP5L	protein_coding
	ENSG00000100097	LGALS1	protein_coding
	ENSG00000100100	PIK3IP1	protein_coding
	ENSG00000100129	EIF3L	protein_coding
	ENSG00000100138	SNU13	protein_coding
	ENSG00000100142	POLR2F	protein_coding
	ENSG00000100154	TTC28	protein_coding
	ENSG00000100162	CENPM	protein_coding
	ENSG00000100201	DDX17	protein_coding
	ENSG00000100216	TOMM22	protein_coding
	ENSG00000100219	XBP1	protein_coding
	ENSG00000100234	TIMP3	protein_coding
	ENSG00000100280	AP1B1	protein_coding
	ENSG00000100297	MCM5	protein_coding
	ENSG00000100300	TSPO	protein_coding
	ENSG00000100304	TTLL12	protein_coding
	ENSG00000100320	RBFOX2	protein_coding
	ENSG00000100324	TAB1	protein_coding
	ENSG00000100347	SAMM50	protein_coding
	ENSG00000100348	TXN2	protein_coding
	ENSG00000100368	CSF2RB	protein_coding
	ENSG00000100376	FAM118A	protein_coding
	ENSG00000100395	L3MBTL2	protein_coding
	ENSG00000100422	CERK	protein_coding
	ENSG00000100425	BRD1	protein_coding
	ENSG00000100429	HDAC10	protein_coding
	ENSG00000100441	KHNYN	protein_coding
	ENSG00000100461	RBM23	protein_coding
	ENSG00000100462	PRMT5	protein_coding
	ENSG00000100483	VCPKMT	protein_coding
	ENSG00000100532	CGRRF1	protein_coding
	ENSG00000100575	TIMM9	protein_coding
	ENSG00000100578	KIAA0586	protein_coding
	ENSG00000100580	TMED8	protein_coding
	ENSG00000100591	AHSA1	protein_coding
	ENSG00000100592	DAAM1	protein_coding
	ENSG00000100600	LGMN	protein_coding
	ENSG00000100612	DHRS7	protein_coding
	ENSG00000100650	SRSF5	protein_coding
	ENSG00000100664	EIF5	protein_coding
	ENSG00000100714	MTHFD1	protein_coding
	ENSG00000100823	APEX1	protein_coding
	ENSG00000100836	PABPN1	protein_coding
	ENSG00000100888	CHD8	protein_coding
	ENSG00000100906	NFKBIA	protein_coding
	ENSG00000100911	PSME2	protein_coding
	ENSG00000100918	REC8	protein_coding
	ENSG00000100934	SEC23A	protein_coding
	ENSG00000100938	GMPR2	protein_coding
	ENSG00000100968	NFATC4	protein_coding
	ENSG00000100979	PLTP	protein_coding
	ENSG00000101000	PROCR	protein_coding
	ENSG00000101003	GINS1	protein_coding
	ENSG00000101017	CD40	protein_coding
	ENSG00000101057	MYBL2	protein_coding
	ENSG00000101079	NDRG3	protein_coding
	ENSG00000101152	DNAJC5	protein_coding
	ENSG00000101166	PRELID3B	protein_coding
	ENSG00000101187	SLCO4A1	protein_coding
	ENSG00000101190	TCFL5	protein_coding
	ENSG00000101200	AVP	protein_coding
	ENSG00000101216	GMEB2	protein_coding
	ENSG00000101236	RNF24	protein_coding
	ENSG00000101265	RASSF2	protein_coding
	ENSG00000101290	CDS2	protein_coding
	ENSG00000101336	HCK	protein_coding
	ENSG00000101361	NOP56	protein_coding
	ENSG00000101384	JAG1	protein_coding
	ENSG00000101405	OXT	protein_coding
	ENSG00000101412	E2F1	protein_coding
	ENSG00000101417	PXMP4	protein_coding
	ENSG00000101421	CHMP4B	protein_coding
	ENSG00000101439	CST3	protein_coding
	ENSG00000101442	ACTR5	protein_coding
	ENSG00000101445	PPP1R16B	protein_coding
	ENSG00000101464	PIGU	protein_coding
	ENSG00000101544	ADNP2	protein_coding
	ENSG00000101695	RNF125	protein_coding
	ENSG00000101811	CSTF2	protein_coding
	ENSG00000101868	POLA1	protein_coding
	ENSG00000101888	NXT2	protein_coding
	ENSG00000101938	CHRDL1	protein_coding
	ENSG00000102007	PLP2	protein_coding
	ENSG00000102043	MTMR8	protein_coding
	ENSG00000102081	FMR1	protein_coding
	ENSG00000102096	PIM2	protein_coding
	ENSG00000102100	SLC35A2	protein_coding
	ENSG00000102125	TAZ	protein_coding
	ENSG00000102144	PGK1	protein_coding
	ENSG00000102145	GATA1	protein_coding
	ENSG00000102230	PCYT1B	protein_coding
	ENSG00000102245	CD40LG	protein_coding
	ENSG00000102265	TIMP1	protein_coding
	ENSG00000102309	PIN4	protein_coding
	ENSG00000102362	SYTL4	protein_coding
	ENSG00000102531	FNDC3A	protein_coding
	ENSG00000102539	MLNR	protein_coding
	ENSG00000102554	KLF5	protein_coding
	ENSG00000102575	ACP5	protein_coding
	ENSG00000102606	ARHGEF7	protein_coding
	ENSG00000102699	PARP4	protein_coding
	ENSG00000102710	SUPT20H	protein_coding
	ENSG00000102755	FLT1	protein_coding
	ENSG00000102780	DGKH	protein_coding
	ENSG00000102786	INTS6	protein_coding
	ENSG00000102893	PHKB	protein_coding
	ENSG00000102898	NUTF2	protein_coding
	ENSG00000102901	CENPT	protein_coding
	ENSG00000102935	ZNF423	protein_coding
	ENSG00000102984	ZNF821	protein_coding
	ENSG00000102996	MMP15	protein_coding
	ENSG00000103005	USB1	protein_coding
	ENSG00000103018	CYB5B	protein_coding
	ENSG00000103034	NDRG4	protein_coding
	ENSG00000103160	HSDL1	protein_coding
	ENSG00000103187	COTL1	protein_coding
	ENSG00000103316	CRYM	protein_coding
	ENSG00000103335	PIEZO1	protein_coding
	ENSG00000103381	CPPED1	protein_coding
	ENSG00000103404	USP31	protein_coding
	ENSG00000103485	QPRT	protein_coding
	ENSG00000103489	XYLT1	protein_coding
	ENSG00000103495	MAZ	protein_coding
	ENSG00000103510	KAT8	protein_coding
	ENSG00000103522	IL21R	protein_coding
	ENSG00000103550	KNOP1	protein_coding
	ENSG00000103671	TRIP4	protein_coding
	ENSG00000104067	TJP1	protein_coding
	ENSG00000104218	CSPP1	protein_coding
	ENSG00000104228	TRIM35	protein_coding
	ENSG00000104267	CA2	protein_coding
	ENSG00000104312	RIPK2	protein_coding
	ENSG00000104325	DECR1	protein_coding
	ENSG00000104365	IKBKB	protein_coding
	ENSG00000104369	JPH1	protein_coding
	ENSG00000104419	NDRG1	protein_coding
	ENSG00000104635	SLC39A14	protein_coding
	ENSG00000104689	TNFRSF10A	protein_coding
	ENSG00000104714	ERICH1	protein_coding
	ENSG00000104738	MCM4	protein_coding
	ENSG00000104823	ECH1	protein_coding
	ENSG00000104833	TUBB4A	protein_coding
	ENSG00000104835	SARS2	protein_coding
	ENSG00000104856	RELB	protein_coding
	ENSG00000104872	PIH1D1	protein_coding
	ENSG00000104880	ARHGEF18	protein_coding
	ENSG00000104886	PLEKHJ1	protein_coding
	ENSG00000104889	RNASEH2A	protein_coding
	ENSG00000104894	CD37	protein_coding
	ENSG00000104897	SF3A2	protein_coding
	ENSG00000104936	DMPK	protein_coding
	ENSG00000104951	IL4I1	protein_coding
	ENSG00000104964	AES	protein_coding
	ENSG00000104973	MED25	protein_coding
	ENSG00000104998	IL27RA	protein_coding
	ENSG00000105011	ASF1B	protein_coding
	ENSG00000105122	RASAL3	protein_coding
	ENSG00000105127	AKAP8	protein_coding
	ENSG00000105186	ANKRD27	protein_coding
	ENSG00000105193	RPS16	protein_coding
	ENSG00000105202	FBL	protein_coding
	ENSG00000105204	DYRK1B	protein_coding
	ENSG00000105223	PLD3	protein_coding
	ENSG00000105227	PRX	protein_coding
	ENSG00000105270	CLIP3	protein_coding
	ENSG00000105287	PRKD2	protein_coding
	ENSG00000105323	HNRNPUL1	protein_coding
	ENSG00000105325	FZR1	protein_coding
	ENSG00000105329	TGFB1	protein_coding
	ENSG00000105364	MRPL4	protein_coding
	ENSG00000105371	ICAM4	protein_coding
	ENSG00000105397	TYK2	protein_coding
	ENSG00000105404	RABAC1	protein_coding
	ENSG00000105409	ATP1A3	protein_coding
	ENSG00000105419	MEIS3	protein_coding
	ENSG00000105429	MEGF8	protein_coding
	ENSG00000105472	CLEC11A	protein_coding
	ENSG00000105486	LIG1	protein_coding
	ENSG00000105509	HAS1	protein_coding
	ENSG00000105520	PLPPR2	protein_coding
	ENSG00000105610	KLF1	protein_coding
	ENSG00000105612	DNASE2	protein_coding
	ENSG00000105640	RPL18A	protein_coding
	ENSG00000105641	SLC5A5	protein_coding
	ENSG00000105643	ARRDC2	protein_coding
	ENSG00000105655	ISYNA1	protein_coding
	ENSG00000105656	ELL	protein_coding
	ENSG00000105671	DDX49	protein_coding
	ENSG00000105699	LSR	protein_coding
	ENSG00000105705	SUGP1	protein_coding
	ENSG00000105711	SCN1B	protein_coding
	ENSG00000105722	ERF	protein_coding
	ENSG00000105808	RASA4	protein_coding
	ENSG00000105810	CDK6	protein_coding
	ENSG00000105825	TFPI2	protein_coding
	ENSG00000105835	NAMPT	protein_coding
	ENSG00000105851	PIK3CG	protein_coding
	ENSG00000105963	ADAP1	protein_coding
	ENSG00000105974	CAV1	protein_coding
	ENSG00000105997	HOXA3	protein_coding
	ENSG00000106034	CPED1	protein_coding
	ENSG00000106070	GRB10	protein_coding
	ENSG00000106080	FKBP14	protein_coding
	ENSG00000106089	STX1A	protein_coding
	ENSG00000106123	EPHB6	protein_coding
	ENSG00000106144	CASP2	protein_coding
	ENSG00000106268	NUDT1	protein_coding
	ENSG00000106305	AIMP2	protein_coding
	ENSG00000106327	TFR2	protein_coding
	ENSG00000106330	MOSPD3	protein_coding
	ENSG00000106344	RBM28	protein_coding
	ENSG00000106355	LSM5	protein_coding
	ENSG00000106605	BLVRA	protein_coding
	ENSG00000106608	URGCP	protein_coding
	ENSG00000106624	AEBP1	protein_coding
	ENSG00000106635	BCL7B	protein_coding
	ENSG00000106665	CLIP2	protein_coding
	ENSG00000106683	LIMK1	protein_coding
	ENSG00000106701	FSD1L	protein_coding
	ENSG00000106771	TMEM245	protein_coding
	ENSG00000106772	PRUNE2	protein_coding
	ENSG00000106780	MEGF9	protein_coding
	ENSG00000106799	TGFBR1	protein_coding
	ENSG00000106829	TLE4	protein_coding
	ENSG00000106852	LHX6	protein_coding
	ENSG00000106952	TNFSF8	protein_coding
	ENSG00000106993	CDC37L1	protein_coding
	ENSG00000107020	PLGRKT	protein_coding
	ENSG00000107021	TBC1D13	protein_coding
	ENSG00000107099	DOCK8	protein_coding
	ENSG00000107185	RGP1	protein_coding
	ENSG00000107263	RAPGEF1	protein_coding
	ENSG00000107281	NPDC1	protein_coding
	ENSG00000107338	SHB	protein_coding
	ENSG00000107438	PDLIM1	protein_coding
	ENSG00000107485	GATA3	protein_coding
	ENSG00000107566	ERLIN1	protein_coding
	ENSG00000107614	TRDMT1	protein_coding
	ENSG00000107719	PALD1	protein_coding
	ENSG00000107731	UNC5B	protein_coding
	ENSG00000107738	C10orf54	protein_coding
	ENSG00000107742	SPOCK2	protein_coding
	ENSG00000107745	MICU1	protein_coding
	ENSG00000107789	MINPP1	protein_coding
	ENSG00000107816	LZTS2	protein_coding
	ENSG00000107819	SFXN3	protein_coding
	ENSG00000107821	KAZALD1	protein_coding
	ENSG00000107874	CUEDC2	protein_coding
	ENSG00000107882	SUFU	protein_coding
	ENSG00000107929	LARP4B	protein_coding
	ENSG00000107937	GTPBP4	protein_coding
	ENSG00000107949	BCCIP	protein_coding
	ENSG00000107959	PITRM1	protein_coding
	ENSG00000107968	MAP3K8	protein_coding
	ENSG00000108001	EBF3	protein_coding
	ENSG00000108091	CCDC6	protein_coding
	ENSG00000108100	CCNY	protein_coding
	ENSG00000108107	RPL28	protein_coding
	ENSG00000108175	ZMIZ1	protein_coding
	ENSG00000108219	TSPAN14	protein_coding
	ENSG00000108256	NUFIP2	protein_coding
	ENSG00000108349	CASC3	protein_coding
	ENSG00000108468	CBX1	protein_coding
	ENSG00000108511	HOXB6	protein_coding
	ENSG00000108518	PFN1	protein_coding
	ENSG00000108551	RASD1	protein_coding
	ENSG00000108557	RAI1	protein_coding
	ENSG00000108561	C1QBP	protein_coding
	ENSG00000108592	FTSJ3	protein_coding
	ENSG00000108622	ICAM2	protein_coding
	ENSG00000108639	SYNGR2	protein_coding
	ENSG00000108654	DDX5	protein_coding
	ENSG00000108669	CYTH1	protein_coding
	ENSG00000108679	LGALS3BP	protein_coding
	ENSG00000108774	RAB5C	protein_coding
	ENSG00000108797	CNTNAP1	protein_coding
	ENSG00000108798	ABI3	protein_coding
	ENSG00000108821	COL1A1	protein_coding
	ENSG00000108828	VAT1	protein_coding
	ENSG00000108839	ALOX12	protein_coding
	ENSG00000108848	LUC7L3	protein_coding
	ENSG00000108861	DUSP3	protein_coding
	ENSG00000108883	EFTUD2	protein_coding
	ENSG00000108924	HLF	protein_coding
	ENSG00000108953	YWHAE	protein_coding
	ENSG00000108961	RANGRF	protein_coding
	ENSG00000109016	DHRS7B	protein_coding
	ENSG00000109062	SLC9A3R1	protein_coding
	ENSG00000109066	TMEM104	protein_coding
	ENSG00000109084	TMEM97	protein_coding
	ENSG00000109099	PMP22	protein_coding
	ENSG00000109113	RAB34	protein_coding
	ENSG00000109220	CHIC2	protein_coding
	ENSG00000109265	KIAA1211	protein_coding
	ENSG00000109270	LAMTOR3	protein_coding
	ENSG00000109320	NFKB1	protein_coding
	ENSG00000109321	AREG	protein_coding
	ENSG00000109339	MAPK10	protein_coding
	ENSG00000109458	GAB1	protein_coding
	ENSG00000109472	CPE	protein_coding
	ENSG00000109475	RPL34	protein_coding
	ENSG00000109519	GRPEL1	protein_coding
	ENSG00000109534	GAR1	protein_coding
	ENSG00000109536	FRG1	protein_coding
	ENSG00000109654	TRIM2	protein_coding
	ENSG00000109689	STIM2	protein_coding
	ENSG00000109762	SNX25	protein_coding
	ENSG00000109906	ZBTB16	protein_coding
	ENSG00000109971	HSPA8	protein_coding
	ENSG00000110002	VWA5A	protein_coding
	ENSG00000110011	DNAJC4	protein_coding
	ENSG00000110046	ATG2A	protein_coding
	ENSG00000110047	EHD1	protein_coding
	ENSG00000110066	KMT5B	protein_coding
	ENSG00000110090	CPT1A	protein_coding
	ENSG00000110104	CCDC86	protein_coding
	ENSG00000110107	PRPF19	protein_coding
	ENSG00000110108	TMEM109	protein_coding
	ENSG00000110200	ANAPC15	protein_coding
	ENSG00000110218	PANX1	protein_coding
	ENSG00000110237	ARHGEF17	protein_coding
	ENSG00000110318	CEP126	protein_coding
	ENSG00000110321	EIF4G2	protein_coding
	ENSG00000110324	IL10RA	protein_coding
	ENSG00000110328	GALNT18	protein_coding
	ENSG00000110330	BIRC2	protein_coding
	ENSG00000110400	NECTIN1	protein_coding
	ENSG00000110442	COMMD9	protein_coding
	ENSG00000110448	CD5	protein_coding
	ENSG00000110514	MADD	protein_coding
	ENSG00000110697	PITPNM1	protein_coding
	ENSG00000110700	RPS13	protein_coding
	ENSG00000110799	VWF	protein_coding
	ENSG00000110848	CD69	protein_coding
	ENSG00000110876	SELPLG	protein_coding
	ENSG00000110911	SLC11A2	protein_coding
	ENSG00000110934	BIN2	protein_coding
	ENSG00000110944	IL23A	protein_coding
	ENSG00000111052	LIN7A	protein_coding
	ENSG00000111057	KRT18	protein_coding
	ENSG00000111110	PPM1H	protein_coding
	ENSG00000111145	ELK3	protein_coding
	ENSG00000111203	ITFG2	protein_coding
	ENSG00000111206	FOXM1	protein_coding
	ENSG00000111224	PARP11	protein_coding
	ENSG00000111229	ARPC3	protein_coding
	ENSG00000111249	CUX2	protein_coding
	ENSG00000111252	SH2B3	protein_coding
	ENSG00000111261	MANSC1	protein_coding
	ENSG00000111331	OAS3	protein_coding
	ENSG00000111341	MGP	protein_coding
	ENSG00000111348	ARHGDIB	protein_coding
	ENSG00000111445	RFC5	protein_coding
	ENSG00000111450	STX2	protein_coding
	ENSG00000111481	COPZ1	protein_coding
	ENSG00000111490	TBC1D30	protein_coding
	ENSG00000111602	TIMELESS	protein_coding
	ENSG00000111641	NOP2	protein_coding
	ENSG00000111644	ACRBP	protein_coding
	ENSG00000111653	ING4	protein_coding
	ENSG00000111669	TPI1	protein_coding
	ENSG00000111670	GNPTAB	protein_coding
	ENSG00000111676	ATN1	protein_coding
	ENSG00000111679	PTPN6	protein_coding
	ENSG00000111684	LPCAT3	protein_coding
	ENSG00000111716	LDHB	protein_coding
	ENSG00000111725	PRKAB1	protein_coding
	ENSG00000111728	ST8SIA1	protein_coding
	ENSG00000111775	COX6A1	protein_coding
	ENSG00000111788	RP11-22B23.1	unprocessed_pseudogene
	ENSG00000111790	FGFR1OP2	protein_coding
	ENSG00000111817	DSE	protein_coding
	ENSG00000111843	TMEM14C	protein_coding
	ENSG00000111850	SMIM8	protein_coding
	ENSG00000111859	NEDD9	protein_coding
	ENSG00000111860	CEP85L	protein_coding
	ENSG00000111897	SERINC1	protein_coding
	ENSG00000111906	HDDC2	protein_coding
	ENSG00000112029	FBXO5	protein_coding
	ENSG00000112031	MTRF1L	protein_coding
	ENSG00000112033	PPARD	protein_coding
	ENSG00000112079	STK38	protein_coding
	ENSG00000112118	MCM3	protein_coding
	ENSG00000112149	CD83	protein_coding
	ENSG00000112182	BACH2	protein_coding
	ENSG00000112195	TREML2	protein_coding
	ENSG00000112290	WASF1	protein_coding
	ENSG00000112379	ARFGEF3	protein_coding
	ENSG00000112406	HECA	protein_coding
	ENSG00000112414	ADGRG6	protein_coding
	ENSG00000112511	PHF1	protein_coding
	ENSG00000112541	PDE10A	protein_coding
	ENSG00000112561	TFEB	protein_coding
	ENSG00000112576	CCND3	protein_coding
	ENSG00000112624	GLTSCR1L	protein_coding
	ENSG00000112640	PPP2R5D	protein_coding
	ENSG00000112715	VEGFA	protein_coding
	ENSG00000112759	SLC29A1	protein_coding
	ENSG00000112787	FBRSL1	protein_coding
	ENSG00000112941	PAPD7	protein_coding
	ENSG00000112983	BRD8	protein_coding
	ENSG00000112992	NNT	protein_coding
	ENSG00000113070	HBEGF	protein_coding
	ENSG00000113083	LOX	protein_coding
	ENSG00000113100	CDH9	protein_coding
	ENSG00000113140	SPARC	protein_coding
	ENSG00000113161	HMGCR	protein_coding
	ENSG00000113231	PDE8B	protein_coding
	ENSG00000113269	RNF130	protein_coding
	ENSG00000113312	TTC1	protein_coding
	ENSG00000113328	CCNG1	protein_coding
	ENSG00000113360	DROSHA	protein_coding
	ENSG00000113368	LMNB1	protein_coding
	ENSG00000113369	ARRDC3	protein_coding
	ENSG00000113522	RAD50	protein_coding
	ENSG00000113569	NUP155	protein_coding
	ENSG00000113580	NR3C1	protein_coding
	ENSG00000113595	TRIM23	protein_coding
	ENSG00000113638	TTC33	protein_coding
	ENSG00000113657	DPYSL3	protein_coding
	ENSG00000113716	HMGXB3	protein_coding
	ENSG00000113721	PDGFRB	protein_coding
	ENSG00000113734	BNIP1	protein_coding
	ENSG00000113742	CPEB4	protein_coding
	ENSG00000113749	HRH2	protein_coding
	ENSG00000113758	DBN1	protein_coding
	ENSG00000113790	EHHADH	protein_coding
	ENSG00000113810	SMC4	protein_coding
	ENSG00000113811	SELENOK	protein_coding
	ENSG00000114019	AMOTL2	protein_coding
	ENSG00000114021	NIT2	protein_coding
	ENSG00000114026	OGG1	protein_coding
	ENSG00000114054	PCCB	protein_coding
	ENSG00000114315	HES1	protein_coding
	ENSG00000114446	IFT57	protein_coding
	ENSG00000114450	GNB4	protein_coding
	ENSG00000114480	GBE1	protein_coding
	ENSG00000114487	MORC1	protein_coding
	ENSG00000114626	ABTB1	protein_coding
	ENSG00000114650	SCAP	protein_coding
	ENSG00000114686	MRPL3	protein_coding
	ENSG00000114737	CISH	protein_coding
	ENSG00000114770	ABCC5	protein_coding
	ENSG00000114796	KLHL24	protein_coding
	ENSG00000114812	VIPR1	protein_coding
	ENSG00000114902	SPCS1	protein_coding
	ENSG00000114933	INO80D	protein_coding
	ENSG00000114942	EEF1B2	protein_coding
	ENSG00000114988	LMAN2L	protein_coding
	ENSG00000114993	RTKN	protein_coding
	ENSG00000114999	TTL	protein_coding
	ENSG00000115085	ZAP70	protein_coding
	ENSG00000115165	CYTIP	protein_coding
	ENSG00000115183	TANC1	protein_coding
	ENSG00000115194	SLC30A3	protein_coding
	ENSG00000115232	ITGA4	protein_coding
	ENSG00000115252	PDE1A	protein_coding
	ENSG00000115295	CLIP4	protein_coding
	ENSG00000115306	SPTBN1	protein_coding
	ENSG00000115325	DOK1	protein_coding
	ENSG00000115364	MRPL19	protein_coding
	ENSG00000115414	FN1	protein_coding
	ENSG00000115421	PAPOLG	protein_coding
	ENSG00000115457	IGFBP2	protein_coding
	ENSG00000115520	COQ10B	protein_coding
	ENSG00000115525	ST3GAL5	protein_coding
	ENSG00000115539	PDCL3	protein_coding
	ENSG00000115568	ZNF142	protein_coding
	ENSG00000115602	IL1RL1	protein_coding
	ENSG00000115604	IL18R1	protein_coding
	ENSG00000115641	FHL2	protein_coding
	ENSG00000115652	UXS1	protein_coding
	ENSG00000115657	ABCB6	protein_coding
	ENSG00000115685	PPP1R7	protein_coding
	ENSG00000115738	ID2	protein_coding
	ENSG00000115762	PLEKHB2	protein_coding
	ENSG00000115808	STRN	protein_coding
	ENSG00000115816	CEBPZ	protein_coding
	ENSG00000115866	DARS	protein_coding
	ENSG00000115875	SRSF7	protein_coding
	ENSG00000115896	PLCL1	protein_coding
	ENSG00000115904	SOS1	protein_coding
	ENSG00000115935	WIPF1	protein_coding
	ENSG00000115956	PLEK	protein_coding
	ENSG00000115993	TRAK2	protein_coding
	ENSG00000116001	TIA1	protein_coding
	ENSG00000116016	EPAS1	protein_coding
	ENSG00000116017	ARID3A	protein_coding
	ENSG00000116157	GPX7	protein_coding
	ENSG00000116161	CACYBP	protein_coding
	ENSG00000116198	CEP104	protein_coding
	ENSG00000116221	MRPL37	protein_coding
	ENSG00000116237	ICMT	protein_coding
	ENSG00000116251	RPL22	protein_coding
	ENSG00000116285	ERRFI1	protein_coding
	ENSG00000116337	AMPD2	protein_coding
	ENSG00000116473	RAP1A	protein_coding
	ENSG00000116497	S100PBP	protein_coding
	ENSG00000116514	RNF19B	protein_coding
	ENSG00000116584	ARHGEF2	protein_coding
	ENSG00000116586	LAMTOR2	protein_coding
	ENSG00000116649	SRM	protein_coding
	ENSG00000116675	DNAJC6	protein_coding
	ENSG00000116698	SMG7	protein_coding
	ENSG00000116701	NCF2	protein_coding
	ENSG00000116711	PLA2G4A	protein_coding
	ENSG00000116793	PHTF1	protein_coding
	ENSG00000116809	ZBTB17	protein_coding
	ENSG00000116830	TTF2	protein_coding
	ENSG00000116852	KIF21B	protein_coding
	ENSG00000116883	RP11-268J15.5	antisense
	ENSG00000116906	GNPAT	protein_coding
	ENSG00000116922	C1orf109	protein_coding
	ENSG00000116954	RRAGC	protein_coding
	ENSG00000116983	HPCAL4	protein_coding
	ENSG00000116985	BMP8B	protein_coding
	ENSG00000116991	SIPA1L2	protein_coding
	ENSG00000117016	RIMS3	protein_coding
	ENSG00000117036	ETV3	protein_coding
	ENSG00000117054	ACADM	protein_coding
	ENSG00000117091	CD48	protein_coding
	ENSG00000117114	ADGRL2	protein_coding
	ENSG00000117122	MFAP2	protein_coding
	ENSG00000117143	UAP1	protein_coding
	ENSG00000117298	ECE1	protein_coding
	ENSG00000117308	GALE	protein_coding
	ENSG00000117318	ID3	protein_coding
	ENSG00000117394	SLC2A1	protein_coding
	ENSG00000117395	EBNA1BP2	protein_coding
	ENSG00000117450	PRDX1	protein_coding
	ENSG00000117480	FAAH	protein_coding
	ENSG00000117632	STMN1	protein_coding
	ENSG00000117640	MTFR1L	protein_coding
	ENSG00000117643	MAN1C1	protein_coding
	ENSG00000117691	NENF	protein_coding
	ENSG00000117713	ARID1A	protein_coding
	ENSG00000117791	35854	protein_coding
	ENSG00000117868	ESYT2	protein_coding
	ENSG00000117877	CD3EAP	protein_coding
	ENSG00000117984	CTSD	protein_coding
	ENSG00000118200	CAMSAP2	protein_coding
	ENSG00000118231	CRYGD	protein_coding
	ENSG00000118260	CREB1	protein_coding
	ENSG00000118263	KLF7	protein_coding
	ENSG00000118292	C1orf54	protein_coding
	ENSG00000118363	SPCS2	protein_coding
	ENSG00000118418	HMGN3	protein_coding
	ENSG00000118503	TNFAIP3	protein_coding
	ENSG00000118508	RAB32	protein_coding
	ENSG00000118513	MYB	protein_coding
	ENSG00000118655	DCLRE1B	protein_coding
	ENSG00000118785	SPP1	protein_coding
	ENSG00000118804	STBD1	protein_coding
	ENSG00000118816	CCNI	protein_coding
	ENSG00000119041	GTF3C3	protein_coding
	ENSG00000119138	KLF9	protein_coding
	ENSG00000119185	ITGB1BP1	protein_coding
	ENSG00000119314	PTBP3	protein_coding
	ENSG00000119333	WDR34	protein_coding
	ENSG00000119383	PTPA	protein_coding
	ENSG00000119392	GLE1	protein_coding
	ENSG00000119403	PHF19	protein_coding
	ENSG00000119411	BSPRY	protein_coding
	ENSG00000119535	CSF3R	protein_coding
	ENSG00000119596	YLPM1	protein_coding
	ENSG00000119616	FCF1	protein_coding
	ENSG00000119632	IFI27L2	protein_coding
	ENSG00000119655	NPC2	protein_coding
	ENSG00000119669	IRF2BPL	protein_coding
	ENSG00000119681	LTBP2	protein_coding
	ENSG00000119685	TTLL5	protein_coding
	ENSG00000119729	RHOQ	protein_coding
	ENSG00000119772	DNMT3A	protein_coding
	ENSG00000119777	TMEM214	protein_coding
	ENSG00000119801	YPEL5	protein_coding
	ENSG00000119862	LGALSL	protein_coding
	ENSG00000119865	CNRIP1	protein_coding
	ENSG00000119866	BCL11A	protein_coding
	ENSG00000119888	EPCAM	protein_coding
	ENSG00000119899	SLC17A5	protein_coding
	ENSG00000119912	IDE	protein_coding
	ENSG00000119953	SMNDC1	protein_coding
	ENSG00000119969	HELLS	protein_coding
	ENSG00000119979	FAM45A	protein_coding
	ENSG00000120057	SFRP5	protein_coding
	ENSG00000120063	GNA13	protein_coding
	ENSG00000120093	HOXB3	protein_coding
	ENSG00000120129	DUSP1	protein_coding
	ENSG00000120156	TEK	protein_coding
	ENSG00000120162	MOB3B	protein_coding
	ENSG00000120254	MTHFD1L	protein_coding
	ENSG00000120265	PCMT1	protein_coding
	ENSG00000120278	PLEKHG1	protein_coding
	ENSG00000120306	CYSTM1	protein_coding
	ENSG00000120318	ARAP3	protein_coding
	ENSG00000120438	TCP1	protein_coding
	ENSG00000120519	SLC10A7	protein_coding
	ENSG00000120549	KIAA1217	protein_coding
	ENSG00000120594	PLXDC2	protein_coding
	ENSG00000120645	IQSEC3	protein_coding
	ENSG00000120662	MTRF1	protein_coding
	ENSG00000120685	PROSER1	protein_coding
	ENSG00000120690	ELF1	protein_coding
	ENSG00000120694	HSPH1	protein_coding
	ENSG00000120725	SIL1	protein_coding
	ENSG00000120738	EGR1	protein_coding
	ENSG00000120802	TMPO	protein_coding
	ENSG00000120875	DUSP4	protein_coding
	ENSG00000120885	CLU	protein_coding
	ENSG00000120889	TNFRSF10B	protein_coding
	ENSG00000120899	PTK2B	protein_coding
	ENSG00000120913	PDLIM2	protein_coding
	ENSG00000120915	EPHX2	protein_coding
	ENSG00000120992	LYPLA1	protein_coding
	ENSG00000121039	RDH10	protein_coding
	ENSG00000121064	SCPEP1	protein_coding
	ENSG00000121073	SLC35B1	protein_coding
	ENSG00000121101	TEX14	protein_coding
	ENSG00000121104	FAM117A	protein_coding
	ENSG00000121152	NCAPH	protein_coding
	ENSG00000121289	CEP89	protein_coding
	ENSG00000121297	TSHZ3	protein_coding
	ENSG00000121310	ECHDC2	protein_coding
	ENSG00000121410	A1BG	protein_coding
	ENSG00000121413	ZSCAN18	protein_coding
	ENSG00000121579	NAA50	protein_coding
	ENSG00000121671	CRY2	protein_coding
	ENSG00000121691	CAT	protein_coding
	ENSG00000121797	CCRL2	protein_coding
	ENSG00000121858	TNFSF10	protein_coding
	ENSG00000121895	TMEM156	protein_coding
	ENSG00000121897	LIAS	protein_coding
	ENSG00000121940	CLCC1	protein_coding
	ENSG00000121966	CXCR4	protein_coding
	ENSG00000121989	ACVR2A	protein_coding
	ENSG00000122068	FYTTD1	protein_coding
	ENSG00000122140	MRPS2	protein_coding
	ENSG00000122188	LAX1	protein_coding
	ENSG00000122223	CD244	protein_coding
	ENSG00000122435	TRMT13	protein_coding
	ENSG00000122490	PQLC1	protein_coding
	ENSG00000122515	ZMIZ2	protein_coding
	ENSG00000122547	EEPD1	protein_coding
	ENSG00000122566	HNRNPA2B1	protein_coding
	ENSG00000122574	WIPF3	protein_coding
	ENSG00000122591	FAM126A	protein_coding
	ENSG00000122642	FKBP9	protein_coding
	ENSG00000122643	NT5C3A	protein_coding
	ENSG00000122644	ARL4A	protein_coding
	ENSG00000122711	SPINK4	protein_coding
	ENSG00000122779	TRIM24	protein_coding
	ENSG00000122861	PLAU	protein_coding
	ENSG00000122862	SRGN	protein_coding
	ENSG00000122877	EGR2	protein_coding
	ENSG00000122882	ECD	protein_coding
	ENSG00000122952	ZWINT	protein_coding
	ENSG00000123080	CDKN2C	protein_coding
	ENSG00000123091	RNF11	protein_coding
	ENSG00000123094	RASSF8	protein_coding
	ENSG00000123124	WWP1	protein_coding
	ENSG00000123131	PRDX4	protein_coding
	ENSG00000123136	DDX39A	protein_coding
	ENSG00000123146	ADGRE5	protein_coding
	ENSG00000123179	EBPL	protein_coding
	ENSG00000123191	ATP7B	protein_coding
	ENSG00000123200	ZC3H13	protein_coding
	ENSG00000123219	CENPK	protein_coding
	ENSG00000123240	OPTN	protein_coding
	ENSG00000123384	LRP1	protein_coding
	ENSG00000123405	NFE2	protein_coding
	ENSG00000123415	SMUG1	protein_coding
	ENSG00000123416	TUBA1B	protein_coding
	ENSG00000123643	SLC36A1	protein_coding
	ENSG00000123700	KCNJ2	protein_coding
	ENSG00000123975	CKS2	protein_coding
	ENSG00000124006	OBSL1	protein_coding
	ENSG00000124098	FAM210B	protein_coding
	ENSG00000124172	ATP5E	protein_coding
	ENSG00000124201	ZNFX1	protein_coding
	ENSG00000124215	CDH26	protein_coding
	ENSG00000124222	STX16	protein_coding
	ENSG00000124224	PPP4R1L	transcribed_unprocessed_pseudogene
	ENSG00000124225	PMEPA1	protein_coding
	ENSG00000124226	RNF114	protein_coding
	ENSG00000124374	PAIP2B	protein_coding
	ENSG00000124496	TRERF1	protein_coding
	ENSG00000124508	BTN2A2	protein_coding
	ENSG00000124523	SIRT5	protein_coding
	ENSG00000124532	MRS2	protein_coding
	ENSG00000124570	SERPINB6	protein_coding
	ENSG00000124574	ABCC10	protein_coding
	ENSG00000124641	MED20	protein_coding
	ENSG00000124702	KLHDC3	protein_coding
	ENSG00000124762	CDKN1A	protein_coding
	ENSG00000124766	SOX4	protein_coding
	ENSG00000124780	KCNK17	protein_coding
	ENSG00000124813	RUNX2	protein_coding
	ENSG00000124831	LRRFIP1	protein_coding
	ENSG00000124882	EREG	protein_coding
	ENSG00000124942	AHNAK	protein_coding
	ENSG00000125089	SH3TC1	protein_coding
	ENSG00000125122	LRRC29	protein_coding
	ENSG00000125148	MT2A	protein_coding
	ENSG00000125170	DOK4	protein_coding
	ENSG00000125249	RAP2A	protein_coding
	ENSG00000125257	ABCC4	protein_coding
	ENSG00000125266	EFNB2	protein_coding
	ENSG00000125319	C17orf53	protein_coding
	ENSG00000125347	IRF1	protein_coding
	ENSG00000125375	ATP5S	protein_coding
	ENSG00000125384	PTGER2	protein_coding
	ENSG00000125454	SLC25A19	protein_coding
	ENSG00000125458	NT5C	protein_coding
	ENSG00000125482	TTF1	protein_coding
	ENSG00000125505	MBOAT7	protein_coding
	ENSG00000125534	PPDPF	protein_coding
	ENSG00000125538	IL1B	protein_coding
	ENSG00000125633	CCDC93	protein_coding
	ENSG00000125676	THOC2	protein_coding
	ENSG00000125755	SYMPK	protein_coding
	ENSG00000125817	CENPB	protein_coding
	ENSG00000125821	DTD1	protein_coding
	ENSG00000125841	NRSN2	protein_coding
	ENSG00000125844	RRBP1	protein_coding
	ENSG00000125863	MKKS	protein_coding
	ENSG00000125871	MGME1	protein_coding
	ENSG00000125910	S1PR4	protein_coding
	ENSG00000125968	ID1	protein_coding
	ENSG00000126107	HECTD3	protein_coding
	ENSG00000126217	MCF2L	protein_coding
	ENSG00000126264	HCST	protein_coding
	ENSG00000126267	COX6B1	protein_coding
	ENSG00000126353	CCR7	protein_coding
	ENSG00000126368	NR1D1	protein_coding
	ENSG00000126391	FRMD8	protein_coding
	ENSG00000126458	RRAS	protein_coding
	ENSG00000126461	SCAF1	protein_coding
	ENSG00000126464	PRR12	protein_coding
	ENSG00000126602	TRAP1	protein_coding
	ENSG00000126705	AHDC1	protein_coding
	ENSG00000126756	UXT	protein_coding
	ENSG00000126759	CFP	protein_coding
	ENSG00000126821	SGPP1	protein_coding
	ENSG00000126860	EVI2A	protein_coding
	ENSG00000126878	AIF1L	protein_coding
	ENSG00000126903	SLC10A3	protein_coding
	ENSG00000127080	IPPK	protein_coding
	ENSG00000127081	ZNF484	protein_coding
	ENSG00000127124	HIVEP3	protein_coding
	ENSG00000127152	BCL11B	protein_coding
	ENSG00000127311	HELB	protein_coding
	ENSG00000127418	FGFRL1	protein_coding
	ENSG00000127507	ADGRE2	protein_coding
	ENSG00000127526	SLC35E1	protein_coding
	ENSG00000127527	EPS15L1	protein_coding
	ENSG00000127533	F2RL3	protein_coding
	ENSG00000127564	PKMYT1	protein_coding
	ENSG00000127585	FBXL16	protein_coding
	ENSG00000127616	SMARCA4	protein_coding
	ENSG00000127663	KDM4B	protein_coding
	ENSG00000127666	TICAM1	protein_coding
	ENSG00000127824	TUBA4A	protein_coding
	ENSG00000127951	FGL2	protein_coding
	ENSG00000127955	GNAI1	protein_coding
	ENSG00000127980	PEX1	protein_coding
	ENSG00000127989	MTERF1	protein_coding
	ENSG00000128039	SRD5A3	protein_coding
	ENSG00000128050	PAICS	protein_coding
	ENSG00000128203	ASPHD2	protein_coding
	ENSG00000128268	MGAT3	protein_coding
	ENSG00000128284	APOL3	protein_coding
	ENSG00000128322	IGLL1	protein_coding
	ENSG00000128340	RAC2	protein_coding
	ENSG00000128342	LIF	protein_coding
	ENSG00000128567	PODXL	protein_coding
	ENSG00000128590	DNAJB9	protein_coding
	ENSG00000128594	LRRC4	protein_coding
	ENSG00000128641	MYO1B	protein_coding
	ENSG00000128791	TWSG1	protein_coding
	ENSG00000128833	MYO5C	protein_coding
	ENSG00000128849	CGNL1	protein_coding
	ENSG00000128915	ICE2	protein_coding
	ENSG00000128923	FAM63B	protein_coding
	ENSG00000128928	IVD	protein_coding
	ENSG00000128944	KNSTRN	protein_coding
	ENSG00000129038	LOXL1	protein_coding
	ENSG00000129219	PLD2	protein_coding
	ENSG00000129226	CD68	protein_coding
	ENSG00000129250	KIF1C	protein_coding
	ENSG00000129315	CCNT1	protein_coding
	ENSG00000129347	KRI1	protein_coding
	ENSG00000129355	CDKN2D	protein_coding
	ENSG00000129465	RIPK3	protein_coding
	ENSG00000129467	ADCY4	protein_coding
	ENSG00000129480	DTD2	protein_coding
	ENSG00000129514	FOXA1	protein_coding
	ENSG00000129521	EGLN3	protein_coding
	ENSG00000129534	MIS18BP1	protein_coding
	ENSG00000129559	NEDD8	protein_coding
	ENSG00000129562	DAD1	protein_coding
	ENSG00000129625	REEP5	protein_coding
	ENSG00000129657	SEC14L1	protein_coding
	ENSG00000129675	ARHGEF6	protein_coding
	ENSG00000129680	MAP7D3	protein_coding
	ENSG00000129682	FGF13	protein_coding
	ENSG00000129691	ASH2L	protein_coding
	ENSG00000129757	CDKN1C	protein_coding
	ENSG00000129911	KLF16	protein_coding
	ENSG00000129990	SYT5	protein_coding
	ENSG00000129993	CBFA2T3	protein_coding
	ENSG00000130035	GALNT8	protein_coding
	ENSG00000130038	CRACR2A	protein_coding
	ENSG00000130066	SAT1	protein_coding
	ENSG00000130164	LDLR	protein_coding
	ENSG00000130165	ELOF1	protein_coding
	ENSG00000130175	PRKCSH	protein_coding
	ENSG00000130202	NECTIN2	protein_coding
	ENSG00000130222	GADD45G	protein_coding
	ENSG00000130300	PLVAP	protein_coding
	ENSG00000130303	BST2	protein_coding
	ENSG00000130309	COLGALT1	protein_coding
	ENSG00000130312	MRPL34	protein_coding
	ENSG00000130340	SNX9	protein_coding
	ENSG00000130383	FUT5	protein_coding
	ENSG00000130396	AFDN	protein_coding
	ENSG00000130429	ARPC1B	protein_coding
	ENSG00000130479	MAP1S	protein_coding
	ENSG00000130508	PXDN	protein_coding
	ENSG00000130529	TRPM4	protein_coding
	ENSG00000130544	ZNF557	protein_coding
	ENSG00000130560	UBAC1	protein_coding
	ENSG00000130584	ZBTB46	protein_coding
	ENSG00000130589	HELZ2	protein_coding
	ENSG00000130592	LSP1	protein_coding
	ENSG00000130600	H19	processed_transcript
	ENSG00000130635	COL5A1	protein_coding
	ENSG00000130638	ATXN10	protein_coding
	ENSG00000130653	PNPLA7	protein_coding
	ENSG00000130733	YIPF2	protein_coding
	ENSG00000130758	MAP3K10	protein_coding
	ENSG00000130775	THEMIS2	protein_coding
	ENSG00000130779	CLIP1	protein_coding
	ENSG00000130816	DNMT1	protein_coding
	ENSG00000130818	ZNF426	protein_coding
	ENSG00000130826	DKC1	protein_coding
	ENSG00000130827	PLXNA3	protein_coding
	ENSG00000130830	MPP1	protein_coding
	ENSG00000130844	ZNF331	protein_coding
	ENSG00000130881	LRP3	protein_coding
	ENSG00000130939	UBE4B	protein_coding
	ENSG00000130956	HABP4	protein_coding
	ENSG00000130985	UBA1	protein_coding
	ENSG00000131015	ULBP2	protein_coding
	ENSG00000131037	EPS8L1	protein_coding
	ENSG00000131042	LILRB2	protein_coding
	ENSG00000131051	RBM39	protein_coding
	ENSG00000131089	ARHGEF9	protein_coding
	ENSG00000131116	ZNF428	protein_coding
	ENSG00000131149	GSE1	protein_coding
	ENSG00000131153	GINS2	protein_coding
	ENSG00000131187	F12	protein_coding
	ENSG00000131188	PRR7	protein_coding
	ENSG00000131242	RAB11FIP4	protein_coding
	ENSG00000131263	RLIM	protein_coding
	ENSG00000131323	TRAF3	protein_coding
	ENSG00000131370	SH3BP5	protein_coding
	ENSG00000131378	RFTN1	protein_coding
	ENSG00000131381	RBSN	protein_coding
	ENSG00000131408	NR1H2	protein_coding
	ENSG00000131446	MGAT1	protein_coding
	ENSG00000131469	RPL27	protein_coding
	ENSG00000131473	ACLY	protein_coding
	ENSG00000131477	RAMP2	protein_coding
	ENSG00000131503	ANKHD1	protein_coding
	ENSG00000131634	TMEM204	protein_coding
	ENSG00000131653	TRAF7	protein_coding
	ENSG00000131669	NINJ1	protein_coding
	ENSG00000131724	IL13RA1	protein_coding
	ENSG00000131797	CLUHP3	transcribed_unprocessed_pseudogene
	ENSG00000131873	CHSY1	protein_coding
	ENSG00000131931	THAP1	protein_coding
	ENSG00000131979	GCH1	protein_coding
	ENSG00000132024	CC2D1A	protein_coding
	ENSG00000132274	TRIM22	protein_coding
	ENSG00000132286	TIMM10B	protein_coding
	ENSG00000132313	MRPL35	protein_coding
	ENSG00000132321	IQCA1	protein_coding
	ENSG00000132326	PER2	protein_coding
	ENSG00000132329	RAMP1	protein_coding
	ENSG00000132334	PTPRE	protein_coding
	ENSG00000132356	PRKAA1	protein_coding
	ENSG00000132359	RAP1GAP2	protein_coding
	ENSG00000132361	CLUH	protein_coding
	ENSG00000132376	INPP5K	protein_coding
	ENSG00000132383	RPA1	protein_coding
	ENSG00000132405	TBC1D14	protein_coding
	ENSG00000132432	SEC61G	protein_coding
	ENSG00000132436	FIGNL1	protein_coding
	ENSG00000132465	JCHAIN	protein_coding
	ENSG00000132470	ITGB4	protein_coding
	ENSG00000132475	H3F3B	protein_coding
	ENSG00000132510	KDM6B	protein_coding
	ENSG00000132541	RIDA	protein_coding
	ENSG00000132591	ERAL1	protein_coding
	ENSG00000132612	VPS4A	protein_coding
	ENSG00000132613	MTSS1L	protein_coding
	ENSG00000132646	PCNA	protein_coding
	ENSG00000132661	NXT1	protein_coding
	ENSG00000132669	RIN2	protein_coding
	ENSG00000132688	NES	protein_coding
	ENSG00000132694	ARHGEF11	protein_coding
	ENSG00000132768	DPH2	protein_coding
	ENSG00000132780	NASP	protein_coding
	ENSG00000132792	CTNNBL1	protein_coding
	ENSG00000132823	OSER1	protein_coding
	ENSG00000132824	SERINC3	protein_coding
	ENSG00000132846	ZBED3	protein_coding
	ENSG00000132849	PATJ	protein_coding
	ENSG00000133019	CHRM3	protein_coding
	ENSG00000133030	MPRIP	protein_coding
	ENSG00000133065	SLC41A1	protein_coding
	ENSG00000133104	SPG20	protein_coding
	ENSG00000133106	EPSTI1	protein_coding
	ENSG00000133116	KL	protein_coding
	ENSG00000133121	STARD13	protein_coding
	ENSG00000133134	BEX2	protein_coding
	ENSG00000133169	BEX1	protein_coding
	ENSG00000133193	FAM104A	protein_coding
	ENSG00000133226	SRRM1	protein_coding
	ENSG00000133243	BTBD2	protein_coding
	ENSG00000133246	PRAM1	protein_coding
	ENSG00000133247	KMT5C	protein_coding
	ENSG00000133250	ZNF414	protein_coding
	ENSG00000133317	LGALS12	protein_coding
	ENSG00000133318	RTN3	protein_coding
	ENSG00000133321	RARRES3	protein_coding
	ENSG00000133401	PDZD2	protein_coding
	ENSG00000133422	MORC2	protein_coding
	ENSG00000133477	FAM83F	protein_coding
	ENSG00000133561	GIMAP6	protein_coding
	ENSG00000133574	GIMAP4	protein_coding
	ENSG00000133612	AGAP3	protein_coding
	ENSG00000133678	TMEM254	protein_coding
	ENSG00000133704	IPO8	protein_coding
	ENSG00000133706	LARS	protein_coding
	ENSG00000133789	SWAP70	protein_coding
	ENSG00000133794	ARNTL	protein_coding
	ENSG00000133808	MICALCL	protein_coding
	ENSG00000133816	MICAL2	protein_coding
	ENSG00000133874	RNF122	protein_coding
	ENSG00000133895	MEN1	protein_coding
	ENSG00000133983	COX16	protein_coding
	ENSG00000133985	TTC9	protein_coding
	ENSG00000134030	CTIF	protein_coding
	ENSG00000134070	IRAK2	protein_coding
	ENSG00000134072	CAMK1	protein_coding
	ENSG00000134077	THUMPD3	protein_coding
	ENSG00000134198	TSPAN2	protein_coding
	ENSG00000134243	SORT1	protein_coding
	ENSG00000134250	NOTCH2	protein_coding
	ENSG00000134265	NAPG	protein_coding
	ENSG00000134294	SLC38A2	protein_coding
	ENSG00000134297	PLEKHA8P1	transcribed_processed_pseudogene
	ENSG00000134308	YWHAQ	protein_coding
	ENSG00000134313	KIDINS220	protein_coding
	ENSG00000134318	ROCK2	protein_coding
	ENSG00000134323	MYCN	protein_coding
	ENSG00000134324	LPIN1	protein_coding
	ENSG00000134352	IL6ST	protein_coding
	ENSG00000134369	NAV1	protein_coding
	ENSG00000134440	NARS	protein_coding
	ENSG00000134480	CCNH	protein_coding
	ENSG00000134508	CABLES1	protein_coding
	ENSG00000134531	EMP1	protein_coding
	ENSG00000134590	FAM127A	protein_coding
	ENSG00000134684	YARS	protein_coding
	ENSG00000134686	PHC2	protein_coding
	ENSG00000134755	DSC2	protein_coding
	ENSG00000134758	RNF138	protein_coding
	ENSG00000134817	APLNR	protein_coding
	ENSG00000134824	FADS2	protein_coding
	ENSG00000134871	COL4A2	protein_coding
	ENSG00000134874	DZIP1	protein_coding
	ENSG00000134901	KDELC1	protein_coding
	ENSG00000134909	ARHGAP32	protein_coding
	ENSG00000134910	STT3A	protein_coding
	ENSG00000134954	ETS1	protein_coding
	ENSG00000134986	NREP	protein_coding
	ENSG00000135046	ANXA1	protein_coding
	ENSG00000135047	CTSL	protein_coding
	ENSG00000135052	GOLM1	protein_coding
	ENSG00000135070	ISCA1	protein_coding
	ENSG00000135074	ADAM19	protein_coding
	ENSG00000135083	CCNJL	protein_coding
	ENSG00000135108	FBXO21	protein_coding
	ENSG00000135144	DTX1	protein_coding
	ENSG00000135185	TMEM243	protein_coding
	ENSG00000135218	CD36	protein_coding
	ENSG00000135241	PNPLA8	protein_coding
	ENSG00000135298	ADGRB3	protein_coding
	ENSG00000135315	CEP162	protein_coding
	ENSG00000135346	CGA	protein_coding
	ENSG00000135363	LMO2	protein_coding
	ENSG00000135365	PHF21A	protein_coding
	ENSG00000135426	TESPA1	protein_coding
	ENSG00000135457	TFCP2	protein_coding
	ENSG00000135503	ACVR1B	protein_coding
	ENSG00000135540	NHSL1	protein_coding
	ENSG00000135604	STX11	protein_coding
	ENSG00000135605	TEC	protein_coding
	ENSG00000135624	CCT7	protein_coding
	ENSG00000135631	RAB11FIP5	protein_coding
	ENSG00000135643	KCNMB4	protein_coding
	ENSG00000135749	PCNX2	protein_coding
	ENSG00000135775	COG2	protein_coding
	ENSG00000135776	ABCB10	protein_coding
	ENSG00000135821	GLUL	protein_coding
	ENSG00000135835	KIAA1614	protein_coding
	ENSG00000135842	FAM129A	protein_coding
	ENSG00000135916	ITM2C	protein_coding
	ENSG00000135925	WNT10A	protein_coding
	ENSG00000135926	TMBIM1	protein_coding
	ENSG00000136003	ISCU	protein_coding
	ENSG00000136026	CKAP4	protein_coding
	ENSG00000136051	KIAA1033	protein_coding
	ENSG00000136052	SLC41A2	protein_coding
	ENSG00000136068	FLNB	protein_coding
	ENSG00000136099	PCDH8	protein_coding
	ENSG00000136110	LECT1	protein_coding
	ENSG00000136111	TBC1D4	protein_coding
	ENSG00000136114	THSD1	protein_coding
	ENSG00000136141	LRCH1	protein_coding
	ENSG00000136143	SUCLA2	protein_coding
	ENSG00000136158	SPRY2	protein_coding
	ENSG00000136167	LCP1	protein_coding
	ENSG00000136206	SPDYE1	protein_coding
	ENSG00000136213	CHST12	protein_coding
	ENSG00000136274	NACAD	protein_coding
	ENSG00000136286	MYO1G	protein_coding
	ENSG00000136295	TTYH3	protein_coding
	ENSG00000136319	TTC5	protein_coding
	ENSG00000136367	ZFHX2	protein_coding
	ENSG00000136404	TM6SF1	protein_coding
	ENSG00000136478	TEX2	protein_coding
	ENSG00000136485	DCAF7	protein_coding
	ENSG00000136521	NDUFB5	protein_coding
	ENSG00000136630	HLX	protein_coding
	ENSG00000136631	VPS45	protein_coding
	ENSG00000136718	IMP4	protein_coding
	ENSG00000136731	UGGT1	protein_coding
	ENSG00000136732	GYPC	protein_coding
	ENSG00000136738	STAM	protein_coding
	ENSG00000136810	TXN	protein_coding
	ENSG00000136824	SMC2	protein_coding
	ENSG00000136842	TMOD1	protein_coding
	ENSG00000136856	SLC2A8	protein_coding
	ENSG00000136868	SLC31A1	protein_coding
	ENSG00000136875	PRPF4	protein_coding
	ENSG00000136930	PSMB7	protein_coding
	ENSG00000136938	ANP32B	protein_coding
	ENSG00000136950	ARPC5L	protein_coding
	ENSG00000136960	ENPP2	protein_coding
	ENSG00000136997	MYC	protein_coding
	ENSG00000136999	NOV	protein_coding
	ENSG00000137094	DNAJB5	protein_coding
	ENSG00000137100	DCTN3	protein_coding
	ENSG00000137103	TMEM8B	protein_coding
	ENSG00000137106	GRHPR	protein_coding
	ENSG00000137124	ALDH1B1	protein_coding
	ENSG00000137154	RPS6	protein_coding
	ENSG00000137177	KIF13A	protein_coding
	ENSG00000137198	GMPR	protein_coding
	ENSG00000137225	CAPN11	protein_coding
	ENSG00000137267	TUBB2A	protein_coding
	ENSG00000137269	LRRC1	protein_coding
	ENSG00000137309	HMGA1	protein_coding
	ENSG00000137310	TCF19	protein_coding
	ENSG00000137312	FLOT1	protein_coding
	ENSG00000137331	IER3	protein_coding
	ENSG00000137393	RNF144B	protein_coding
	ENSG00000137404	NRM	protein_coding
	ENSG00000137409	MTCH1	protein_coding
	ENSG00000137413	TAF8	protein_coding
	ENSG00000137473	TTC29	protein_coding
	ENSG00000137494	ANKRD42	protein_coding
	ENSG00000137497	NUMA1	protein_coding
	ENSG00000137507	LRRC32	protein_coding
	ENSG00000137571	SLCO5A1	protein_coding
	ENSG00000137575	SDCBP	protein_coding
	ENSG00000137726	FXYD6	protein_coding
	ENSG00000137752	CASP1	protein_coding
	ENSG00000137764	MAP2K5	protein_coding
	ENSG00000137766	UNC13C	protein_coding
	ENSG00000137767	SQRDL	protein_coding
	ENSG00000137801	THBS1	protein_coding
	ENSG00000137802	MAPKBP1	protein_coding
	ENSG00000137804	NUSAP1	protein_coding
	ENSG00000137812	KNL1	protein_coding
	ENSG00000137822	TUBGCP4	protein_coding
	ENSG00000137834	SMAD6	protein_coding
	ENSG00000137944	KYAT3	protein_coding
	ENSG00000137962	ARHGAP29	protein_coding
	ENSG00000137965	IFI44	protein_coding
	ENSG00000137992	DBT	protein_coding
	ENSG00000138002	IFT172	protein_coding
	ENSG00000138031	ADCY3	protein_coding
	ENSG00000138071	ACTR2	protein_coding
	ENSG00000138092	CENPO	protein_coding
	ENSG00000138119	MYOF	protein_coding
	ENSG00000138138	ATAD1	protein_coding
	ENSG00000138166	DUSP5	protein_coding
	ENSG00000138182	KIF20B	protein_coding
	ENSG00000138231	DBR1	protein_coding
	ENSG00000138279	ANXA7	protein_coding
	ENSG00000138336	TET1	protein_coding
	ENSG00000138363	ATIC	protein_coding
	ENSG00000138375	SMARCAL1	protein_coding
	ENSG00000138380	CARF	protein_coding
	ENSG00000138430	OLA1	protein_coding
	ENSG00000138433	CIR1	protein_coding
	ENSG00000138434	SSFA2	protein_coding
	ENSG00000138439	FAM117B	protein_coding
	ENSG00000138442	WDR12	protein_coding
	ENSG00000138449	SLC40A1	protein_coding
	ENSG00000138463	DIRC2	protein_coding
	ENSG00000138594	TMOD3	protein_coding
	ENSG00000138606	SHF	protein_coding
	ENSG00000138615	CILP	protein_coding
	ENSG00000138621	PPCDC	protein_coding
	ENSG00000138623	SEMA7A	protein_coding
	ENSG00000138629	UBL7	protein_coding
	ENSG00000138646	HERC5	protein_coding
	ENSG00000138669	PRKG2	protein_coding
	ENSG00000138670	RASGEF1B	protein_coding
	ENSG00000138678	GPAT3	protein_coding
	ENSG00000138722	MMRN1	protein_coding
	ENSG00000138756	BMP2K	protein_coding
	ENSG00000138758	39325	protein_coding
	ENSG00000138772	ANXA3	protein_coding
	ENSG00000138794	CASP6	protein_coding
	ENSG00000138795	LEF1	protein_coding
	ENSG00000138796	HADH	protein_coding
	ENSG00000138798	EGF	protein_coding
	ENSG00000138814	PPP3CA	protein_coding
	ENSG00000138829	FBN2	protein_coding
	ENSG00000138835	RGS3	protein_coding
	ENSG00000138944	KIAA1644	protein_coding
	ENSG00000139083	ETV6	protein_coding
	ENSG00000139112	GABARAPL1	protein_coding
	ENSG00000139211	AMIGO2	protein_coding
	ENSG00000139278	GLIPR1	protein_coding
	ENSG00000139292	LGR5	protein_coding
	ENSG00000139343	SNRPF	protein_coding
	ENSG00000139433	GLTP	protein_coding
	ENSG00000139437	TCHP	protein_coding
	ENSG00000139505	MTMR6	protein_coding
	ENSG00000139514	SLC7A1	protein_coding
	ENSG00000139517	LNX2	protein_coding
	ENSG00000139567	ACVRL1	protein_coding
	ENSG00000139597	N4BP2L1	protein_coding
	ENSG00000139613	SMARCC2	protein_coding
	ENSG00000139629	GALNT6	protein_coding
	ENSG00000139641	ESYT1	protein_coding
	ENSG00000139645	ANKRD52	protein_coding
	ENSG00000139651	ZNF740	protein_coding
	ENSG00000139675	HNRNPA1L2	protein_coding
	ENSG00000139679	LPAR6	protein_coding
	ENSG00000139687	RB1	protein_coding
	ENSG00000139718	SETD1B	protein_coding
	ENSG00000139719	VPS33A	protein_coding
	ENSG00000139725	RHOF	protein_coding
	ENSG00000139832	RAB20	protein_coding
	ENSG00000139874	SSTR1	protein_coding
	ENSG00000139880	CDH24	protein_coding
	ENSG00000139915	MDGA2	protein_coding
	ENSG00000139921	TMX1	protein_coding
	ENSG00000139946	PELI2	protein_coding
	ENSG00000140022	STON2	protein_coding
	ENSG00000140044	JDP2	protein_coding
	ENSG00000140092	FBLN5	protein_coding
	ENSG00000140105	WARS	protein_coding
	ENSG00000140199	SLC12A6	protein_coding
	ENSG00000140263	SORD	protein_coding
	ENSG00000140265	ZSCAN29	protein_coding
	ENSG00000140284	SLC27A2	protein_coding
	ENSG00000140287	HDC	protein_coding
	ENSG00000140320	BAHD1	protein_coding
	ENSG00000140368	PSTPIP1	protein_coding
	ENSG00000140379	BCL2A1	protein_coding
	ENSG00000140398	NEIL1	protein_coding
	ENSG00000140416	TPM1	protein_coding
	ENSG00000140471	LINS1	protein_coding
	ENSG00000140511	HAPLN3	protein_coding
	ENSG00000140564	FURIN	protein_coding
	ENSG00000140575	IQGAP1	protein_coding
	ENSG00000140598	EFL1	protein_coding
	ENSG00000140600	SH3GL3	protein_coding
	ENSG00000140682	TGFB1I1	protein_coding
	ENSG00000140688	C16orf58	protein_coding
	ENSG00000140718	FTO	protein_coding
	ENSG00000140829	DHX38	protein_coding
	ENSG00000140836	ZFHX3	protein_coding
	ENSG00000140848	CPNE2	protein_coding
	ENSG00000140905	GCSH	protein_coding
	ENSG00000140932	CMTM2	protein_coding
	ENSG00000140948	ZCCHC14	protein_coding
	ENSG00000140968	IRF8	protein_coding
	ENSG00000141026	MED9	protein_coding
	ENSG00000141027	NCOR1	protein_coding
	ENSG00000141068	KSR1	protein_coding
	ENSG00000141084	RANBP10	protein_coding
	ENSG00000141101	NOB1	protein_coding
	ENSG00000141179	PCTP	protein_coding
	ENSG00000141198	TOM1L1	protein_coding
	ENSG00000141232	TOB1	protein_coding
	ENSG00000141279	NPEPPS	protein_coding
	ENSG00000141293	SKAP1	protein_coding
	ENSG00000141298	SSH2	protein_coding
	ENSG00000141337	ARSG	protein_coding
	ENSG00000141376	BCAS3	protein_coding
	ENSG00000141458	NPC1	protein_coding
	ENSG00000141480	ARRB2	protein_coding
	ENSG00000141504	SAT2	protein_coding
	ENSG00000141510	TP53	protein_coding
	ENSG00000141524	TMC6	protein_coding
	ENSG00000141526	SLC16A3	protein_coding
	ENSG00000141569	TRIM65	protein_coding
	ENSG00000141574	SECTM1	protein_coding
	ENSG00000141664	ZCCHC2	protein_coding
	ENSG00000141744	PNMT	protein_coding
	ENSG00000141858	SAMD1	protein_coding
	ENSG00000141867	BRD4	protein_coding
	ENSG00000142046	TMEM91	protein_coding
	ENSG00000142089	IFITM3	protein_coding
	ENSG00000142173	COL6A2	protein_coding
	ENSG00000142192	APP	protein_coding
	ENSG00000142197	DOPEY2	protein_coding
	ENSG00000142227	EMP3	protein_coding
	ENSG00000142230	SAE1	protein_coding
	ENSG00000142235	LMTK3	protein_coding
	ENSG00000142347	MYO1F	protein_coding
	ENSG00000142396	ERVK3-1	protein_coding
	ENSG00000142405	NLRP12	protein_coding
	ENSG00000142453	CARM1	protein_coding
	ENSG00000142534	RPS11	protein_coding
	ENSG00000142556	ZNF614	protein_coding
	ENSG00000142599	RERE	protein_coding
	ENSG00000142611	PRDM16	protein_coding
	ENSG00000142694	EVA1B	protein_coding
	ENSG00000142784	WDTC1	protein_coding
	ENSG00000142798	HSPG2	protein_coding
	ENSG00000142864	SERBP1	protein_coding
	ENSG00000142875	PRKACB	protein_coding
	ENSG00000143067	ZNF697	protein_coding
	ENSG00000143155	TIPRL	protein_coding
	ENSG00000143164	DCAF6	protein_coding
	ENSG00000143167	GPA33	protein_coding
	ENSG00000143179	UCK2	protein_coding
	ENSG00000143183	TMCO1	protein_coding
	ENSG00000143195	ILDR2	protein_coding
	ENSG00000143226	FCGR2A	protein_coding
	ENSG00000143258	USP21	protein_coding
	ENSG00000143314	MRPL24	protein_coding
	ENSG00000143333	RGS16	protein_coding
	ENSG00000143337	TOR1AIP1	protein_coding
	ENSG00000143340	FAM163A	protein_coding
	ENSG00000143368	SF3B4	protein_coding
	ENSG00000143374	TARS2	protein_coding
	ENSG00000143382	ADAMTSL4	protein_coding
	ENSG00000143418	CERS2	protein_coding
	ENSG00000143434	SEMA6C	protein_coding
	ENSG00000143457	GOLPH3L	protein_coding
	ENSG00000143476	DTL	protein_coding
	ENSG00000143479	DYRK3	protein_coding
	ENSG00000143507	DUSP10	protein_coding
	ENSG00000143515	ATP8B2	protein_coding
	ENSG00000143537	ADAM15	protein_coding
	ENSG00000143545	RAB13	protein_coding
	ENSG00000143590	EFNA3	protein_coding
	ENSG00000143614	GATAD2B	protein_coding
	ENSG00000143622	RIT1	protein_coding
	ENSG00000143674	RP5-862P8.2	protein_coding
	ENSG00000143753	DEGS1	protein_coding
	ENSG00000143772	ITPKB	protein_coding
	ENSG00000143797	MBOAT2	protein_coding
	ENSG00000143799	PARP1	protein_coding
	ENSG00000143801	PSEN2	protein_coding
	ENSG00000143839	REN	protein_coding
	ENSG00000143845	ETNK2	protein_coding
	ENSG00000143850	PLEKHA6	protein_coding
	ENSG00000143869	GDF7	protein_coding
	ENSG00000144036	EXOC6B	protein_coding
	ENSG00000144043	TEX261	protein_coding
	ENSG00000144048	DUSP11	protein_coding
	ENSG00000144057	ST6GAL2	protein_coding
	ENSG00000144115	THNSL2	protein_coding
	ENSG00000144134	RABL2A	protein_coding
	ENSG00000144161	ZC3H8	protein_coding
	ENSG00000144320	LNPK	protein_coding
	ENSG00000144354	CDCA7	protein_coding
	ENSG00000144524	COPS7B	protein_coding
	ENSG00000144559	TAMM41	protein_coding
	ENSG00000144566	RAB5A	protein_coding
	ENSG00000144647	POMGNT2	protein_coding
	ENSG00000144655	CSRNP1	protein_coding
	ENSG00000144668	ITGA9	protein_coding
	ENSG00000144711	IQSEC1	protein_coding
	ENSG00000144713	RPL32	protein_coding
	ENSG00000144744	UBA3	protein_coding
	ENSG00000144746	ARL6IP5	protein_coding
	ENSG00000144749	LRIG1	protein_coding
	ENSG00000144791	LIMD1	protein_coding
	ENSG00000144893	MED12L	protein_coding
	ENSG00000144909	OSBPL11	protein_coding
	ENSG00000145014	TMEM44	protein_coding
	ENSG00000145016	RUBCN	protein_coding
	ENSG00000145050	MANF	protein_coding
	ENSG00000145194	ECE2	protein_coding
	ENSG00000145220	LYAR	protein_coding
	ENSG00000145287	PLAC8	protein_coding
	ENSG00000145349	CAMK2D	protein_coding
	ENSG00000145365	TIFA	protein_coding
	ENSG00000145390	USP53	protein_coding
	ENSG00000145391	SETD7	protein_coding
	ENSG00000145439	CBR4	protein_coding
	ENSG00000145494	NDUFS6	protein_coding
	ENSG00000145555	MYO10	protein_coding
	ENSG00000145592	RPL37	protein_coding
	ENSG00000145604	SKP2	protein_coding
	ENSG00000145632	PLK2	protein_coding
	ENSG00000145685	LHFPL2	protein_coding
	ENSG00000145687	SSBP2	protein_coding
	ENSG00000145703	IQGAP2	protein_coding
	ENSG00000145708	CRHBP	protein_coding
	ENSG00000145715	RASA1	protein_coding
	ENSG00000145725	PPIP5K2	protein_coding
	ENSG00000145730	PAM	protein_coding
	ENSG00000145741	BTF3	protein_coding
	ENSG00000145779	TNFAIP8	protein_coding
	ENSG00000145817	YIPF5	protein_coding
	ENSG00000145860	RNF145	protein_coding
	ENSG00000145901	TNIP1	protein_coding
	ENSG00000145911	N4BP3	protein_coding
	ENSG00000145912	NHP2	protein_coding
	ENSG00000145919	BOD1	protein_coding
	ENSG00000145982	FARS2	protein_coding
	ENSG00000146021	KLHL3	protein_coding
	ENSG00000146083	RNF44	protein_coding
	ENSG00000146094	DOK3	protein_coding
	ENSG00000146143	PRIM2	protein_coding
	ENSG00000146192	FGD2	protein_coding
	ENSG00000146232	NFKBIE	protein_coding
	ENSG00000146416	AIG1	protein_coding
	ENSG00000146457	WTAP	protein_coding
	ENSG00000146535	GNA12	protein_coding
	ENSG00000146540	C7orf50	protein_coding
	ENSG00000146555	SDK1	protein_coding
	ENSG00000146670	CDCA5	protein_coding
	ENSG00000146776	ATXN7L1	protein_coding
	ENSG00000146834	MEPCE	protein_coding
	ENSG00000146842	TMEM209	protein_coding
	ENSG00000146859	TMEM140	protein_coding
	ENSG00000146904	EPHA1	protein_coding
	ENSG00000146918	NCAPG2	protein_coding
	ENSG00000146950	SHROOM2	protein_coding
	ENSG00000147100	SLC16A2	protein_coding
	ENSG00000147130	ZMYM3	protein_coding
	ENSG00000147168	IL2RG	protein_coding
	ENSG00000147251	DOCK11	protein_coding
	ENSG00000147394	ZNF185	protein_coding
	ENSG00000147421	HMBOX1	protein_coding
	ENSG00000147439	BIN3	protein_coding
	ENSG00000147443	DOK2	protein_coding
	ENSG00000147526	TACC1	protein_coding
	ENSG00000147536	GINS4	protein_coding
	ENSG00000147654	EBAG9	protein_coding
	ENSG00000147677	EIF3H	protein_coding
	ENSG00000147687	TATDN1	protein_coding
	ENSG00000147724	FAM135B	protein_coding
	ENSG00000147804	SLC39A4	protein_coding
	ENSG00000147862	NFIB	protein_coding
	ENSG00000147874	HAUS6	protein_coding
	ENSG00000147955	SIGMAR1	protein_coding
	ENSG00000148019	CEP78	protein_coding
	ENSG00000148175	STOM	protein_coding
	ENSG00000148180	GSN	protein_coding
	ENSG00000148225	WDR31	protein_coding
	ENSG00000148229	POLE3	protein_coding
	ENSG00000148296	SURF6	protein_coding
	ENSG00000148300	REXO4	protein_coding
	ENSG00000148335	NTMT1	protein_coding
	ENSG00000148337	CIZ1	protein_coding
	ENSG00000148411	NACC2	protein_coding
	ENSG00000148444	COMMD3	protein_coding
	ENSG00000148468	FAM171A1	protein_coding
	ENSG00000148484	RSU1	protein_coding
	ENSG00000148488	ST8SIA6	protein_coding
	ENSG00000148516	ZEB1	protein_coding
	ENSG00000148688	RPP30	protein_coding
	ENSG00000148690	FRA10AC1	protein_coding
	ENSG00000148841	ITPRIP	protein_coding
	ENSG00000148843	PDCD11	protein_coding
	ENSG00000148926	ADM	protein_coding
	ENSG00000149091	DGKZ	protein_coding
	ENSG00000149100	EIF3M	protein_coding
	ENSG00000149196	HIKESHI	protein_coding
	ENSG00000149212	SESN3	protein_coding
	ENSG00000149231	CCDC82	protein_coding
	ENSG00000149257	SERPINH1	protein_coding
	ENSG00000149262	INTS4	protein_coding
	ENSG00000149300	C11orf52	protein_coding
	ENSG00000149480	MTA2	protein_coding
	ENSG00000149485	FADS1	protein_coding
	ENSG00000149554	CHEK1	protein_coding
	ENSG00000149564	ESAM	protein_coding
	ENSG00000149573	MPZL2	protein_coding
	ENSG00000149639	SOGA1	protein_coding
	ENSG00000149657	LSM14B	protein_coding
	ENSG00000149781	FERMT3	protein_coding
	ENSG00000149929	HIRIP3	protein_coding
	ENSG00000149948	HMGA2	protein_coding
	ENSG00000150347	ARID5B	protein_coding
	ENSG00000150433	TMEM218	protein_coding
	ENSG00000150457	LATS2	protein_coding
	ENSG00000150540	HNMT	protein_coding
	ENSG00000150594	ADRA2A	protein_coding
	ENSG00000150672	DLG2	protein_coding
	ENSG00000150681	RGS18	protein_coding
	ENSG00000150712	MTMR12	protein_coding
	ENSG00000150753	CCT5	protein_coding
	ENSG00000150760	DOCK1	protein_coding
	ENSG00000150764	DIXDC1	protein_coding
	ENSG00000150768	DLAT	protein_coding
	ENSG00000150776	C11orf57	protein_coding
	ENSG00000150779	TIMM8B	protein_coding
	ENSG00000150787	PTS	protein_coding
	ENSG00000150867	PIP4K2A	protein_coding
	ENSG00000150907	FOXO1	protein_coding
	ENSG00000150938	CRIM1	protein_coding
	ENSG00000150977	RILPL2	protein_coding
	ENSG00000150991	UBC	protein_coding
	ENSG00000151065	DCP1B	protein_coding
	ENSG00000151090	THRB	protein_coding
	ENSG00000151131	C12orf45	protein_coding
	ENSG00000151150	ANK3	protein_coding
	ENSG00000151176	PLBD2	protein_coding
	ENSG00000151445	VIPAS39	protein_coding
	ENSG00000151491	EPS8	protein_coding
	ENSG00000151498	ACAD8	protein_coding
	ENSG00000151503	NCAPD3	protein_coding
	ENSG00000151611	MMAA	protein_coding
	ENSG00000151651	ADAM8	protein_coding
	ENSG00000151693	ASAP2	protein_coding
	ENSG00000151702	FLI1	protein_coding
	ENSG00000151725	CENPU	protein_coding
	ENSG00000151789	ZNF385D	protein_coding
	ENSG00000151835	SACS	protein_coding
	ENSG00000151883	PARP8	protein_coding
	ENSG00000151917	BEND6	protein_coding
	ENSG00000151923	TIAL1	protein_coding
	ENSG00000151967	SCHIP1	protein_coding
	ENSG00000152056	AP1S3	protein_coding
	ENSG00000152102	FAM168B	protein_coding
	ENSG00000152104	PTPN14	protein_coding
	ENSG00000152128	TMEM163	protein_coding
	ENSG00000152217	SETBP1	protein_coding
	ENSG00000152229	PSTPIP2	protein_coding
	ENSG00000152240	HAUS1	protein_coding
	ENSG00000152242	C18orf25	protein_coding
	ENSG00000152270	PDE3B	protein_coding
	ENSG00000152409	JMY	protein_coding
	ENSG00000152455	SUV39H2	protein_coding
	ENSG00000152465	NMT2	protein_coding
	ENSG00000152484	USP12	protein_coding
	ENSG00000152518	ZFP36L2	protein_coding
	ENSG00000152556	PFKM	protein_coding
	ENSG00000152582	SPEF2	protein_coding
	ENSG00000152583	SPARCL1	protein_coding
	ENSG00000152661	GJA1	protein_coding
	ENSG00000152778	IFIT5	protein_coding
	ENSG00000152804	HHEX	protein_coding
	ENSG00000152910	CNTNAP4	protein_coding
	ENSG00000152926	ZNF117	protein_coding
	ENSG00000153015	CWC27	protein_coding
	ENSG00000153044	CENPH	protein_coding
	ENSG00000153064	BANK1	protein_coding
	ENSG00000153094	BCL2L11	protein_coding
	ENSG00000153113	CAST	protein_coding
	ENSG00000153162	BMP6	protein_coding
	ENSG00000153201	RANBP2	protein_coding
	ENSG00000153207	AHCTF1	protein_coding
	ENSG00000153253	SCN3A	protein_coding
	ENSG00000153317	ASAP1	protein_coding
	ENSG00000153391	INO80C	protein_coding
	ENSG00000153395	LPCAT1	protein_coding
	ENSG00000153443	UBALD1	protein_coding
	ENSG00000153487	ING1	protein_coding
	ENSG00000153560	UBP1	protein_coding
	ENSG00000153707	PTPRD	protein_coding
	ENSG00000153721	CNKSR3	protein_coding
	ENSG00000153815	CMIP	protein_coding
	ENSG00000153885	KCTD15	protein_coding
	ENSG00000153904	DDAH1	protein_coding
	ENSG00000153936	HS2ST1	protein_coding
	ENSG00000153982	GDPD1	protein_coding
	ENSG00000154001	PPP2R5E	protein_coding
	ENSG00000154025	SLC5A10	protein_coding
[truncated: 1,997 more rows]

## Sheet: ListA'  (P1vsP3)+(P1vsP4) ±0.8 
	ens	symbols	biotype
DE expression between CD90+CD49f+ (P1) vs CD90+CD49f- (P3)	ENSG00000137507	LRRC32	protein_coding
	ENSG00000147862	NFIB	protein_coding
ANALYSES PERFORMED:	ENSG00000010327	STAB1	protein_coding
-sorted based on padj <0.1 and eliminated entries >0.1	ENSG00000101000	PROCR	protein_coding
-sorted based on log2FC of ±0.8 and eliminated entries inside this value range	ENSG00000179242	CDH4	protein_coding
	ENSG00000155761	SPAG17	protein_coding
DE expression between CD90+CD49f+ (P1) vs CD90-CD49f- (P4)	ENSG00000101200	AVP	protein_coding
	ENSG00000164125	FAM198B	protein_coding
ANALYSES PERFORMED:	ENSG00000181523	SGSH	protein_coding
-sorted based on padj <0.1 and eliminated entries >0.1	ENSG00000215218	UBE2QL1	protein_coding
-sorted based on log2FC of ±0.8 and eliminated entries inside this value range	ENSG00000131370	SH3BP5	protein_coding
	ENSG00000267365	KCNJ2-AS1	antisense
DE (CD90+CD49f+ (P1) vs CD90+CD49f- (P3)) plus (CD90+CD49f+ (P1) vs CD90-CD49f- (P4))	ENSG00000154678	PDE1C	protein_coding
	ENSG00000176435	CLEC14A	protein_coding
ANALYSES PERFORMED:	ENSG00000120875	DUSP4	protein_coding
-combined DE lists of (P1vsP3) with (P1vsP4)	ENSG00000141198	TOM1L1	protein_coding
-duplicated entries: one entry was eliminated	ENSG00000197461	PDGFA	protein_coding
-entries from one DE list that had + and in another - fold change were eliminated	ENSG00000107821	KAZALD1	protein_coding
Upregulated expression in CD90+CD49f+ (P1) vs rest	ENSG00000107731	UNC5B	protein_coding
Downregulated expression in CD90+CD49f+ (P1) vs rest	ENSG00000169896	ITGAM	protein_coding
	ENSG00000122642	FKBP9	protein_coding
	ENSG00000007866	TEAD3	protein_coding
	ENSG00000183876	ARSI	protein_coding
	ENSG00000154553	PDLIM3	protein_coding
	ENSG00000114019	AMOTL2	protein_coding
	ENSG00000169435	RASSF6	protein_coding
	ENSG00000037280	FLT4	protein_coding
	ENSG00000103522	IL21R	protein_coding
	ENSG00000261150	EPPK1	protein_coding
	ENSG00000165092	ALDH1A1	protein_coding
	ENSG00000237541	HLA-DQA1	protein_coding
	ENSG00000061676	NCKAP1	protein_coding
	ENSG00000187672	ERC2	protein_coding
	ENSG00000082014	SMARCD3	protein_coding
	ENSG00000153162	BMP6	protein_coding
	ENSG00000005513	SOX8	protein_coding
	ENSG00000184454	NCMAP	protein_coding
	ENSG00000166750	SLFN5	protein_coding
	ENSG00000111490	TBC1D30	protein_coding
	ENSG00000161973	CCDC42	protein_coding
	ENSG00000129521	EGLN3	protein_coding
	ENSG00000170412	GPRC5C	protein_coding
	ENSG00000088387	DOCK9	protein_coding
	ENSG00000250588	IQCJ-SCHIP1	protein_coding
	ENSG00000116991	SIPA1L2	protein_coding
	ENSG00000163376	KBTBD8	protein_coding
	ENSG00000275896	PRSS2	protein_coding
	ENSG00000162804	SNED1	protein_coding
	ENSG00000159640	ACE	protein_coding
	ENSG00000216490	IFI30	protein_coding
	ENSG00000136999	NOV	protein_coding
	ENSG00000125968	ID1	protein_coding
	ENSG00000203710	CR1	protein_coding
	ENSG00000172985	SH3RF3	protein_coding
	ENSG00000169946	ZFPM2	protein_coding
	ENSG00000105835	NAMPT	protein_coding
	ENSG00000123384	LRP1	protein_coding
	ENSG00000197406	DIO3	protein_coding
	ENSG00000108821	COL1A1	protein_coding
	ENSG00000095752	IL11	protein_coding
	ENSG00000159167	STC1	protein_coding
	ENSG00000136960	ENPP2	protein_coding
	ENSG00000198754	OXCT2	protein_coding
	ENSG00000059804	SLC2A3	protein_coding
	ENSG00000118200	CAMSAP2	protein_coding
	ENSG00000114737	CISH	protein_coding
	ENSG00000088881	EBF4	protein_coding
	ENSG00000164035	EMCN	protein_coding
	ENSG00000129250	KIF1C	protein_coding
	ENSG00000240583	AQP1	protein_coding
	ENSG00000114812	VIPR1	protein_coding
	ENSG00000172175	MALT1	protein_coding
	ENSG00000108551	RASD1	protein_coding
	ENSG00000205403	CFI	protein_coding
	ENSG00000188013	MEIS3P2	processed_pseudogene
	ENSG00000068078	FGFR3	protein_coding
	ENSG00000173482	PTPRM	protein_coding
	ENSG00000137726	FXYD6	protein_coding
	ENSG00000129038	LOXL1	protein_coding
	ENSG00000138623	SEMA7A	protein_coding
	ENSG00000145349	CAMK2D	protein_coding
	ENSG00000135631	RAB11FIP5	protein_coding
	ENSG00000273117	AC144652.1	lincRNA
	ENSG00000181444	ZNF467	protein_coding
	ENSG00000174938	SEZ6L2	protein_coding
	ENSG00000203709	MIR29B2	lincRNA
	ENSG00000168453	HR	protein_coding
	ENSG00000137094	DNAJB5	protein_coding
	ENSG00000137331	IER3	protein_coding
	ENSG00000123700	KCNJ2	protein_coding
	ENSG00000197879	MYO1C	protein_coding
	ENSG00000074047	GLI2	protein_coding
	ENSG00000139832	RAB20	protein_coding
	ENSG00000102935	ZNF423	protein_coding
	ENSG00000138944	KIAA1644	protein_coding
	ENSG00000108798	ABI3	protein_coding
	ENSG00000136630	HLX	protein_coding
	ENSG00000242574	HLA-DMB	protein_coding
	ENSG00000154479	CCDC173	protein_coding
	ENSG00000213853	EMP2	protein_coding
	ENSG00000138829	FBN2	protein_coding
	ENSG00000250722	SELENOP	protein_coding
	ENSG00000197077	KIAA1671	protein_coding
	ENSG00000174171	LOC105370792	antisense
	ENSG00000163803	PLB1	protein_coding
	ENSG00000166900	STX3	protein_coding
	ENSG00000106089	STX1A	protein_coding
	ENSG00000003249	DBNDD1	protein_coding
	ENSG00000101336	HCK	protein_coding
	ENSG00000130300	PLVAP	protein_coding
	ENSG00000127080	IPPK	protein_coding
	ENSG00000186642	PDE2A	protein_coding
	ENSG00000140092	FBLN5	protein_coding
	ENSG00000138678	GPAT3	protein_coding
	ENSG00000168994	PXDC1	protein_coding
	ENSG00000120915	EPHX2	protein_coding
	ENSG00000135144	DTX1	protein_coding
	ENSG00000077616	NAALAD2	protein_coding
	ENSG00000227039	ITGB2-AS1	antisense
	ENSG00000155962	CLIC2	protein_coding
	ENSG00000196126	HLA-DRB1	protein_coding
	ENSG00000132321	IQCA1	protein_coding
	ENSG00000166979	EVA1C	protein_coding
	ENSG00000159496	RGL4	protein_coding
	ENSG00000085276	MECOM	protein_coding
	ENSG00000138798	EGF	protein_coding
	ENSG00000197279	ZNF165	protein_coding
	ENSG00000135604	STX11	protein_coding
	ENSG00000077782	FGFR1	protein_coding
	ENSG00000198805	PNP	protein_coding
	ENSG00000280162	RP11-649E7.5	antisense
	ENSG00000138772	ANXA3	protein_coding
	ENSG00000232891	RP11-136K14.1	sense_intronic
	ENSG00000090339	ICAM1	protein_coding
	ENSG00000175505	CLCF1	protein_coding
	ENSG00000185559	DLK1	protein_coding
	ENSG00000167900	TK1	protein_coding
	ENSG00000187634	SAMD11	protein_coding
	ENSG00000010610	CD4	protein_coding
	ENSG00000145632	PLK2	protein_coding
	ENSG00000241163	LINC00877	lincRNA
	ENSG00000181418	DDN	protein_coding
	ENSG00000179399	GPC5	protein_coding
	ENSG00000198502	HLA-DRB5	protein_coding
	ENSG00000100968	NFATC4	protein_coding
	ENSG00000237624	OXCT2P1	unprocessed_pseudogene
	ENSG00000154096	THY1	protein_coding
	ENSG00000179776	CDH5	protein_coding
	ENSG00000136114	THSD1	protein_coding
	ENSG00000171444	MCC	protein_coding
	ENSG00000067064	IDI1	protein_coding
	ENSG00000158769	F11R	protein_coding
	ENSG00000167105	TMEM92	protein_coding
	ENSG00000065833	ME1	protein_coding
	ENSG00000150540	HNMT	protein_coding
	ENSG00000161055	SCGB3A1	protein_coding
	ENSG00000188522	FAM83G	protein_coding
	ENSG00000198752	CDC42BPB	protein_coding
	ENSG00000108924	HLF	protein_coding
	ENSG00000103034	NDRG4	protein_coding
	ENSG00000070808	CAMK2A	protein_coding
	ENSG00000169032	MAP2K1	protein_coding
	ENSG00000011422	PLAUR	protein_coding
	ENSG00000271303	SRXN1	protein_coding
	ENSG00000237647	ERICH1-AS1	NA
	ENSG00000185477	GPRIN3	protein_coding
	ENSG00000046889	PREX2	protein_coding
	ENSG00000154175	ABI3BP	protein_coding
	ENSG00000158301	GPRASP2	protein_coding
	ENSG00000174945	AMZ1	protein_coding
	ENSG00000204161	C10orf128	protein_coding
	ENSG00000221869	CEBPD	protein_coding
	ENSG00000180891	CUEDC1	protein_coding
	ENSG00000170558	CDH2	protein_coding
	ENSG00000118785	SPP1	protein_coding
	ENSG00000136099	PCDH8	protein_coding
	ENSG00000267010	RP11-108P20.1	NA (lncRNA)
	ENSG00000197081	IGF2R	protein_coding
	ENSG00000149573	MPZL2	protein_coding
	ENSG00000198010	DLGAP2	protein_coding
	ENSG00000162496	DHRS3	protein_coding
	ENSG00000137801	THBS1	protein_coding
	ENSG00000177989	ODF3B	protein_coding
	ENSG00000124215	CDH26	protein_coding
	ENSG00000110697	PITPNM1	protein_coding
	ENSG00000128284	APOL3	protein_coding
	ENSG00000111057	KRT18	protein_coding
	ENSG00000130066	SAT1	protein_coding
	ENSG00000100600	LGMN	protein_coding
	ENSG00000152217	SETBP1	protein_coding
	ENSG00000099985	OSM	protein_coding
	ENSG00000095303	PTGS1	protein_coding
	ENSG00000117643	MAN1C1	protein_coding
	ENSG00000214174	AMZ2P1	transcribed_unprocessed_pseudogene
	ENSG00000169744	LDB2	protein_coding
	ENSG00000130164	LDLR	protein_coding
	ENSG00000169752	NRG4	protein_coding
	ENSG00000196935	SRGAP1	protein_coding
	ENSG00000174371	EXO1	protein_coding
	ENSG00000069696	DRD4	protein_coding
	ENSG00000173258	ZNF483	protein_coding
	ENSG00000204252	HLA-DOA	protein_coding
	ENSG00000049130	KITLG	protein_coding
	ENSG00000133789	SWAP70	protein_coding
	ENSG00000160013	PTGIR	protein_coding
	ENSG00000153064	BANK1	protein_coding
	ENSG00000212747	FAM127C	protein_coding
	ENSG00000106034	CPED1	protein_coding
	ENSG00000229391	HLA-DRB6	transcribed_unprocessed_pseudogene
	ENSG00000134070	IRAK2	protein_coding
	ENSG00000167644	C19orf33	protein_coding
	ENSG00000263470	RP11-160O5.1	NA
	ENSG00000167703	SLC43A2	protein_coding
	ENSG00000131979	GCH1	protein_coding
	ENSG00000070540	WIPI1	protein_coding
	ENSG00000169129	AFAP1L2	protein_coding
	ENSG00000166482	MFAP4	protein_coding
	ENSG00000116701	NCF2	protein_coding
	ENSG00000132688	NES	protein_coding
	ENSG00000197635	DPP4	protein_coding
	ENSG00000126217	MCF2L	protein_coding
	ENSG00000105643	ARRDC2	protein_coding
	ENSG00000164211	STARD4	protein_coding
	ENSG00000137766	UNC13C	protein_coding
	ENSG00000065054	SLC9A3R2	protein_coding
	ENSG00000161940	BCL6B	protein_coding
	ENSG00000110799	VWF	protein_coding
	ENSG00000105851	PIK3CG	protein_coding
	ENSG00000162817	C1orf115	protein_coding
	ENSG00000260807	LMF1	lincRNA
	ENSG00000053918	KCNQ1	protein_coding
	ENSG00000167617	CDC42EP5	protein_coding
	ENSG00000112541	PDE10A	protein_coding
	ENSG00000111725	PRKAB1	protein_coding
	ENSG00000113070	HBEGF	protein_coding
	ENSG00000112379	ARFGEF3	protein_coding
	ENSG00000226380	MIR29A	lincRNA
	ENSG00000185585	OLFML2A	protein_coding
	ENSG00000111728	ST8SIA1	protein_coding
	ENSG00000231856	RP11-327P2.5	antisense
	ENSG00000258498	MIR1247	lincRNA
	ENSG00000113721	PDGFRB	protein_coding
	ENSG00000184005	ST6GALNAC3	protein_coding
	ENSG00000274021	RP11-823E8.3	lincRNA
	ENSG00000272323	LOC101929704	antisense
	ENSG00000198832	SELENOM	protein_coding
	ENSG00000239445	ST3GAL6-AS1	antisense
	ENSG00000241484	ARHGAP8	protein_coding
	ENSG00000168461	RAB31	protein_coding
	ENSG00000163624	CDS1	protein_coding
	ENSG00000165731	RET	protein_coding
	ENSG00000168497	SDPR	protein_coding
	ENSG00000100592	DAAM1	protein_coding
	ENSG00000237499	LOC100130476	antisense
	ENSG00000171368	TPPP	protein_coding
	ENSG00000140416	TPM1	protein_coding
	ENSG00000243701	DUBR	lincRNA
	ENSG00000182718	ANXA2	protein_coding
	ENSG00000073737	DHRS9	protein_coding
	ENSG00000079156	OSBPL6	protein_coding
	ENSG00000186792	HYAL3	protein_coding
	ENSG00000261441	RP11-217B1.2	antisense
	ENSG00000182173	TSEN54	protein_coding
	ENSG00000010278	CD9	protein_coding
	ENSG00000169203	NPIP	protein_coding
	ENSG00000198886	ND4	protein_coding
	ENSG00000175414	ARL10	protein_coding
	ENSG00000159399	HK2	protein_coding
	ENSG00000107438	PDLIM1	protein_coding
	ENSG00000102096	PIM2	protein_coding
	ENSG00000176490	DIRAS1	protein_coding
	ENSG00000165646	SLC18A2	protein_coding
	ENSG00000186300	ZNF555	protein_coding
	ENSG00000213145	CRIP1	protein_coding
	ENSG00000259834	KCNA3	lincRNA
	ENSG00000152465	NMT2	protein_coding
	ENSG00000185453	C19orf68	protein_coding
	ENSG00000071794	HLTF	protein_coding
	ENSG00000109519	GRPEL1	protein_coding
	ENSG00000136274	NACAD	protein_coding
	ENSG00000137198	GMPR	protein_coding
	ENSG00000233968	LOC101928834	antisense
	ENSG00000187037	GPR141	protein_coding
	ENSG00000137267	TUBB2A	protein_coding
	ENSG00000102996	MMP15	protein_coding
	ENSG00000187699	C2orf88	protein_coding
	ENSG00000233355	CHRM3-AS2	antisense
	ENSG00000138756	BMP2K	protein_coding
	ENSG00000095739	BAMBI	protein_coding
	ENSG00000130830	MPP1	protein_coding
	ENSG00000137124	ALDH1B1	protein_coding
	ENSG00000119865	CNRIP1	protein_coding
	ENSG00000124942	AHNAK	protein_coding
	ENSG00000198786	ND5	protein_coding
	ENSG00000144668	ITGA9	protein_coding
	ENSG00000168243	GNG4	protein_coding
	ENSG00000243716	NPIPB5	protein_coding
	ENSG00000175040	CHST2	protein_coding
	ENSG00000163453	IGFBP7	protein_coding
	ENSG00000047597	XK	protein_coding
	ENSG00000278965	RP11-39H3.2	TEC (lncRNA?)
	ENSG00000163554	SPTA1	protein_coding
	ENSG00000105810	CDK6	protein_coding
	ENSG00000003096	KLHL13	protein_coding
	ENSG00000076641	PAG1	protein_coding
	ENSG00000137571	SLCO5A1	protein_coding
	ENSG00000231789	PIK3CD-AS2	antisense
	ENSG00000029534	ANK1	protein_coding
	ENSG00000164741	DLC1	protein_coding
	ENSG00000169554	ZEB2	protein_coding
	ENSG00000005961	ITGA2B	protein_coding
	ENSG00000176678	FOXL1	protein_coding
	ENSG00000128594	LRRC4	protein_coding
	ENSG00000185305	ARL15	protein_coding
	ENSG00000151725	CENPU	protein_coding
	ENSG00000268555	RP11-678G14.3	lincRNA
	ENSG00000141179	PCTP	protein_coding
	ENSG00000198064	NPIPB4	protein_coding
	ENSG00000110876	SELPLG	protein_coding
	ENSG00000150594	ADRA2A	protein_coding
	ENSG00000162073	PAQR4	protein_coding
	ENSG00000189068	VSTM1	protein_coding
	ENSG00000114770	ABCC5	protein_coding
	ENSG00000082146	STRADB	protein_coding
	ENSG00000175567	UCP2	protein_coding
	ENSG00000200084	SNORD68	snoRNA
	ENSG00000132646	PCNA	protein_coding
	ENSG00000183011	NAA38	protein_coding
	ENSG00000143507	DUSP10	protein_coding
	ENSG00000113269	RNF130	protein_coding
	ENSG00000125257	ABCC4	protein_coding
	ENSG00000183691	NOG	protein_coding
	ENSG00000198336	MYL4	protein_coding
	ENSG00000121039	RDH10	protein_coding
	ENSG00000004468	CD38	protein_coding
	ENSG00000268433	RP11-420K14.2	processed_pseudogene
	ENSG00000152104	PTPN14	protein_coding
	ENSG00000132792	CTNNBL1	protein_coding
	ENSG00000155792	DEPTOR	protein_coding
	ENSG00000108839	ALOX12	protein_coding
	ENSG00000112290	WASF1	protein_coding
	ENSG00000179348	GATA2	protein_coding
	ENSG00000140287	HDC	protein_coding
	ENSG00000135426	TESPA1	protein_coding
	ENSG00000274030	AL592188.2	miRNA
	ENSG00000275252	FP671120.2	miRNA
	ENSG00000275684	AL353644.5	miRNA
	ENSG00000276737	FP236383.7	miRNA
	ENSG00000276796	FP236383.8	miRNA
	ENSG00000276936	AL353644.9	miRNA
	ENSG00000278163	AL592188.9	miRNA
	ENSG00000256642	LINC00273	lincRNA
	ENSG00000260035	CTD-2651B20.6	sense_intronic
	ENSG00000259932	CTD-2651B20.7	sense_intronic
	ENSG00000065600	TMEM206	protein_coding
	ENSG00000183496	MEX3B	protein_coding
	ENSG00000113657	DPYSL3	protein_coding
	ENSG00000184702	SEPT5	protein_coding
	ENSG00000128322	IGLL1	protein_coding
	ENSG00000197993	KEL	protein_coding
	ENSG00000198838	RYR3	protein_coding
	ENSG00000118503	TNFAIP3	protein_coding
	ENSG00000173898	SPTBN2	protein_coding
	ENSG00000174460	ZCCHC12	protein_coding
	ENSG00000179241	LDLRAD3	protein_coding
	ENSG00000135643	KCNMB4	protein_coding
	ENSG00000168734	PKIG	protein_coding
	ENSG00000144893	MED12L	protein_coding
	ENSG00000155926	SLA	protein_coding
	ENSG00000102245	CD40LG	protein_coding
	ENSG00000154864	PIEZO2	protein_coding
	ENSG00000136842	TMOD1	protein_coding
	ENSG00000103381	CPPED1	protein_coding
	ENSG00000145685	LHFPL2	protein_coding
	ENSG00000184574	LPAR5	protein_coding
	ENSG00000136997	MYC	protein_coding
	ENSG00000115602	IL1RL1	protein_coding
	ENSG00000105610	KLF1	protein_coding
	ENSG00000150347	ARID5B	protein_coding
	ENSG00000104267	CA2	protein_coding
	ENSG00000266524	GDF10	protein_coding
	ENSG00000007516	BAIAP3	protein_coding
	ENSG00000116675	DNAJC6	protein_coding
	ENSG00000128342	LIF	protein_coding
	ENSG00000172572	PDE3A	protein_coding
	ENSG00000120057	SFRP5	protein_coding
	ENSG00000257698	RP11-620J15.3	lincRNA
	ENSG00000237819	LOC101927497	antisense
	ENSG00000124882	EREG	protein_coding
	ENSG00000128849	CGNL1	protein_coding
	ENSG00000047457	CP	protein_coding
	ENSG00000106327	TFR2	protein_coding
	ENSG00000138449	SLC40A1	protein_coding
	ENSG00000103316	CRYM	protein_coding
	ENSG00000197747	S100A10	protein_coding
	ENSG00000107789	MINPP1	protein_coding
	ENSG00000134323	MYCN	protein_coding
	ENSG00000133808	MICALCL	protein_coding
	ENSG00000138795	LEF1	protein_coding
	ENSG00000203618	GP1BB	protein_coding
	ENSG00000117394	SLC2A1	protein_coding
	ENSG00000133816	MICAL2	protein_coding
	ENSG00000241978	AKAP2	protein_coding
	ENSG00000135046	ANXA1	protein_coding
	ENSG00000148468	FAM171A1	protein_coding
	ENSG00000229989	MIR181A1HG	lincRNA
	ENSG00000061492	WNT8A	protein_coding
	ENSG00000055118	KCNH2	protein_coding
	ENSG00000176692	FOXC2	protein_coding
	ENSG00000164626	KCNK5	protein_coding
	ENSG00000179639	FCER1A	protein_coding
	ENSG00000102145	GATA1	protein_coding
	ENSG00000164946	FREM1	protein_coding
	ENSG00000187944	C2orf66	protein_coding
	ENSG00000163106	HPGDS	protein_coding
	ENSG00000163751	CPA3	protein_coding

## Sheet: ListB' (P2vsP3)+(P2vsP4) ±0.8
	ens	symbols	biotype
DE expression between CD90-CD49f+ (P2) vs CD90+CD49f- (P3)	ENSG00000130600	H19	processed_transcript
	ENSG00000167244	IGF2	protein_coding
ANALYSES PERFORMED:	ENSG00000204291	COL15A1	protein_coding
-sorted based on padj <0.1 and eliminated entries >0.1	ENSG00000259207	ITGB3	protein_coding
-sorted based on log2FC of ±0.8 and eliminated entries inside this value range	ENSG00000179776	CDH5	protein_coding
	ENSG00000134871	COL4A2	protein_coding
DE expression between CD90-CD49f+ (P2) vs CD90-CD49f- (P4)	ENSG00000187498	COL4A1	protein_coding
	ENSG00000110799	VWF	protein_coding
ANALYSES PERFORMED:	ENSG00000147862	NFIB	protein_coding
-sorted based on padj <0.1 and eliminated entries >0.1	ENSG00000135218	CD36	protein_coding
-sorted based on log2FC of ±0.8 and eliminated entries inside this value range	ENSG00000116016	EPAS1	protein_coding
	ENSG00000179639	FCER1A	protein_coding
DE (CD90-CD49f+ (P2) vs CD90+CD49f- (P3)) plus (CD90-CD49f+ (P2) vs CD90-CD49f- (P4))	ENSG00000267365	KCNJ2-AS1	antisense
	ENSG00000132646	PCNA	protein_coding
ANALYSES PERFORMED:	ENSG00000174371	EXO1	protein_coding
-combined DE lists of (P2vsP3) with (P2vsP4)	ENSG00000101412	E2F1	protein_coding
-duplicated entries: one entry was eliminated	ENSG00000101000	PROCR	protein_coding
-entries from one DE list that had + and in another - fold change were eliminated	ENSG00000094804	CDC6	protein_coding
Upregulated expression in CD90-CD49f+ (P2) vs rest	ENSG00000240583	AQP1	protein_coding
Downregulated expression in CD90-CD49f+ (P2) vs rest	ENSG00000005961	ITGA2B	protein_coding
	ENSG00000137507	LRRC32	protein_coding
	ENSG00000203811	HIST2H3C	protein_coding
	ENSG00000203852	HIST2H3A	protein_coding
	ENSG00000065328	MCM10	protein_coding
	ENSG00000010327	STAB1	protein_coding
	ENSG00000093009	CDC45	protein_coding
	ENSG00000103316	CRYM	protein_coding
	ENSG00000169435	RASSF6	protein_coding
	ENSG00000105825	TFPI2	protein_coding
	ENSG00000164626	KCNK5	protein_coding
	ENSG00000101057	MYBL2	protein_coding
	ENSG00000079841	RIMS1	protein_coding
	ENSG00000128849	CGNL1	protein_coding
	ENSG00000174175	SELP	protein_coding
	ENSG00000164125	FAM198B	protein_coding
	ENSG00000115414	FN1	protein_coding
	ENSG00000155761	SPAG17	protein_coding
	ENSG00000150681	RGS18	protein_coding
	ENSG00000168453	HR	protein_coding
	ENSG00000111602	TIMELESS	protein_coding
	ENSG00000176890	TYMS	protein_coding
	ENSG00000137801	THBS1	protein_coding
	ENSG00000134817	APLNR	protein_coding
	ENSG00000101200	AVP	protein_coding
	ENSG00000165152	TMEM246	protein_coding
	ENSG00000215218	UBE2QL1	protein_coding
	ENSG00000104738	MCM4	protein_coding
	ENSG00000131153	GINS2	protein_coding
	ENSG00000131370	SH3BP5	protein_coding
	ENSG00000127564	PKMYT1	protein_coding
	ENSG00000136960	ENPP2	protein_coding
	ENSG00000154678	PDE1C	protein_coding
	ENSG00000176435	CLEC14A	protein_coding
	ENSG00000151725	CENPU	protein_coding
	ENSG00000206052	DOK6	protein_coding
	ENSG00000136999	NOV	protein_coding
	ENSG00000154864	PIEZO2	protein_coding
	ENSG00000049323	LTBP1	protein_coding
	ENSG00000154553	PDLIM3	protein_coding
	ENSG00000235043	ENSG00000235043	processed_pseudogene
	ENSG00000125968	ID1	protein_coding
	ENSG00000127951	FGL2	protein_coding
	ENSG00000213145	CRIP1	protein_coding
	ENSG00000116675	DNAJC6	protein_coding
	ENSG00000138795	LEF1	protein_coding
	ENSG00000275104	AL353644.4	miRNA
	ENSG00000160789	LMNA	protein_coding
	ENSG00000107789	MINPP1	protein_coding
	ENSG00000124942	AHNAK	protein_coding
	ENSG00000136274	NACAD	protein_coding
	ENSG00000182809	CRIP2	protein_coding
	ENSG00000198064	NPIPB4	protein_coding
	ENSG00000241978	AKAP2	protein_coding
	ENSG00000163106	HPGDS	protein_coding
	ENSG00000261150	EPPK1	protein_coding
	ENSG00000135046	ANXA1	protein_coding
	ENSG00000197747	S100A10	protein_coding
	ENSG00000102145	GATA1	protein_coding
	ENSG00000187944	C2orf66	protein_coding
	ENSG00000055118	KCNH2	protein_coding
	ENSG00000007516	BAIAP3	protein_coding

## Sheet: List C' (A' plus B')
	ens	symbols	biotype
List A' plus List B'	ENSG00000003249	DBNDD1	protein_coding
	ENSG00000005513	SOX8	protein_coding
ANALYSES PERFORMED:	ENSG00000007866	TEAD3	protein_coding
-combined entries from List A' with List B'	ENSG00000010610	CD4	protein_coding
-duplicated entries: one entry was eliminated	ENSG00000011422	PLAUR	protein_coding
-entries from one DE list that had + and in another - fold change were eliminated	ENSG00000037280	FLT4	protein_coding
-same entries not found in the DE list bewteen P1vsP2 (log2FC of 0.7999 to -0.7999 and/or padj <0.1) were selected	ENSG00000046889	PREX2	protein_coding
	ENSG00000049130	KITLG	protein_coding
	ENSG00000049323	LTBP1	protein_coding
	ENSG00000053918	KCNQ1	protein_coding
Upregulated expression in (CD90+CD49f+ (P1) and CD90-CD49f+ (P2)) vs rest	ENSG00000059804	SLC2A3	protein_coding
Downregulated expression in (CD90+CD49f+ (P1) and CD90-CD49f+ (P2)) vs rest	ENSG00000061676	NCKAP1	protein_coding
	ENSG00000065054	SLC9A3R2	protein_coding
	ENSG00000065328	MCM10	protein_coding
	ENSG00000065833	ME1	protein_coding
	ENSG00000067064	IDI1	protein_coding
	ENSG00000068078	FGFR3	protein_coding
	ENSG00000069696	DRD4	protein_coding
	ENSG00000070540	WIPI1	protein_coding
	ENSG00000070808	CAMK2A	protein_coding
	ENSG00000074047	GLI2	protein_coding
	ENSG00000077616	NAALAD2	protein_coding
	ENSG00000077782	FGFR1	protein_coding
	ENSG00000079841	RIMS1	protein_coding
	ENSG00000082014	SMARCD3	protein_coding
	ENSG00000085276	MECOM	protein_coding
	ENSG00000088387	DOCK9	protein_coding
	ENSG00000088881	EBF4	protein_coding
	ENSG00000090339	ICAM1	protein_coding
	ENSG00000093009	CDC45	protein_coding
	ENSG00000094804	CDC6	protein_coding
	ENSG00000095303	PTGS1	protein_coding
	ENSG00000095752	IL11	protein_coding
	ENSG00000099985	OSM	protein_coding
	ENSG00000100600	LGMN	protein_coding
	ENSG00000100968	NFATC4	protein_coding
	ENSG00000101000	PROCR	protein_coding
	ENSG00000101057	MYBL2	protein_coding
	ENSG00000101336	HCK	protein_coding
	ENSG00000101412	E2F1	protein_coding
	ENSG00000102935	ZNF423	protein_coding
	ENSG00000103034	NDRG4	protein_coding
	ENSG00000103522	IL21R	protein_coding
	ENSG00000104738	MCM4	protein_coding
	ENSG00000105643	ARRDC2	protein_coding
	ENSG00000105825	TFPI2	protein_coding
	ENSG00000105835	NAMPT	protein_coding
	ENSG00000105851	PIK3CG	protein_coding
	ENSG00000106034	CPED1	protein_coding
	ENSG00000106089	STX1A	protein_coding
	ENSG00000107731	UNC5B	protein_coding
	ENSG00000107821	KAZALD1	protein_coding
	ENSG00000108798	ABI3	protein_coding
	ENSG00000108821	COL1A1	protein_coding
	ENSG00000108924	HLF	protein_coding
	ENSG00000110697	PITPNM1	protein_coding
	ENSG00000110799	VWF	protein_coding
	ENSG00000111057	KRT18	protein_coding
	ENSG00000111490	TBC1D30	protein_coding
	ENSG00000111602	TIMELESS	protein_coding
	ENSG00000111725	PRKAB1	protein_coding
	ENSG00000111728	ST8SIA1	protein_coding
	ENSG00000112379	ARFGEF3	protein_coding
	ENSG00000113070	HBEGF	protein_coding
	ENSG00000113721	PDGFRB	protein_coding
	ENSG00000114019	AMOTL2	protein_coding
	ENSG00000114737	CISH	protein_coding
	ENSG00000114812	VIPR1	protein_coding
	ENSG00000115414	FN1	protein_coding
	ENSG00000116016	EPAS1	protein_coding
	ENSG00000116701	NCF2	protein_coding
	ENSG00000116991	SIPA1L2	protein_coding
	ENSG00000117643	MAN1C1	protein_coding
	ENSG00000118200	CAMSAP2	protein_coding
	ENSG00000118785	SPP1	protein_coding
	ENSG00000120875	DUSP4	protein_coding
	ENSG00000120915	EPHX2	protein_coding
	ENSG00000122642	FKBP9	protein_coding
	ENSG00000123384	LRP1	protein_coding
	ENSG00000123700	KCNJ2	protein_coding
	ENSG00000124215	CDH26	protein_coding
	ENSG00000125968	ID1	protein_coding
	ENSG00000126217	MCF2L	protein_coding
	ENSG00000127080	IPPK	protein_coding
	ENSG00000127564	PKMYT1	protein_coding
	ENSG00000128284	APOL3	protein_coding
	ENSG00000129038	LOXL1	protein_coding
	ENSG00000129250	KIF1C	protein_coding
	ENSG00000129521	EGLN3	protein_coding
	ENSG00000130066	SAT1	protein_coding
	ENSG00000130164	LDLR	protein_coding
	ENSG00000130300	PLVAP	protein_coding
	ENSG00000131153	GINS2	protein_coding
	ENSG00000131370	SH3BP5	protein_coding
	ENSG00000131979	GCH1	protein_coding
	ENSG00000132321	IQCA1	protein_coding
	ENSG00000132688	NES	protein_coding
	ENSG00000133789	SWAP70	protein_coding
	ENSG00000134070	IRAK2	protein_coding
	ENSG00000134817	APLNR	protein_coding
	ENSG00000135144	DTX1	protein_coding
	ENSG00000135604	STX11	protein_coding
	ENSG00000135631	RAB11FIP5	protein_coding
	ENSG00000136099	PCDH8	protein_coding
	ENSG00000136114	THSD1	protein_coding
	ENSG00000136630	HLX	protein_coding
	ENSG00000136960	ENPP2	protein_coding
	ENSG00000136999	NOV	protein_coding
	ENSG00000137094	DNAJB5	protein_coding
	ENSG00000137331	IER3	protein_coding
	ENSG00000137726	FXYD6	protein_coding
	ENSG00000137766	UNC13C	protein_coding
	ENSG00000137801	THBS1	protein_coding
	ENSG00000138623	SEMA7A	protein_coding
	ENSG00000138678	GPAT3	protein_coding
	ENSG00000138772	ANXA3	protein_coding
	ENSG00000138798	EGF	protein_coding
	ENSG00000138829	FBN2	protein_coding
	ENSG00000138944	KIAA1644	protein_coding
	ENSG00000139832	RAB20	protein_coding
	ENSG00000140092	FBLN5	protein_coding
	ENSG00000145349	CAMK2D	protein_coding
	ENSG00000145632	PLK2	protein_coding
	ENSG00000147862	NFIB	protein_coding
	ENSG00000149573	MPZL2	protein_coding
	ENSG00000150540	HNMT	protein_coding
	ENSG00000150681	RGS18	protein_coding
	ENSG00000152217	SETBP1	protein_coding
	ENSG00000153064	BANK1	protein_coding
	ENSG00000153162	BMP6	protein_coding
	ENSG00000154096	THY1	protein_coding
	ENSG00000154175	ABI3BP	protein_coding
	ENSG00000154479	CCDC173	protein_coding
	ENSG00000154553	PDLIM3	protein_coding
	ENSG00000154678	PDE1C	protein_coding
	ENSG00000155962	CLIC2	protein_coding
	ENSG00000158301	GPRASP2	protein_coding
	ENSG00000158769	F11R	protein_coding
	ENSG00000159167	STC1	protein_coding
	ENSG00000159496	RGL4	protein_coding
	ENSG00000159640	ACE	protein_coding
	ENSG00000160013	PTGIR	protein_coding
	ENSG00000161055	SCGB3A1	protein_coding
	ENSG00000161940	BCL6B	protein_coding
	ENSG00000161973	CCDC42	protein_coding
	ENSG00000162496	DHRS3	protein_coding
	ENSG00000162804	SNED1	protein_coding
	ENSG00000162817	C1orf115	protein_coding
	ENSG00000163376	KBTBD8	protein_coding
	ENSG00000163624	CDS1	protein_coding
	ENSG00000163803	PLB1	protein_coding
	ENSG00000164035	EMCN	protein_coding
	ENSG00000164125	FAM198B	protein_coding
	ENSG00000164211	STARD4	protein_coding
	ENSG00000165092	ALDH1A1	protein_coding
	ENSG00000165152	TMEM246	protein_coding
	ENSG00000165731	RET	protein_coding
	ENSG00000166482	MFAP4	protein_coding
	ENSG00000166750	SLFN5	protein_coding
	ENSG00000166900	STX3	protein_coding
	ENSG00000166979	EVA1C	protein_coding
	ENSG00000167105	TMEM92	protein_coding
	ENSG00000167617	CDC42EP5	protein_coding
	ENSG00000167644	C19orf33	protein_coding
	ENSG00000167703	SLC43A2	protein_coding
	ENSG00000167900	TK1	protein_coding
	ENSG00000168453	HR	protein_coding
	ENSG00000168461	RAB31	protein_coding
	ENSG00000168497	SDPR	protein_coding
	ENSG00000168994	PXDC1	protein_coding
	ENSG00000169032	MAP2K1	protein_coding
	ENSG00000169129	AFAP1L2	protein_coding
	ENSG00000169435	RASSF6	protein_coding
	ENSG00000169744	LDB2	protein_coding
	ENSG00000169752	NRG4	protein_coding
	ENSG00000169946	ZFPM2	protein_coding
	ENSG00000170412	GPRC5C	protein_coding
	ENSG00000170558	CDH2	protein_coding
	ENSG00000171444	MCC	protein_coding
	ENSG00000172175	MALT1	protein_coding
	ENSG00000173258	ZNF483	protein_coding
	ENSG00000173482	PTPRM	protein_coding
	ENSG00000174171	LOC105370792	antisense
	ENSG00000174175	SELP	protein_coding
	ENSG00000174371	EXO1	protein_coding
	ENSG00000174938	SEZ6L2	protein_coding
	ENSG00000174945	AMZ1	protein_coding
	ENSG00000175505	CLCF1	protein_coding
	ENSG00000176435	CLEC14A	protein_coding
	ENSG00000176890	TYMS	protein_coding
	ENSG00000177989	ODF3B	protein_coding
	ENSG00000179399	GPC5	protein_coding
	ENSG00000179776	CDH5	protein_coding
	ENSG00000180891	CUEDC1	protein_coding
	ENSG00000181418	DDN	protein_coding
	ENSG00000181444	ZNF467	protein_coding
	ENSG00000183876	ARSI	protein_coding
	ENSG00000184005	ST6GALNAC3	protein_coding
	ENSG00000184454	NCMAP	protein_coding
	ENSG00000185477	GPRIN3	protein_coding
	ENSG00000185559	DLK1	protein_coding
	ENSG00000185585	OLFML2A	protein_coding
	ENSG00000186642	PDE2A	protein_coding
	ENSG00000187634	SAMD11	protein_coding
	ENSG00000188013	MEIS3P2	processed_pseudogene
	ENSG00000188522	FAM83G	protein_coding
	ENSG00000196126	HLA-DRB1	protein_coding
	ENSG00000196935	SRGAP1	protein_coding
	ENSG00000197077	KIAA1671	protein_coding
	ENSG00000197081	IGF2R	protein_coding
	ENSG00000197279	ZNF165	protein_coding
	ENSG00000197406	DIO3	protein_coding
	ENSG00000197461	PDGFA	protein_coding
	ENSG00000197635	DPP4	protein_coding
	ENSG00000197879	MYO1C	protein_coding
	ENSG00000198010	DLGAP2	protein_coding
	ENSG00000198502	HLA-DRB5	protein_coding
	ENSG00000198752	CDC42BPB	protein_coding
	ENSG00000198754	OXCT2	protein_coding
	ENSG00000198805	PNP	protein_coding
	ENSG00000198832	SELENOM	protein_coding
	ENSG00000203709	MIR29B2	lincRNA
	ENSG00000203710	CR1	protein_coding
	ENSG00000203811	HIST2H3C	protein_coding
	ENSG00000203852	HIST2H3A	protein_coding
	ENSG00000204161	C10orf128	protein_coding
	ENSG00000204252	HLA-DOA	protein_coding
	ENSG00000204291	COL15A1	protein_coding
	ENSG00000205403	CFI	protein_coding
	ENSG00000206052	DOK6	protein_coding
	ENSG00000212747	FAM127C	protein_coding
	ENSG00000213853	EMP2	protein_coding
	ENSG00000214174	AMZ2P1	transcribed_unprocessed_pseudogene
	ENSG00000215218	UBE2QL1	protein_coding
	ENSG00000216490	IFI30	protein_coding
	ENSG00000226380	MIR29A	lincRNA
	ENSG00000227039	ITGB2-AS1	antisense
	ENSG00000229391	HLA-DRB6	transcribed_unprocessed_pseudogene
	ENSG00000231856	RP11-327P2.5	antisense
	ENSG00000232891	RP11-136K14.1	sense_intronic
	ENSG00000235043	ENSG00000235043	processed_pseudogene
	ENSG00000237541	HLA-DQA1	protein_coding
	ENSG00000237624	OXCT2P1	unprocessed_pseudogene
	ENSG00000237647	ERICH1-AS1	NA
	ENSG00000239445	ST3GAL6-AS1	antisense
	ENSG00000240583	AQP1	protein_coding
	ENSG00000241163	LINC00877	lincRNA
	ENSG00000241484	ARHGAP8	protein_coding
	ENSG00000242574	HLA-DMB	protein_coding
	ENSG00000250722	SELENOP	protein_coding
	ENSG00000258498	MIR1247	lincRNA
	ENSG00000260807	LMF1	lincRNA
	ENSG00000263470	RP11-160O5.1	NA
	ENSG00000267010	RP11-108P20.1	NA (lncRNA)
	ENSG00000267365	KCNJ2-AS1	antisense
	ENSG00000271303	SRXN1	protein_coding
	ENSG00000272323	LOC101929704	antisense
	ENSG00000273117	AC144652.1	lincRNA
	ENSG00000274021	RP11-823E8.3	lincRNA
	ENSG00000275896	PRSS2	protein_coding
	ENSG00000280162	RP11-649E7.5	antisense
	ENSG00000003096	KLHL13	protein_coding
	ENSG00000004468	CD38	protein_coding
	ENSG00000007516	BAIAP3	protein_coding
	ENSG00000010278	CD9	protein_coding
	ENSG00000029534	ANK1	protein_coding
	ENSG00000047457	CP	protein_coding
	ENSG00000047597	XK	protein_coding
	ENSG00000055118	KCNH2	protein_coding
	ENSG00000065600	TMEM206	protein_coding
	ENSG00000071794	HLTF	protein_coding
	ENSG00000073737	DHRS9	protein_coding
	ENSG00000076641	PAG1	protein_coding
	ENSG00000079156	OSBPL6	protein_coding
	ENSG00000082146	STRADB	protein_coding
	ENSG00000095739	BAMBI	protein_coding
	ENSG00000100592	DAAM1	protein_coding
	ENSG00000102096	PIM2	protein_coding
	ENSG00000102245	CD40LG	protein_coding
	ENSG00000102996	MMP15	protein_coding
	ENSG00000103381	CPPED1	protein_coding
	ENSG00000105610	KLF1	protein_coding
	ENSG00000105810	CDK6	protein_coding
	ENSG00000106327	TFR2	protein_coding
	ENSG00000107438	PDLIM1	protein_coding
	ENSG00000107789	MINPP1	protein_coding
	ENSG00000108839	ALOX12	protein_coding
	ENSG00000109519	GRPEL1	protein_coding
	ENSG00000110876	SELPLG	protein_coding
	ENSG00000112290	WASF1	protein_coding
	ENSG00000113269	RNF130	protein_coding
	ENSG00000113657	DPYSL3	protein_coding
	ENSG00000114770	ABCC5	protein_coding
	ENSG00000116675	DNAJC6	protein_coding
	ENSG00000118503	TNFAIP3	protein_coding
	ENSG00000119865	CNRIP1	protein_coding
	ENSG00000120057	SFRP5	protein_coding
	ENSG00000121039	RDH10	protein_coding
	ENSG00000124942	AHNAK	protein_coding
	ENSG00000125257	ABCC4	protein_coding
	ENSG00000127951	FGL2	protein_coding
	ENSG00000128342	LIF	protein_coding
	ENSG00000128594	LRRC4	protein_coding
	ENSG00000130830	MPP1	protein_coding
	ENSG00000132792	CTNNBL1	protein_coding
	ENSG00000135046	ANXA1	protein_coding
	ENSG00000135426	TESPA1	protein_coding
	ENSG00000135643	KCNMB4	protein_coding
	ENSG00000136274	NACAD	protein_coding
	ENSG00000136842	TMOD1	protein_coding
	ENSG00000136997	MYC	protein_coding
	ENSG00000137124	ALDH1B1	protein_coding
	ENSG00000137198	GMPR	protein_coding
	ENSG00000137267	TUBB2A	protein_coding
	ENSG00000137571	SLCO5A1	protein_coding
	ENSG00000138756	BMP2K	protein_coding
	ENSG00000138795	LEF1	protein_coding
	ENSG00000140287	HDC	protein_coding
	ENSG00000140416	TPM1	protein_coding
	ENSG00000141179	PCTP	protein_coding
	ENSG00000143507	DUSP10	protein_coding
	ENSG00000144668	ITGA9	protein_coding
	ENSG00000145685	LHFPL2	protein_coding
	ENSG00000150594	ADRA2A	protein_coding
	ENSG00000152104	PTPN14	protein_coding
	ENSG00000152465	NMT2	protein_coding
	ENSG00000155792	DEPTOR	protein_coding
	ENSG00000155926	SLA	protein_coding
	ENSG00000159399	HK2	protein_coding
	ENSG00000160789	LMNA	protein_coding
	ENSG00000163453	IGFBP7	protein_coding
	ENSG00000163554	SPTA1	protein_coding
	ENSG00000164741	DLC1	protein_coding
	ENSG00000165646	SLC18A2	protein_coding
	ENSG00000168243	GNG4	protein_coding
	ENSG00000168734	PKIG	protein_coding
	ENSG00000169203	NPIP	protein_coding
	ENSG00000169554	ZEB2	protein_coding
	ENSG00000171368	TPPP	protein_coding
	ENSG00000172572	PDE3A	protein_coding
	ENSG00000173898	SPTBN2	protein_coding
	ENSG00000174460	ZCCHC12	protein_coding
	ENSG00000175040	CHST2	protein_coding
	ENSG00000175414	ARL10	protein_coding
	ENSG00000175567	UCP2	protein_coding
	ENSG00000176490	DIRAS1	protein_coding
	ENSG00000176678	FOXL1	protein_coding
	ENSG00000179348	GATA2	protein_coding
	ENSG00000182173	TSEN54	protein_coding
	ENSG00000182718	ANXA2	protein_coding
	ENSG00000182809	CRIP2	protein_coding
	ENSG00000183011	NAA38	protein_coding
	ENSG00000183496	MEX3B	protein_coding
	ENSG00000183691	NOG	protein_coding
	ENSG00000184574	LPAR5	protein_coding
	ENSG00000184702	SEPT5	protein_coding
	ENSG00000185305	ARL15	protein_coding
	ENSG00000185453	C19orf68	protein_coding
	ENSG00000186300	ZNF555	protein_coding
	ENSG00000186792	HYAL3	protein_coding
	ENSG00000187037	GPR141	protein_coding
	ENSG00000187699	C2orf88	protein_coding
	ENSG00000189068	VSTM1	protein_coding
	ENSG00000197747	S100A10	protein_coding
	ENSG00000197993	KEL	protein_coding
	ENSG00000198064	NPIPB4	protein_coding
	ENSG00000198336	MYL4	protein_coding
	ENSG00000198786	ND5	protein_coding
	ENSG00000198838	RYR3	protein_coding
	ENSG00000198886	ND4	protein_coding
	ENSG00000200084	SNORD68	snoRNA
	ENSG00000213145	CRIP1	protein_coding
	ENSG00000231789	PIK3CD-AS2	antisense
	ENSG00000233355	CHRM3-AS2	antisense
	ENSG00000233968	LOC101928834	antisense
	ENSG00000237499	LOC100130476	antisense
	ENSG00000241978	AKAP2	protein_coding
	ENSG00000243701	DUBR	lincRNA
	ENSG00000243716	NPIPB5	protein_coding
	ENSG00000256642	LINC00273	lincRNA
	ENSG00000257698	RP11-620J15.3	lincRNA
	ENSG00000259834	KCNA3	lincRNA
	ENSG00000259932	CTD-2651B20.7	sense_intronic
	ENSG00000260035	CTD-2651B20.6	sense_intronic
	ENSG00000261441	RP11-217B1.2	antisense
	ENSG00000266524	GDF10	protein_coding
	ENSG00000268433	RP11-420K14.2	processed_pseudogene
	ENSG00000268555	RP11-678G14.3	lincRNA
	ENSG00000274030	AL592188.2	miRNA
	ENSG00000275104	AL353644.4	miRNA
	ENSG00000275252	FP671120.2	miRNA
	ENSG00000275684	AL353644.5	miRNA
	ENSG00000276737	FP236383.7	miRNA
	ENSG00000276796	FP236383.8	miRNA
	ENSG00000276936	AL353644.9	miRNA
	ENSG00000278163	AL592188.9	miRNA
	ENSG00000278965	RP11-39H3.2	TEC (lncRNA?)
