# Supplementary material for: Single cell analyses identify a highly regenerative and homogenous human CD34+ hematopoietic stem cell population
Source: Nat Commun. 2022 Apr 19;13:2048. doi: 10.1038/s41467-022-29675-w (PMC9018830; doi:10.1038/s41467-022-29675-w)
Supplement: Supplementary file 6 — Supplementary Data 3 [file 41467_2022_29675_MOESM6_ESM.xlsx]

## Sheet: DE (SP2vsSP1)+(SP2vsSP3) ±0.8
	ens	symbols	biotype
DE expression between SP2 vs SP1	ENSG00000278677	HIST1H2AM	protein_coding
	ENSG00000065675	PRKCQ	protein_coding
ANALYSES PERFORMED:	ENSG00000262814	MRPL12	protein_coding
-sorted based on padj <0.1 and eliminated entries >0.1	ENSG00000150433	TMEM218	protein_coding
-sorted based on log2FC of ±0.8 and eliminated entries inside this value range	ENSG00000169299	PGM2	protein_coding
	ENSG00000158092	NCK1	protein_coding
DE expression between SP2 vs SP3	ENSG00000166801	FAM111A	protein_coding
	ENSG00000070950	RAD18	protein_coding
ANALYSES PERFORMED:	ENSG00000115602	IL1RL1	protein_coding
-sorted based on padj <0.1 and eliminated entries >0.1	ENSG00000243927	MRPS6	protein_coding
-sorted based on log2FC of ±0.8 and eliminated entries inside this value range	ENSG00000169242	EFNA1	protein_coding
	ENSG00000115539	PDCL3	protein_coding
DE (SP2vsSP1)+(SP2vsSP3)	ENSG00000198000	NOL8	protein_coding
	ENSG00000074071	MRPS34	protein_coding
ANALYSES PERFORMED:	ENSG00000162961	DPY30	protein_coding
-combined DE lists of (SP2vsSP1) with (SP2vsSP3)	ENSG00000144043	TEX261	protein_coding
-duplicated entries: one entry was eliminated	ENSG00000103490	PYCARD	protein_coding
-entries from one DE list that had + and in another - fold change were eliminated	ENSG00000247137	ENSG00000247137	processed_transcript
Upregulated expression in SP2 vs (SP1+SP3)	ENSG00000229153	EPHA1-AS1	antisense_RNA
Downregulated expression in SP2 vs (SP1+SP3)	ENSG00000151131	C12orf45	protein_coding
	ENSG00000182809	CRIP2	protein_coding
	ENSG00000124882	EREG	protein_coding
	ENSG00000128039	SRD5A3	protein_coding
	ENSG00000113312	TTC1	protein_coding
	ENSG00000171204	TMEM126B	protein_coding
	ENSG00000112118	MCM3	protein_coding
	ENSG00000170876	TMEM43	protein_coding
	ENSG00000143507	DUSP10	protein_coding
	ENSG00000106070	GRB10	protein_coding
	ENSG00000177971	IMP3	protein_coding
	ENSG00000153015	CWC27	protein_coding
	ENSG00000120265	PCMT1	protein_coding
	ENSG00000134901	KDELC1	protein_coding
	ENSG00000134152	KATNBL1	protein_coding
	ENSG00000138794	CASP6	protein_coding
	ENSG00000137955	RABGGTB	protein_coding
	ENSG00000182400	TRAPPC6B	protein_coding
	ENSG00000174109	C16orf91	protein_coding
	ENSG00000145982	FARS2	protein_coding
	ENSG00000170653	ATF7	protein_coding
	ENSG00000125910	S1PR4	protein_coding
	ENSG00000144893	MED12L	protein_coding
	ENSG00000141959	PFKL	protein_coding
	ENSG00000156504	FAM122B	protein_coding
	ENSG00000229295	HLA-DPB1	protein_coding
	ENSG00000082996	RNF13	protein_coding
	ENSG00000163453	IGFBP7	protein_coding
	ENSG00000279117	ENSG00000279117	TEC
	ENSG00000164054	SHISA5	protein_coding
	ENSG00000138835	RGS3	protein_coding
	ENSG00000049167	ERCC8	protein_coding
	ENSG00000109321	AREG	protein_coding
	ENSG00000111684	LPCAT3	protein_coding
	ENSG00000154589	LY96	protein_coding
	ENSG00000124508	BTN2A2	protein_coding
	ENSG00000070087	PFN2	protein_coding
	ENSG00000138434	SSFA2	protein_coding
	ENSG00000181218	HIST3H2A	protein_coding
	ENSG00000103316	CRYM	protein_coding
	ENSG00000136631	VPS45	protein_coding
	ENSG00000100320	RBFOX2	protein_coding
	ENSG00000156931	VPS8	protein_coding
	ENSG00000116711	PLA2G4A	protein_coding
	ENSG00000058668	ATP2B4	protein_coding
	ENSG00000214194	LINC00998	protein_coding
	ENSG00000173992	CCS	protein_coding
	ENSG00000187764	SEMA4D	protein_coding
	ENSG00000163106	HPGDS	protein_coding
	ENSG00000187608	ISG15	protein_coding
	ENSG00000114054	PCCB	protein_coding
	ENSG00000272807	ENSG00000272807	antisense_RNA
	ENSG00000197324	LRP10	protein_coding
	ENSG00000111850	SMIM8	protein_coding
	ENSG00000138669	PRKG2	protein_coding
	ENSG00000135457	TFCP2	protein_coding
	ENSG00000154124	OTULIN	protein_coding
	ENSG00000198937	CCDC167	protein_coding
	ENSG00000121289	CEP89	protein_coding
	ENSG00000189077	TMEM120A	protein_coding
	ENSG00000171643	S100Z	protein_coding
	ENSG00000075568	TMEM131	protein_coding
	ENSG00000005100	DHX33	protein_coding
	ENSG00000140948	ZCCHC14	protein_coding
	ENSG00000116649	SRM	protein_coding
	ENSG00000173535	TNFRSF10C	protein_coding
	ENSG00000117054	ACADM	protein_coding
	ENSG00000163378	EOGT	protein_coding
	ENSG00000174243	DDX23	protein_coding
	ENSG00000256683	ZNF350	protein_coding
	ENSG00000230989	HSBP1	protein_coding
	ENSG00000227946	ENSG00000227946	lincRNA
	ENSG00000141179	PCTP	protein_coding
	ENSG00000075711	DLG1	protein_coding
	ENSG00000124702	KLHDC3	protein_coding
	ENSG00000149257	SERPINH1	protein_coding
	ENSG00000235244	DANT2	lincRNA
	ENSG00000183978	COA3	protein_coding
	ENSG00000132819	RBM38	protein_coding
	ENSG00000164976	KIAA1161	protein_coding
	ENSG00000122644	ARL4A	protein_coding
	ENSG00000060971	ACAA1	protein_coding
	ENSG00000142192	APP	protein_coding
	ENSG00000112182	BACH2	protein_coding
	ENSG00000035115	SH3YL1	protein_coding
	ENSG00000059804	SLC2A3	protein_coding
	ENSG00000135426	TESPA1	protein_coding
	ENSG00000145779	TNFAIP8	protein_coding
	ENSG00000152348	ATG10	protein_coding
	ENSG00000048342	CC2D2A	protein_coding
	ENSG00000121579	NAA50	protein_coding
	ENSG00000120662	MTRF1	protein_coding
	ENSG00000115652	UXS1	protein_coding
	ENSG00000146094	DOK3	protein_coding
	ENSG00000104835	SARS2	protein_coding
	ENSG00000146859	TMEM140	protein_coding
	ENSG00000085231	AK6	protein_coding
	ENSG00000164253	WDR41	protein_coding
	ENSG00000106034	CPED1	protein_coding
	ENSG00000183010	PYCR1	protein_coding
	ENSG00000183291	SELENOF	protein_coding
	ENSG00000197147	LRRC8B	protein_coding
	ENSG00000100462	PRMT5	protein_coding
	ENSG00000164500	C7orf72	protein_coding
	ENSG00000175826	CTDNEP1	protein_coding
	ENSG00000139613	SMARCC2	protein_coding
	ENSG00000061918	GUCY1B3	protein_coding
	ENSG00000184313	MROH7	protein_coding
	ENSG00000127080	IPPK	protein_coding
	ENSG00000120685	PROSER1	protein_coding
	ENSG00000128322	IGLL1	protein_coding
	ENSG00000101000	PROCR	protein_coding
	ENSG00000176788	BASP1	protein_coding
	ENSG00000172428	COPS9	protein_coding
	ENSG00000182557	SPNS3	protein_coding
	ENSG00000114126	TFDP2	protein_coding
	ENSG00000138629	UBL7	protein_coding
	ENSG00000028277	POU2F2	protein_coding
	ENSG00000118231	CRYGD	protein_coding
	ENSG00000184785	SMIM10	protein_coding
	ENSG00000128590	DNAJB9	protein_coding
	ENSG00000102575	ACP5	protein_coding
	ENSG00000171953	ATPAF2	protein_coding
	ENSG00000169499	PLEKHA2	protein_coding
	ENSG00000110002	VWA5A	protein_coding
	ENSG00000116514	RNF19B	protein_coding
	ENSG00000131446	MGAT1	protein_coding
	ENSG00000090104	RGS1	protein_coding
	ENSG00000197989	SNHG12	antisense_RNA
	ENSG00000139629	GALNT6	protein_coding
	ENSG00000214160	ALG3	protein_coding
	ENSG00000088038	CNOT3	protein_coding
	ENSG00000121671	CRY2	protein_coding
	ENSG00000244198	ENSG00000244198	antisense_RNA
	ENSG00000099985	OSM	protein_coding
	ENSG00000244733	ENSG00000244733	lincRNA
	ENSG00000151445	VIPAS39	protein_coding
	ENSG00000141084	RANBP10	protein_coding
	ENSG00000171132	PRKCE	protein_coding
	ENSG00000115808	STRN	protein_coding
	ENSG00000132646	PCNA	protein_coding
	ENSG00000156170	NDUFAF6	protein_coding
	ENSG00000169228	RAB24	protein_coding
	ENSG00000135624	CCT7	protein_coding
	ENSG00000204209	DAXX	protein_coding
	ENSG00000224660	SH3BP5-AS1	antisense_RNA
	ENSG00000121858	TNFSF10	protein_coding
	ENSG00000162522	KIAA1522	protein_coding
	ENSG00000182841	RRP7BP	transcribed_unprocessed_pseudogene
	ENSG00000237499	LOC100130476	antisense_RNA
	ENSG00000101938	CHRDL1	protein_coding
	ENSG00000173638	SLC19A1	protein_coding
	ENSG00000185432	METTL7A	protein_coding
	ENSG00000203760	CENPW	protein_coding
	ENSG00000133019	CHRM3	protein_coding
	ENSG00000115541	HSPE1	protein_coding
	ENSG00000196950	SLC39A10	protein_coding
	ENSG00000278895	ENSG00000278895	TEC
	ENSG00000078668	VDAC3	protein_coding
	ENSG00000146776	ATXN7L1	protein_coding
	ENSG00000169189	NSMCE1	protein_coding
	ENSG00000249731	ENSG00000249731	lincRNA
	ENSG00000033100	CHPF2	protein_coding
	ENSG00000119596	YLPM1	protein_coding
	ENSG00000145685	LHFPL2	protein_coding
	ENSG00000147955	SIGMAR1	protein_coding
	ENSG00000164221	CCDC112	protein_coding
	ENSG00000139679	LPAR6	protein_coding
	ENSG00000102554	KLF5	protein_coding
	ENSG00000131149	GSE1	protein_coding
	ENSG00000213190	MLLT11	protein_coding
	ENSG00000119397	CNTRL	protein_coding
	ENSG00000127124	HIVEP3	protein_coding
	ENSG00000156299	TIAM1	protein_coding
	ENSG00000126264	HCST	protein_coding
	ENSG00000162591	MEGF6	protein_coding
	ENSG00000132591	ERAL1	protein_coding
	ENSG00000137404	NRM	protein_coding
	ENSG00000080822	CLDND1	protein_coding
	ENSG00000120860	CCDC53	protein_coding
	ENSG00000186148	LOC440895	transcribed_unprocessed_pseudogene
	ENSG00000235954	TTC28-AS1	processed_transcript
	ENSG00000133612	AGAP3	protein_coding
	ENSG00000213853	EMP2	protein_coding
	ENSG00000197766	CFD	protein_coding
	ENSG00000277610	RNVU1-4	snRNA
	ENSG00000171502	COL24A1	protein_coding
	ENSG00000116161	CACYBP	protein_coding
	ENSG00000135365	PHF21A	protein_coding
	ENSG00000150995	ITPR1	protein_coding
	ENSG00000113163	COL4A3BP	protein_coding
	ENSG00000132549	VPS13B	protein_coding
	ENSG00000205307	SAP25	protein_coding
	ENSG00000196976	LAGE3	protein_coding
	ENSG00000165996	HACD1	protein_coding
	ENSG00000125534	PPDPF	protein_coding
	ENSG00000224320	HLA-A	protein_coding
	ENSG00000227560	ENSG00000227560	processed_pseudogene
	ENSG00000198157	HMGN5	protein_coding
	ENSG00000154188	ANGPT1	protein_coding
	ENSG00000250280	ENSG00000250280	sense_intronic
	ENSG00000198363	ASPH	protein_coding
	ENSG00000166164	BRD7	protein_coding
	ENSG00000144668	ITGA9	protein_coding
	ENSG00000010671	BTK	protein_coding
	ENSG00000165699	TSC1	protein_coding
	ENSG00000131931	THAP1	protein_coding
	ENSG00000198832	SELENOM	protein_coding
	ENSG00000171700	RGS19	protein_coding
	ENSG00000129347	KRI1	protein_coding
	ENSG00000188599	ENSG00000188599	transcribed_unprocessed_pseudogene
	ENSG00000162825	NBPF20	protein_coding
	ENSG00000182004	SNRPE	protein_coding
	ENSG00000139278	GLIPR1	protein_coding
	ENSG00000171703	TCEA2	protein_coding
	ENSG00000280279	ENSG00000280279	lincRNA
	ENSG00000196591	HDAC2	protein_coding
	ENSG00000229215	HLA-A	protein_coding
	ENSG00000185404	SP140L	protein_coding
	ENSG00000111224	PARP11	protein_coding
	ENSG00000099992	TBC1D10A	protein_coding
	ENSG00000162373	BEND5	protein_coding
	ENSG00000088882	CPXM1	protein_coding
	ENSG00000122574	WIPF3	protein_coding
	ENSG00000102531	FNDC3A	protein_coding
	ENSG00000226124	FTCDNL1	protein_coding
	ENSG00000096063	SRPK1	protein_coding
	ENSG00000162433	AK4	protein_coding
	ENSG00000106268	NUDT1	protein_coding
	ENSG00000203279	ENSG00000203279	lincRNA
	ENSG00000100097	LGALS1	protein_coding
	ENSG00000173848	NET1	protein_coding
	ENSG00000203804	ADAMTSL4-AS1	processed_transcript
	ENSG00000144744	UBA3	protein_coding
	ENSG00000110660	SLC35F2	protein_coding
	ENSG00000117640	MTFR1L	protein_coding
	ENSG00000243943	ZNF512	protein_coding
	ENSG00000159147	DONSON	protein_coding
	ENSG00000204899	MZT1	protein_coding
	ENSG00000211898	ENSG00000211898	IG_C_gene
	ENSG00000164934	DCAF13	protein_coding
	ENSG00000171103	TRMT61B	protein_coding
	ENSG00000128699	ORMDL1	protein_coding
	ENSG00000141101	NOB1	protein_coding
	ENSG00000130508	PXDN	protein_coding
	ENSG00000173465	SSSCA1	protein_coding
	ENSG00000129534	MIS18BP1	protein_coding
	ENSG00000162777	DENND2D	protein_coding
	ENSG00000100911	PSME2	protein_coding
	ENSG00000262202	ENSG00000262202	lincRNA
	ENSG00000163565	IFI16	protein_coding
	ENSG00000064201	TSPAN32	protein_coding
	ENSG00000108091	CCDC6	protein_coding
	ENSG00000135446	CDK4	protein_coding
	ENSG00000115364	MRPL19	protein_coding
	ENSG00000119392	GLE1	protein_coding
	ENSG00000012174	MBTPS2	protein_coding
	ENSG00000129515	SNX6	protein_coding
	ENSG00000102125	TAZ	protein_coding
	ENSG00000167397	VKORC1	protein_coding
	ENSG00000215067	ALOX12-AS1	antisense_RNA
	ENSG00000102804	TSC22D1	protein_coding
	ENSG00000104738	MCM4	protein_coding
	ENSG00000116221	MRPL37	protein_coding
	ENSG00000177990	DPY19L2	protein_coding
	ENSG00000129691	ASH2L	protein_coding
	ENSG00000074842	MYDGF	protein_coding
	ENSG00000168090	COPS6	protein_coding
	ENSG00000188452	CERKL	protein_coding
	ENSG00000042753	AP2S1	protein_coding
	ENSG00000082146	STRADB	protein_coding
	ENSG00000119772	DNMT3A	protein_coding
	ENSG00000089682	RBM41	protein_coding
	ENSG00000179295	PTPN11	protein_coding
	ENSG00000105122	RASAL3	protein_coding
	ENSG00000185946	RNPC3	protein_coding
	ENSG00000179241	LDLRAD3	protein_coding
	ENSG00000111371	SLC38A1	protein_coding
	ENSG00000127884	ECHS1	protein_coding
	ENSG00000100297	MCM5	protein_coding
	ENSG00000179115	FARSA	protein_coding
	ENSG00000242498	ARPIN	protein_coding
	ENSG00000105808	RASA4	protein_coding
	ENSG00000091490	SEL1L3	protein_coding
	ENSG00000169738	DCXR	protein_coding
	ENSG00000198498	TMA16	protein_coding
	ENSG00000256223	ZNF10	protein_coding
	ENSG00000145703	IQGAP2	protein_coding
	ENSG00000273802	HIST1H2BG	protein_coding
	ENSG00000135046	ANXA1	protein_coding
	ENSG00000105254	TBCB	protein_coding
	ENSG00000105402	NAPA	protein_coding
	ENSG00000100068	LRP5L	protein_coding
	ENSG00000125170	DOK4	protein_coding
	ENSG00000167664	TMIGD2	protein_coding
	ENSG00000145365	TIFA	protein_coding
	ENSG00000092853	CLSPN	protein_coding
	ENSG00000110422	HIPK3	protein_coding
	ENSG00000149531	ENSG00000149531	unprocessed_pseudogene
	ENSG00000255154	ENSG00000255154	protein_coding
	ENSG00000109861	CTSC	protein_coding
	ENSG00000014123	UFL1	protein_coding
	ENSG00000261236	BOP1	protein_coding
	ENSG00000188290	HES4	protein_coding
	ENSG00000116586	LAMTOR2	protein_coding
	ENSG00000164346	NSA2	protein_coding
	ENSG00000100596	SPTLC2	protein_coding
	ENSG00000039068	CDH1	protein_coding
	ENSG00000272523	LINC01023	lincRNA
	ENSG00000158717	RNF166	protein_coding
	ENSG00000145287	PLAC8	protein_coding
	ENSG00000117308	GALE	protein_coding
	ENSG00000253729	PRKDC	protein_coding
	ENSG00000112290	WASF1	protein_coding
	ENSG00000165512	ZNF22	protein_coding
	ENSG00000065135	GNAI3	protein_coding
	ENSG00000105655	ISYNA1	protein_coding
	ENSG00000165029	ABCA1	protein_coding
	ENSG00000187994	RINL	protein_coding
	ENSG00000120802	TMPO	protein_coding
	ENSG00000100591	AHSA1	protein_coding
	ENSG00000089335	ZNF302	protein_coding
	ENSG00000197013	ZNF429	protein_coding
	ENSG00000077348	EXOSC5	protein_coding
	ENSG00000138796	HADH	protein_coding
	ENSG00000178952	TUFM	protein_coding
	ENSG00000132510	KDM6B	protein_coding
	ENSG00000167257	RNF214	protein_coding
	ENSG00000171848	RRM2	protein_coding
	ENSG00000116017	ARID3A	protein_coding
	ENSG00000145907	G3BP1	protein_coding
	ENSG00000174231	PRPF8	protein_coding
	ENSG00000083750	RRAGB	protein_coding
	ENSG00000112200	ZNF451	protein_coding
	ENSG00000068912	ERLEC1	protein_coding
	ENSG00000144747	TMF1	protein_coding
	ENSG00000135506	OS9	protein_coding
	ENSG00000111843	TMEM14C	protein_coding
	ENSG00000184588	PDE4B	protein_coding
	ENSG00000112414	ADGRG6	protein_coding
	ENSG00000075151	EIF4G3	protein_coding
	ENSG00000071564	TCF3	protein_coding
	ENSG00000168303	MPLKIP	protein_coding
	ENSG00000143702	CEP170	protein_coding
	ENSG00000100979	PLTP	protein_coding
	ENSG00000163389	POGLUT1	protein_coding
	ENSG00000099797	TECR	protein_coding
	ENSG00000167088	SNRPD1	protein_coding
	ENSG00000156709	AIFM1	protein_coding
	ENSG00000260997	ENSG00000260997	sense_overlapping
	ENSG00000060339	CCAR1	protein_coding
	ENSG00000107581	EIF3A	protein_coding
	ENSG00000143106	PSMA5	protein_coding
	ENSG00000270629	NBPF14	protein_coding
	ENSG00000256948	ENSG00000256948	antisense_RNA
	ENSG00000262226	ENSG00000262226	antisense_RNA
	ENSG00000159176	CSRP1	protein_coding
	ENSG00000175756	AURKAIP1	protein_coding
	ENSG00000104960	PTOV1	protein_coding
	ENSG00000090520	DNAJB11	protein_coding
	ENSG00000112773	FAM46A	protein_coding
	ENSG00000139684	ESD	protein_coding
	ENSG00000137720	C11orf1	protein_coding
	ENSG00000174891	RSRC1	protein_coding
	ENSG00000134779	TPGS2	protein_coding
	ENSG00000153147	SMARCA5	protein_coding
	ENSG00000097046	CDC7	protein_coding
	ENSG00000132824	SERINC3	protein_coding
	ENSG00000100938	GMPR2	protein_coding
	ENSG00000125458	NT5C	protein_coding
	ENSG00000198680	TUSC1	protein_coding
	ENSG00000123405	NFE2	protein_coding
	ENSG00000157554	ERG	protein_coding
	ENSG00000196839	ADA	protein_coding
	ENSG00000102893	PHKB	protein_coding
	ENSG00000156587	UBE2L6	protein_coding
	ENSG00000163947	ARHGEF3	protein_coding
	ENSG00000129675	ARHGEF6	protein_coding
	ENSG00000137207	YIPF3	protein_coding
	ENSG00000080298	RFX3	protein_coding
	ENSG00000100442	FKBP3	protein_coding
	ENSG00000172530	BANP	protein_coding
	ENSG00000176087	SLC35A4	protein_coding
	ENSG00000168268	NT5DC2	protein_coding
	ENSG00000223482	NUTM2A-AS1	antisense_RNA
	ENSG00000067369	TP53BP1	protein_coding
	ENSG00000136261	BZW2	protein_coding
	ENSG00000003393	ALS2	protein_coding
	ENSG00000109458	GAB1	protein_coding
	ENSG00000163877	SNIP1	protein_coding
	ENSG00000212694	LINC01089	lincRNA
	ENSG00000148337	CIZ1	protein_coding
	ENSG00000102710	SUPT20H	protein_coding
	ENSG00000105186	ANKRD27	protein_coding
	ENSG00000101084	C20orf24	protein_coding
	ENSG00000277633	ENSG00000277633	IG_C_gene
	ENSG00000100599	RIN3	protein_coding
	ENSG00000261740	BOLA2-SMG1P6	protein_coding
	ENSG00000141858	SAMD1	protein_coding
	ENSG00000157600	TMEM164	protein_coding
	ENSG00000117118	SDHB	protein_coding
	ENSG00000123975	CKS2	protein_coding
	ENSG00000150753	CCT5	protein_coding
	ENSG00000123200	ZC3H13	protein_coding
	ENSG00000075292	ZNF638	protein_coding
	ENSG00000142875	PRKACB	protein_coding
	ENSG00000125971	DYNLRB1	protein_coding
	ENSG00000256594	LOC374443	transcribed_unprocessed_pseudogene
	ENSG00000143179	UCK2	protein_coding
	ENSG00000166446	CDYL2	protein_coding
	ENSG00000183049	CAMK1D	protein_coding
	ENSG00000138107	ACTR1A	protein_coding
	ENSG00000115165	CYTIP	protein_coding
	ENSG00000147874	HAUS6	protein_coding
	ENSG00000145241	CENPC	protein_coding
	ENSG00000114450	GNB4	protein_coding
	ENSG00000198585	NUDT16	protein_coding
	ENSG00000164120	HPGD	protein_coding
	ENSG00000101158	NELFCD	protein_coding
	ENSG00000168214	RBPJ	protein_coding
	ENSG00000169554	ZEB2	protein_coding
	ENSG00000147654	EBAG9	protein_coding
	ENSG00000137288	UQCC2	protein_coding
	ENSG00000071894	CPSF1	protein_coding
	ENSG00000125977	EIF2S2	protein_coding
	ENSG00000223705	NSUN5P1	transcribed_unprocessed_pseudogene
	ENSG00000023318	ERP44	protein_coding
	ENSG00000004478	FKBP4	protein_coding
	ENSG00000114626	ABTB1	protein_coding
	ENSG00000137752	CASP1	protein_coding
	ENSG00000169230	PRELID1	protein_coding
	ENSG00000127527	EPS15L1	protein_coding
	ENSG00000150457	LATS2	protein_coding
	ENSG00000197323	TRIM33	protein_coding
	ENSG00000137770	CTDSPL2	protein_coding
	ENSG00000175455	CCDC14	protein_coding
	ENSG00000060237	WNK1	protein_coding
	ENSG00000136940	PDCL	protein_coding
	ENSG00000254999	BRK1	protein_coding
	ENSG00000165716	FAM69B	protein_coding
	ENSG00000079462	PAFAH1B3	protein_coding
	ENSG00000184068	ENSG00000184068	antisense_RNA
	ENSG00000130592	LSP1	protein_coding
	ENSG00000164919	COX6C	protein_coding
	ENSG00000139641	ESYT1	protein_coding
	ENSG00000182512	GLRX5	protein_coding
	ENSG00000004779	NDUFAB1	protein_coding
	ENSG00000141376	BCAS3	protein_coding
	ENSG00000204257	HLA-DMA	protein_coding
	ENSG00000185825	BCAP31	protein_coding
	ENSG00000130313	PGLS	protein_coding
	ENSG00000112941	PAPD7	protein_coding
	ENSG00000158805	ZNF276	protein_coding
	ENSG00000217555	CKLF	protein_coding
	ENSG00000065268	WDR18	protein_coding
	ENSG00000136802	LRRC8A	protein_coding
	ENSG00000124659	TBCC	protein_coding
	ENSG00000169813	HNRNPF	protein_coding
	ENSG00000134333	LDHA	protein_coding
	ENSG00000166669	ATF7IP2	protein_coding
	ENSG00000170248	PDCD6IP	protein_coding
	ENSG00000151893	CACUL1	protein_coding
	ENSG00000114503	NCBP2	protein_coding
	ENSG00000174579	MSL2	protein_coding
	ENSG00000133997	MED6	protein_coding
	ENSG00000101361	NOP56	protein_coding
	ENSG00000275052	PPP4R3B	protein_coding
	ENSG00000261684	ENSG00000261684	antisense_RNA
	ENSG00000275903	PSMB3	protein_coding
	ENSG00000100528	CNIH1	protein_coding
	ENSG00000106628	POLD2	protein_coding
	ENSG00000276234	TADA2A	protein_coding
	ENSG00000101405	OXT	protein_coding
	ENSG00000100823	APEX1	protein_coding
	ENSG00000161813	LARP4	protein_coding
	ENSG00000172850	LSM2	protein_coding
	ENSG00000224979	LSM2	protein_coding
	ENSG00000231502	LSM2	protein_coding
	ENSG00000137880	GCHFR	protein_coding
	ENSG00000162736	NCSTN	protein_coding
	ENSG00000204392	LSM2	protein_coding
	ENSG00000005108	THSD7A	protein_coding
	ENSG00000214253	FIS1	protein_coding
	ENSG00000081189	MEF2C	protein_coding
	ENSG00000170855	TRIAP1	protein_coding
	ENSG00000225998	LSM2	protein_coding
	ENSG00000110172	CHORDC1	protein_coding
	ENSG00000113583	C5orf15	protein_coding
	ENSG00000077232	DNAJC10	protein_coding
	ENSG00000226777	FAM30A	lincRNA
	ENSG00000277059	FAM30A	lincRNA
	ENSG00000104325	DECR1	protein_coding
	ENSG00000166595	FAM96B	protein_coding
	ENSG00000162385	MAGOH	protein_coding
	ENSG00000105835	NAMPT	protein_coding
	ENSG00000109971	HSPA8	protein_coding
	ENSG00000164300	SERINC5	protein_coding
	ENSG00000225339	ENSG00000225339	processed_transcript
	ENSG00000167272	POP5	protein_coding
	ENSG00000139370	SLC15A4	protein_coding
	ENSG00000133318	RTN3	protein_coding
	ENSG00000160221	C21orf33	protein_coding
	ENSG00000129993	CBFA2T3	protein_coding
	ENSG00000115866	DARS	protein_coding
	ENSG00000171174	RBKS	protein_coding
	ENSG00000112977	DAP	protein_coding
	ENSG00000123358	NR4A1	protein_coding
	ENSG00000173726	TOMM20	protein_coding
	ENSG00000148843	PDCD11	protein_coding
	ENSG00000244879	MIR4712	antisense_RNA
	ENSG00000172830	SSH3	protein_coding
	ENSG00000169627	BOLA2	protein_coding
	ENSG00000275118	MBOAT7	protein_coding
	ENSG00000139517	LNX2	protein_coding
	ENSG00000108828	VAT1	protein_coding
	ENSG00000140022	STON2	protein_coding
	ENSG00000276085	CCL3L1	protein_coding
	ENSG00000166405	RIC3	protein_coding
	ENSG00000130520	LSM4	protein_coding
	ENSG00000170004	CHD3	protein_coding
	ENSG00000004866	ST7	protein_coding
	ENSG00000023608	SNAPC1	protein_coding
	ENSG00000130165	ELOF1	protein_coding
	ENSG00000172269	DPAGT1	protein_coding
	ENSG00000196323	ZBTB44	protein_coding
	ENSG00000178896	EXOSC4	protein_coding
	ENSG00000141552	ANAPC11	protein_coding
	ENSG00000243279	PRAF2	protein_coding
	ENSG00000119138	KLF9	protein_coding
	ENSG00000134287	ARF3	protein_coding
	ENSG00000115464	USP34	protein_coding
	ENSG00000142798	HSPG2	protein_coding
	ENSG00000186594	MIR22HG	lincRNA
	ENSG00000163257	DCAF16	protein_coding
	ENSG00000078747	ITCH	protein_coding
	ENSG00000139496	NUP58	protein_coding
	ENSG00000107742	SPOCK2	protein_coding
	ENSG00000152128	TMEM163	protein_coding
	ENSG00000141068	KSR1	protein_coding
	ENSG00000126581	BECN1	protein_coding
	ENSG00000179950	PUF60	protein_coding
	ENSG00000120738	EGR1	protein_coding
	ENSG00000088205	DDX18	protein_coding
	ENSG00000162714	ZNF496	protein_coding
	ENSG00000135018	UBQLN1	protein_coding
	ENSG00000132768	DPH2	protein_coding
	ENSG00000141429	GALNT1	protein_coding
	ENSG00000107185	RGP1	protein_coding
	ENSG00000091317	CMTM6	protein_coding
	ENSG00000116095	PLEKHA3	protein_coding
	ENSG00000127481	UBR4	protein_coding
	ENSG00000182195	LDOC1	protein_coding
	ENSG00000163382	NAXE	protein_coding
	ENSG00000198825	INPP5F	protein_coding
	ENSG00000242485	MRPL20	protein_coding
	ENSG00000111817	DSE	protein_coding
	ENSG00000174607	UGT8	protein_coding
	ENSG00000184515	BEX5	protein_coding
	ENSG00000163636	PSMD6	protein_coding
	ENSG00000108468	CBX1	protein_coding
	ENSG00000255112	CHMP1B	protein_coding
	ENSG00000109133	TMEM33	protein_coding
	ENSG00000134954	ETS1	protein_coding
	ENSG00000066056	TIE1	protein_coding
	ENSG00000141551	CSNK1D	protein_coding
	ENSG00000130749	ZC3H4	protein_coding
	ENSG00000031003	FAM13B	protein_coding
	ENSG00000103152	MPG	protein_coding
	ENSG00000115355	CCDC88A	protein_coding
	ENSG00000117481	NSUN4	protein_coding
	ENSG00000171314	PGAM1	protein_coding
	ENSG00000164794	KCNV1	protein_coding
	ENSG00000249115	HAUS5	protein_coding
	ENSG00000184014	DENND5A	protein_coding
	ENSG00000143153	ATP1B1	protein_coding
	ENSG00000148834	GSTO1	protein_coding
	ENSG00000180098	TRNAU1AP	protein_coding
	ENSG00000272173	ENSG00000272173	antisense_RNA
	ENSG00000100575	TIMM9	protein_coding
	ENSG00000136960	ENPP2	protein_coding
	ENSG00000126391	FRMD8	protein_coding
	ENSG00000168615	ADAM9	protein_coding
	ENSG00000112511	PHF1	protein_coding
	ENSG00000166128	RAB8B	protein_coding
	ENSG00000236199	ENSG00000236199	antisense_RNA
	ENSG00000047849	MAP4	protein_coding
	ENSG00000270069	ENSG00000270069	lincRNA
	ENSG00000116793	PHTF1	protein_coding
	ENSG00000228716	DHFR	protein_coding
	ENSG00000004961	HCCS	protein_coding
	ENSG00000128335	APOL2	protein_coding
	ENSG00000110330	BIRC2	protein_coding
	ENSG00000152944	MED21	protein_coding
	ENSG00000119383	PTPA	protein_coding
	ENSG00000164062	APEH	protein_coding
	ENSG00000198561	CTNND1	protein_coding
	ENSG00000147862	NFIB	protein_coding
	ENSG00000134686	PHC2	protein_coding
	ENSG00000101493	ZNF516	protein_coding
	ENSG00000260404	ENSG00000260404	transcribed_unprocessed_pseudogene
	ENSG00000088826	SMOX	protein_coding
	ENSG00000176890	TYMS	protein_coding
	ENSG00000108010	GLRX3	protein_coding
	ENSG00000053918	KCNQ1	protein_coding
	ENSG00000165983	PTER	protein_coding
	ENSG00000131473	ACLY	protein_coding
	ENSG00000173542	MOB1B	protein_coding
	ENSG00000115204	MPV17	protein_coding
	ENSG00000116157	GPX7	protein_coding
	ENSG00000105371	ICAM4	protein_coding
	ENSG00000168883	USP39	protein_coding
	ENSG00000015568	RGPD5	protein_coding
	ENSG00000179348	GATA2	protein_coding
	ENSG00000265566	ENSG00000265566	misc_RNA
	ENSG00000008405	CRY1	protein_coding
	ENSG00000138756	BMP2K	protein_coding
	ENSG00000180667	YOD1	protein_coding
	ENSG00000111678	C12orf57	protein_coding
	ENSG00000067955	CBFB	protein_coding
	ENSG00000113719	ERGIC1	protein_coding
	ENSG00000197885	NKIRAS1	protein_coding
	ENSG00000166900	STX3	protein_coding
	ENSG00000038382	TRIO	protein_coding
	ENSG00000115685	PPP1R7	protein_coding
	ENSG00000135899	SP110	protein_coding
	ENSG00000266872	ENSG00000266872	antisense_RNA
	ENSG00000203668	CHML	protein_coding
	ENSG00000025156	HSF2	protein_coding
	ENSG00000101972	STAG2	protein_coding
	ENSG00000078304	PPP2R5C	protein_coding
	ENSG00000007866	TEAD3	protein_coding
	ENSG00000165355	FBXO33	protein_coding
	ENSG00000136718	IMP4	protein_coding
	ENSG00000162517	PEF1	protein_coding
	ENSG00000105677	TMEM147	protein_coding
	ENSG00000160445	ZER1	protein_coding
	ENSG00000255185	ENSG00000255185	transcribed_unprocessed_pseudogene
	ENSG00000171202	TMEM126A	protein_coding
	ENSG00000259661	ENSG00000259661	antisense_RNA
	ENSG00000184602	SNN	protein_coding
	ENSG00000090686	USP48	protein_coding
	ENSG00000122515	ZMIZ2	protein_coding
	ENSG00000131408	NR1H2	protein_coding
	ENSG00000104689	TNFRSF10A	protein_coding
	ENSG00000205208	C4orf46	protein_coding
	ENSG00000167720	SRR	protein_coding
	ENSG00000117859	OSBPL9	protein_coding
	ENSG00000100441	KHNYN	protein_coding
	ENSG00000134077	THUMPD3	protein_coding
	ENSG00000087095	NLK	protein_coding
	ENSG00000103005	USB1	protein_coding
	ENSG00000114742	WDR48	protein_coding
	ENSG00000130544	ZNF557	protein_coding
	ENSG00000078269	SYNJ2	protein_coding
	ENSG00000230373	GOLGA6L17P	transcribed_unprocessed_pseudogene
	ENSG00000257698	ENSG00000257698	lincRNA
	ENSG00000206561	COLQ	protein_coding
	ENSG00000151176	PLBD2	protein_coding
	ENSG00000167695	FAM57A	protein_coding
	ENSG00000160593	JAML	protein_coding
	ENSG00000137726	FXYD6	protein_coding
	ENSG00000257815	LINC01481	antisense_RNA
	ENSG00000130844	ZNF331	protein_coding
	ENSG00000059915	PSD	protein_coding
	ENSG00000147443	DOK2	protein_coding
	ENSG00000182048	TRPC2	transcribed_unprocessed_pseudogene
	ENSG00000136146	MED4	protein_coding
	ENSG00000106105	GARS	protein_coding
	ENSG00000089041	P2RX7	protein_coding
	ENSG00000010810	FYN	protein_coding
	ENSG00000184634	MED12	protein_coding
	ENSG00000145216	FIP1L1	protein_coding
	ENSG00000177731	FLII	protein_coding
	ENSG00000185215	TNFAIP2	protein_coding
	ENSG00000196547	MAN2A2	protein_coding
	ENSG00000113595	TRIM23	protein_coding
	ENSG00000128203	ASPHD2	protein_coding
	ENSG00000122223	CD244	protein_coding
	ENSG00000106133	NSUN5P1	transcribed_unprocessed_pseudogene
	ENSG00000186792	HYAL3	protein_coding
	ENSG00000229425	LOC101927745	lincRNA
	ENSG00000164609	SLU7	protein_coding
	ENSG00000150347	ARID5B	protein_coding
	ENSG00000138430	OLA1	protein_coding
	ENSG00000142784	WDTC1	protein_coding
	ENSG00000159593	NAE1	protein_coding
	ENSG00000166197	NOLC1	protein_coding
	ENSG00000070770	CSNK2A2	protein_coding
	ENSG00000119787	ATL2	protein_coding
	ENSG00000197965	MPZL1	protein_coding
	ENSG00000169288	MRPL1	protein_coding
	ENSG00000130340	SNX9	protein_coding
	ENSG00000113083	LOX	protein_coding
	ENSG00000234665	ENSG00000234665	lincRNA
	ENSG00000197451	HNRNPAB	protein_coding
	ENSG00000103342	GSPT1	protein_coding
	ENSG00000233695	ENSG00000233695	antisense_RNA
	ENSG00000126461	SCAF1	protein_coding
	ENSG00000198879	SFMBT2	protein_coding
	ENSG00000163702	IL17RC	protein_coding
	ENSG00000137764	MAP2K5	protein_coding
	ENSG00000148700	ADD3	protein_coding
	ENSG00000103671	TRIP4	protein_coding
	ENSG00000138069	RAB1A	protein_coding
	ENSG00000165209	STRBP	protein_coding
	ENSG00000185947	ZNF267	protein_coding
	ENSG00000125249	RAP2A	protein_coding
	ENSG00000196576	PLXNB2	protein_coding
	ENSG00000139946	PELI2	protein_coding
	ENSG00000134986	NREP	protein_coding
	ENSG00000138449	SLC40A1	protein_coding
	ENSG00000111725	PRKAB1	protein_coding
	ENSG00000119403	PHF19	protein_coding
	ENSG00000055211	GINM1	protein_coding
	ENSG00000182173	TSEN54	protein_coding
	ENSG00000101265	RASSF2	protein_coding
	ENSG00000137947	GTF2B	protein_coding
	ENSG00000167553	TUBA1C	protein_coding
	ENSG00000169184	MN1	protein_coding
	ENSG00000113360	DROSHA	protein_coding
	ENSG00000241484	ARHGAP8	protein_coding
	ENSG00000166484	MAPK7	protein_coding
	ENSG00000165185	KIAA1958	protein_coding
	ENSG00000144749	LRIG1	protein_coding
	ENSG00000221946	FXYD7	protein_coding
	ENSG00000156398	SFXN2	protein_coding
	ENSG00000165359	INTS6L	protein_coding
	ENSG00000178449	COX14	protein_coding
	ENSG00000177150	FAM210A	protein_coding
	ENSG00000130560	UBAC1	protein_coding
	ENSG00000270647	TAF15	protein_coding
	ENSG00000072210	ALDH3A2	protein_coding
	ENSG00000064042	LIMCH1	protein_coding
	ENSG00000115935	WIPF1	protein_coding
	ENSG00000106330	MOSPD3	protein_coding
	ENSG00000137094	DNAJB5	protein_coding
	ENSG00000090339	ICAM1	protein_coding
	ENSG00000137845	ADAM10	protein_coding
	ENSG00000047410	TPR	protein_coding
	ENSG00000077782	FGFR1	protein_coding
	ENSG00000137103	TMEM8B	protein_coding
	ENSG00000109220	CHIC2	protein_coding
	ENSG00000169435	RASSF6	protein_coding
	ENSG00000155324	GRAMD3	protein_coding
	ENSG00000198237	ENSG00000198237	unprocessed_pseudogene
	ENSG00000160712	IL6R	protein_coding
	ENSG00000130724	CHMP2A	protein_coding
	ENSG00000167470	MIDN	protein_coding
	ENSG00000185721	DRG1	protein_coding
	ENSG00000100281	HMGXB4	protein_coding
	ENSG00000128595	CALU	protein_coding
	ENSG00000162889	MAPKAPK2	protein_coding
	ENSG00000168405	ENSG00000168405	transcribed_unitary_pseudogene
	ENSG00000103194	USP10	protein_coding
	ENSG00000125656	CLPP	protein_coding
	ENSG00000006712	PAF1	protein_coding
	ENSG00000179097	HTR1F	protein_coding
	ENSG00000196866	HIST1H2AD	protein_coding
	ENSG00000157303	SUSD3	protein_coding
	ENSG00000135074	ADAM19	protein_coding
	ENSG00000070269	TMEM260	protein_coding
	ENSG00000178878	APOLD1	protein_coding
	ENSG00000276935	MBOAT7	protein_coding
	ENSG00000090238	YPEL3	protein_coding
	ENSG00000115540	MOB4	protein_coding
	ENSG00000173020	GRK2	protein_coding
	ENSG00000159399	HK2	protein_coding
	ENSG00000172005	MAL	protein_coding
	ENSG00000249241	LOC101060498	lincRNA
	ENSG00000111653	ING4	protein_coding
	ENSG00000156860	FBRS	protein_coding
	ENSG00000155792	DEPTOR	protein_coding
	ENSG00000123329	ARHGAP9	protein_coding
	ENSG00000255328	ENSG00000255328	lincRNA
	ENSG00000196510	ANAPC7	protein_coding
	ENSG00000164347	GFM2	protein_coding
	ENSG00000198046	ZNF667	protein_coding
	ENSG00000188807	TMEM201	protein_coding
	ENSG00000107362	ABHD17B	protein_coding
	ENSG00000151332	MBIP	protein_coding
	ENSG00000166747	AP1G1	protein_coding
	ENSG00000005187	ACSM3	protein_coding
	ENSG00000142230	SAE1	protein_coding
	ENSG00000278053	DDX52	protein_coding
	ENSG00000173221	GLRX	protein_coding
	ENSG00000106123	EPHB6	protein_coding
	ENSG00000154553	PDLIM3	protein_coding
	ENSG00000149573	MPZL2	protein_coding
	ENSG00000146083	RNF44	protein_coding
	ENSG00000117036	ETV3	protein_coding
	ENSG00000160321	ZNF208	protein_coding
	ENSG00000239857	GET4	protein_coding
	ENSG00000064763	FAR2	protein_coding
	ENSG00000152217	SETBP1	protein_coding
	ENSG00000089692	LAG3	protein_coding
	ENSG00000215630	ENSG00000215630	unprocessed_pseudogene
	ENSG00000243150	LOC100996447	antisense_RNA
	ENSG00000196083	IL1RAP	protein_coding
	ENSG00000185219	ZNF445	protein_coding
	ENSG00000101811	CSTF2	protein_coding
	ENSG00000164125	FAM198B	protein_coding
	ENSG00000108511	HOXB6	protein_coding
	ENSG00000189376	C8orf76	protein_coding
	ENSG00000111110	PPM1H	protein_coding
	ENSG00000227507	LTB	protein_coding
	ENSG00000198039	ZNF273	protein_coding
	ENSG00000198917	SPOUT1	protein_coding
	ENSG00000230266	XXYLT1-AS2	antisense_RNA
	ENSG00000026652	AGPAT4	protein_coding
	ENSG00000183691	NOG	protein_coding
	ENSG00000125304	TM9SF2	protein_coding
	ENSG00000178537	SLC25A20	protein_coding
	ENSG00000152409	JMY	protein_coding
	ENSG00000001167	NFYA	protein_coding
	ENSG00000087245	MMP2	protein_coding
	ENSG00000007350	TKTL1	protein_coding
	ENSG00000272211	ENSG00000272211	antisense_RNA
	ENSG00000107874	CUEDC2	protein_coding
	ENSG00000065621	GSTO2	protein_coding
	ENSG00000142347	MYO1F	protein_coding
	ENSG00000145990	GFOD1	protein_coding
	ENSG00000126458	RRAS	protein_coding
	ENSG00000183666	GUSBP1	transcribed_unprocessed_pseudogene
	ENSG00000149657	LSM14B	protein_coding
	ENSG00000175581	MRPL48	protein_coding
	ENSG00000148488	ST8SIA6	protein_coding
	ENSG00000115806	GORASP2	protein_coding
	ENSG00000180628	PCGF5	protein_coding
	ENSG00000073849	ST6GAL1	protein_coding
	ENSG00000181817	LSM10	protein_coding
	ENSG00000100532	CGRRF1	protein_coding
	ENSG00000070018	LRP6	protein_coding
	ENSG00000130956	HABP4	protein_coding
	ENSG00000107566	ERLIN1	protein_coding
	ENSG00000176435	CLEC14A	protein_coding
	ENSG00000081059	TCF7	protein_coding
	ENSG00000229989	ENSG00000229989	lincRNA
	ENSG00000173207	CKS1B	protein_coding
	ENSG00000132376	INPP5K	protein_coding
	ENSG00000182742	HOXB4	protein_coding
	ENSG00000073150	PANX2	protein_coding
	ENSG00000087076	HSD17B14	protein_coding
	ENSG00000239306	RBM14	protein_coding
	ENSG00000181744	C3orf58	protein_coding
	ENSG00000111203	ITFG2	protein_coding
	ENSG00000120306	CYSTM1	protein_coding
	ENSG00000105656	ELL	protein_coding
	ENSG00000182916	TCEAL7	protein_coding
	ENSG00000114650	SCAP	protein_coding
	ENSG00000095066	HOOK2	protein_coding
	ENSG00000100347	SAMM50	protein_coding
	ENSG00000076201	PTPN23	protein_coding
	ENSG00000129990	SYT5	protein_coding
	ENSG00000129521	EGLN3	protein_coding
	ENSG00000185442	FAM174B	protein_coding
	ENSG00000168994	PXDC1	protein_coding
	ENSG00000072501	SMC1A	protein_coding
	ENSG00000145730	PAM	protein_coding
	ENSG00000133422	MORC2	protein_coding
	ENSG00000100592	DAAM1	protein_coding
	ENSG00000134318	ROCK2	protein_coding
	ENSG00000091140	DLD	protein_coding
	ENSG00000153395	LPCAT1	protein_coding
	ENSG00000175592	FOSL1	protein_coding
	ENSG00000138772	ANXA3	protein_coding
	ENSG00000100368	CSF2RB	protein_coding
	ENSG00000276291	LOC102725126	transcribed_unprocessed_pseudogene
	ENSG00000164291	ARSK	protein_coding
	ENSG00000125871	MGME1	protein_coding
	ENSG00000196636	SDHAF3	protein_coding
	ENSG00000163159	VPS72	protein_coding
	ENSG00000276966	HIST1H4E	protein_coding
	ENSG00000125257	ABCC4	protein_coding
	ENSG00000188542	DUSP28	protein_coding
	ENSG00000149196	HIKESHI	protein_coding
	ENSG00000170293	CMTM8	protein_coding
	ENSG00000170734	POLH	protein_coding
	ENSG00000105612	DNASE2	protein_coding
	ENSG00000112640	PPP2R5D	protein_coding
	ENSG00000260807	LMF1	lincRNA
	ENSG00000205268	PDE7A	protein_coding
	ENSG00000164114	MAP9	protein_coding
	ENSG00000166949	SMAD3	protein_coding
	ENSG00000007047	MARK4	protein_coding
	ENSG00000122435	TRMT13	protein_coding
	ENSG00000182118	FAM89A	protein_coding
	ENSG00000168795	ZBTB5	protein_coding
	ENSG00000181751	C5orf30	protein_coding
	ENSG00000115904	SOS1	protein_coding
	ENSG00000107020	PLGRKT	protein_coding
	ENSG00000132792	CTNNBL1	protein_coding
	ENSG00000172340	SUCLG2	protein_coding
	ENSG00000113742	CPEB4	protein_coding
	ENSG00000148841	ITPRIP	protein_coding
	ENSG00000160570	DEDD2	protein_coding
	ENSG00000175216	CKAP5	protein_coding
	ENSG00000071246	VASH1	protein_coding
	ENSG00000178381	ZFAND2A	protein_coding
	ENSG00000129038	LOXL1	protein_coding
	ENSG00000143314	MRPL24	protein_coding
	ENSG00000127980	PEX1	protein_coding
	ENSG00000088682	COQ9	protein_coding
	ENSG00000133794	ARNTL	protein_coding
	ENSG00000125863	MKKS	protein_coding
	ENSG00000079257	LXN	protein_coding
	ENSG00000258498	MIR1247	lincRNA
	ENSG00000084444	FAM234B	protein_coding
	ENSG00000120913	PDLIM2	protein_coding
	ENSG00000133678	TMEM254	protein_coding
	ENSG00000186132	C2orf76	protein_coding
	ENSG00000256269	HMBS	protein_coding
	ENSG00000137944	KYAT3	protein_coding
	ENSG00000115295	CLIP4	protein_coding
	ENSG00000110848	CD69	protein_coding
	ENSG00000125538	IL1B	protein_coding
	ENSG00000180543	TSPYL5	protein_coding
	ENSG00000049246	PER3	protein_coding
	ENSG00000148300	REXO4	protein_coding
	ENSG00000113070	HBEGF	protein_coding
	ENSG00000149262	INTS4	protein_coding
	ENSG00000165861	ZFYVE1	protein_coding
	ENSG00000131089	ARHGEF9	protein_coding
	ENSG00000148335	NTMT1	protein_coding
	ENSG00000142556	ZNF614	protein_coding
	ENSG00000138621	PPCDC	protein_coding
	ENSG00000160818	GPATCH4	protein_coding
	ENSG00000103018	CYB5B	protein_coding
	ENSG00000065809	FAM107B	protein_coding
	ENSG00000124215	CDH26	protein_coding
	ENSG00000181991	MRPS11	protein_coding
	ENSG00000088766	CRLS1	protein_coding
