# Supplementary material for: Single cell analyses identify a highly regenerative and homogenous human CD34+ hematopoietic stem cell population
Source: Nat Commun. 2022 Apr 19;13:2048. doi: 10.1038/s41467-022-29675-w (PMC9018830; doi:10.1038/s41467-022-29675-w)
Supplement: Supplementary file 7 — Supplementary Data 4 [file 41467_2022_29675_MOESM7_ESM.xlsx]

## Sheet: EPCR+vsCD90+EPCR- ±0.4 p<0.05
DE expression between EPCR+ HSCs vs CD90+EPCR- cells	ens	symbols	biotype	log2FC	padj
	ENSG00000115380	EFEMP1	protein_coding	6.74455	0.000146277
ANALYSES PERFORMED:	ENSG00000198959	TGM2	protein_coding	4.95279	1.59597e-05
-sorted based on padj <0.05 and eliminated entries p>0.05	ENSG00000137573	SULF1	protein_coding	4.76451	1.71901e-06
-sorted based on log2FC of ±0.4 and eliminated entries inside this value range	ENSG00000131401	NAPSB	transcribed_unprocessed_pseudogene	4.39166	0.00150688
	ENSG00000153823	PID1	protein_coding	4.34269	0.00181932
Upregulated expression in EPCR+ HSCs	ENSG00000111341	MGP	protein_coding	4.23309	0.00548004
Downregulated expression in EPCR+ HSCs	ENSG00000100292	HMOX1	protein_coding	3.9758	0.0415256
	ENSG00000160883	HK3	protein_coding	3.86896	0.0457959
go to Methods section for details on statistical analyses; p-values were adjusted using Benjamini-Hochberg method	ENSG00000136689	IL1RN	protein_coding	3.85329	0.00140183
	ENSG00000140287	HDC	protein_coding	3.85018	0.00115121
	ENSG00000109472	CPE	protein_coding	3.7318	0.0383495
	ENSG00000186818	LILRB4	protein_coding	3.71402	0.00166814
	ENSG00000074964	ARHGEF10L	protein_coding	3.64251	0.00750514
	ENSG00000262580	Lnc-SGSH-1	antisense/lincRNA	3.53062	0.000814274
	ENSG00000186407	CD300E	protein_coding	3.49927	0.0407073
	ENSG00000038427	VCAN	protein_coding	3.41174	0.0215096
	ENSG00000111961	SASH1	protein_coding	3.28715	0.000868178
	ENSG00000197249	SERPINA1	protein_coding	3.23869	0.0357015
	ENSG00000197405	C5AR1	protein_coding	3.13255	0.0203477
	ENSG00000259207	ITGB3	protein_coding	3.12411	0.000250454
	ENSG00000187498	COL4A1	protein_coding	3.08478	1.17791e-06
	ENSG00000204103	MAFB	protein_coding	3.06665	0.0257578
	ENSG00000135218	CD36	protein_coding	3.046	0.0148049
	ENSG00000167680	SEMA6B	protein_coding	3.03324	0.000157573
	ENSG00000158473	CD1D	protein_coding	3.01943	0.0333647
	ENSG00000104067	TJP1	protein_coding	3.01114	0.00121758
	ENSG00000182782	HCAR2	protein_coding	2.98872	0.0404249
	ENSG00000005381	MPO	protein_coding	2.97041	0.000355418
	ENSG00000137801	THBS1	protein_coding	2.91636	0.00242537
	ENSG00000197629	MPEG1	protein_coding	2.91286	0.0273809
	ENSG00000110446	SLC15A3	protein_coding	2.88071	0.000301909
	ENSG00000118523	CCN2	protein_coding	2.88014	0.000840471
	ENSG00000173868	PHOSPHO1	protein_coding	2.83776	0.000878419
	ENSG00000138119	MYOF	protein_coding	2.78577	0.000355418
	ENSG00000163736	PPBP	protein_coding	2.74136	0.000250454
	ENSG00000178789	CD300LB	protein_coding	2.67236	0.0499954
	ENSG00000163823	CCR1	protein_coding	2.66622	0.0166366
	ENSG00000014914	MTMR11	protein_coding	2.63155	0.0054125
	ENSG00000103196	CRISPLD2	protein_coding	2.62494	0.0443483
	ENSG00000236304	LOC107984360	antisense	2.6217	8.34532e-05
	ENSG00000161921	CXCL16	protein_coding	2.59862	0.0243244
	ENSG00000117115	PADI2	protein_coding	2.58691	0.00725883
	ENSG00000216490	IFI30	protein_coding	2.55598	0.0170812
	ENSG00000169291	SHE	protein_coding	2.55186	0.0474498
	ENSG00000139567	ACVRL1	protein_coding	2.52517	0.000761936
	ENSG00000179776	CDH5	protein_coding	2.51435	0.0170812
	ENSG00000075043	KCNQ2	protein_coding	2.51393	0.000878419
	ENSG00000181045	SLC26A11	protein_coding	2.50737	0.000474143
	ENSG00000070182	SPTB	protein_coding	2.49029	0.0263345
	ENSG00000090382	LYZ	protein_coding	2.46331	0.0238175
	ENSG00000244682	FCGR2C	polymorphic_pseudogene	2.45742	0.0203477
	ENSG00000111490	TBC1D30	protein_coding	2.4398	1.31557e-06
	ENSG00000182578	CSF1R	protein_coding	2.43107	0.0469606
	ENSG00000109436	TBC1D9	protein_coding	2.39894	0.000840471
	ENSG00000175591	P2RY2	protein_coding	2.37669	0.026307
	ENSG00000106089	STX1A	protein_coding	2.37183	2.23458e-07
	ENSG00000134871	COL4A2	protein_coding	2.36331	0.000462419
	ENSG00000158825	CDA	protein_coding	2.35654	0.0143288
	ENSG00000221869	CEBPD	protein_coding	2.35087	0.0263345
	ENSG00000198734	F5	protein_coding	2.33872	0.00731801
	ENSG00000179242	CDH4	protein_coding	2.28658	1.98112e-06
	ENSG00000115414	FN1	protein_coding	2.24298	0.00953956
	ENSG00000154175	ABI3BP	protein_coding	2.21747	8.09569e-11
	ENSG00000001617	SEMA3F	protein_coding	2.2085	0.0253294
	ENSG00000074047	GLI2	protein_coding	2.20293	0.0190759
	ENSG00000146192	FGD2	protein_coding	2.20103	0.000250454
	ENSG00000150637	CD226	protein_coding	2.18529	0.0476556
	ENSG00000137507	LRRC32	protein_coding	2.17785	0.000242001
	ENSG00000129226	CD68	protein_coding	2.15502	0.00854744
	ENSG00000012779	ALOX5	protein_coding	2.10469	0.00267927
	ENSG00000149177	PTPRJ	protein_coding	2.10067	0.00121758
	ENSG00000139832	RAB20	protein_coding	2.09974	0.0257001
	ENSG00000158517	NCF1	protein_coding	2.09811	0.000250454
	ENSG00000111424	VDR	protein_coding	2.08758	0.0446952
	ENSG00000169704	GP9	protein_coding	2.08326	0.0496338
	ENSG00000110799	VWF	protein_coding	2.08054	0.0300178
	ENSG00000139970	RTN1	protein_coding	2.07448	0.0370602
	ENSG00000138639	ARHGAP24	protein_coding	2.0602	0.0270285
	ENSG00000187672	ERC2	protein_coding	2.05826	0.0045535
	ENSG00000240583	AQP1	protein_coding	2.05532	0.0277866
	ENSG00000178726	THBD	protein_coding	2.03801	0.00221386
	ENSG00000172243	CLEC7A	protein_coding	2.02386	0.00106139
	ENSG00000101336	HCK	protein_coding	2.00229	0.000291278
	ENSG00000135709	KIAA0513	protein_coding	1.99574	1.98112e-06
	ENSG00000155761	SPAG17	protein_coding	1.98558	1.79979e-07
	ENSG00000167244	IGF2	protein_coding	1.98191	0.0441923
	ENSG00000140090	SLC24A4	protein_coding	1.93238	0.0135714
	ENSG00000284610	RBFOX1P	transcribed_unprocessed_pseudogene	1.92971	0.0291847
	ENSG00000137265	IRF4	protein_coding	1.91131	0.00843749
	ENSG00000137877	SPTBN5	protein_coding	1.90933	0.0415627
	ENSG00000151623	NR3C2	protein_coding	1.9025	0.0126099
	ENSG00000110092	CCND1	protein_coding	1.88028	0.0152847
	ENSG00000173083	HPSE	protein_coding	1.86962	0.0244749
	ENSG00000123384	LRP1	protein_coding	1.86799	7.30974e-05
	ENSG00000155465	SLC7A7	protein_coding	1.86555	0.00107482
	ENSG00000092758	COL9A3	protein_coding	1.84904	0.00628883
	ENSG00000196562	SULF2	protein_coding	1.84647	0.0480403
	ENSG00000185052	SLC24A3	protein_coding	1.84271	0.00505005
	ENSG00000188906	LRRK2	protein_coding	1.83246	0.00116773
	ENSG00000037280	FLT4	protein_coding	1.8306	1.71901e-06
	ENSG00000116701	NCF2	protein_coding	1.81912	0.0331333
	ENSG00000213853	EMP2	protein_coding	1.81791	0.0190051
	ENSG00000180891	CUEDC1	protein_coding	1.79965	0.000355418
	ENSG00000130300	PLVAP	protein_coding	1.78981	0.00226712
	ENSG00000197077	KIAA1671	protein_coding	1.77638	0.000923128
	ENSG00000063438	AHRR	protein_coding	1.76594	0.00166814
	ENSG00000180155	LYNX1	protein_coding	1.76556	0.0145158
	ENSG00000197915	HRNR	protein_coding	1.73476	0.000814274
	ENSG00000108798	ABI3	protein_coding	1.71233	0.0158367
	ENSG00000119681	LTBP2	protein_coding	1.69988	0.0239981
	ENSG00000160224	AIRE	protein_coding	1.69956	0.021667
	ENSG00000018280	SLC11A1	protein_coding	1.69356	0.0176366
	ENSG00000197766	CFD	protein_coding	1.69286	0.02134
	ENSG00000273000	lnc-IGLL1-1	processed_transcript	1.68939	9.19593e-09
	ENSG00000175556	LONRF3	protein_coding	1.68611	0.0170812
	ENSG00000154556	SORBS2	protein_coding	1.68218	0.0148873
	ENSG00000204176	SYT15	protein_coding	1.68065	0.00067812
	ENSG00000167483	NIBAN3	protein_coding	1.67363	0.0370602
	ENSG00000025708	TYMP	protein_coding	1.66809	0.00236376
	ENSG00000187634	SAMD11	protein_coding	1.66589	0.0410297
	ENSG00000167207	NOD2	protein_coding	1.66507	0.038439
	ENSG00000101000	PROCR	protein_coding	1.66331	2.69893e-07
	ENSG00000130600	H19	processed_transcript	1.64987	0.0269614
	ENSG00000254415	SIGLEC14	protein_coding	1.64158	0.0167175
	ENSG00000163815	CLEC3B	protein_coding	1.64031	0.0382121
	ENSG00000148926	ADM	protein_coding	1.60127	0.0410452
	ENSG00000147862	NFIB	protein_coding	1.59114	4.21359e-06
	ENSG00000120318	ARAP3	protein_coding	1.58903	0.000263334
	ENSG00000183696	UPP1	protein_coding	1.58604	0.00439073
	ENSG00000229644	NAMPTP1	processed_pseudogene	1.57391	0.0108114
	ENSG00000165959	CLMN	protein_coding	1.56498	0.00405569
	ENSG00000267491	TIMP2-AS	antisense	1.54656	0.0366885
	ENSG00000011422	PLAUR	protein_coding	1.54569	0.000500135
	ENSG00000169896	ITGAM	protein_coding	1.51489	1.98112e-06
	ENSG00000196209	SIRPB2	protein_coding	1.51104	0.00750514
	ENSG00000119862	LGALSL	protein_coding	1.49317	0.0157684
	ENSG00000117318	ID3	protein_coding	1.48649	1.19279e-05
	ENSG00000005513	SOX8	protein_coding	1.473	0.00553215
	ENSG00000101347	SAMHD1	protein_coding	1.47275	0.000295601
	ENSG00000010327	STAB1	protein_coding	1.45821	1.922e-24
	ENSG00000141574	SECTM1	protein_coding	1.4517	0.0383495
	ENSG00000179399	GPC5	protein_coding	1.42033	0.0365513
	ENSG00000112379	ARFGEF3	protein_coding	1.41682	0.00251933
	ENSG00000075275	CELSR1	protein_coding	1.39666	0.000165616
	ENSG00000112715	VEGFA	protein_coding	1.39399	3.71906e-05
	ENSG00000153094	BCL2L11	protein_coding	1.39136	0.000552382
	ENSG00000176435	CLEC14A	protein_coding	1.38875	1.17791e-06
	ENSG00000131724	IL13RA1	protein_coding	1.38706	0.0170812
	ENSG00000148204	CRB2	protein_coding	1.37657	0.0304807
	ENSG00000268903	ENSG00000268903	processed_pseudogene	1.37194	0.0200858
	ENSG00000140678	ITGAX	protein_coding	1.3652	0.000552382
	ENSG00000139874	SSTR1	protein_coding	1.35776	0.0175133
	ENSG00000131187	F12	protein_coding	1.35475	0.03732
	ENSG00000068078	FGFR3	protein_coding	1.354	0.00204317
	ENSG00000101162	TUBB1	protein_coding	1.35317	0.0291847
	ENSG00000114315	HES1	protein_coding	1.35056	0.00508178
	ENSG00000281741	ENSG00000281741	protein_coding	1.3442	0.0457959
	ENSG00000204618	RNF39	protein_coding	1.32678	0.00573155
	ENSG00000267365	KCNJ2-AS1	antisense	1.32253	0.00430658
	ENSG00000177706	FAM20C	protein_coding	1.31955	0.0480951
	ENSG00000241163	LINC00877	lincRNA	1.3168	0.0244364
	ENSG00000266946	MRPL37P1	processed_pseudogene	1.30794	0.0143288
	ENSG00000125968	ID1	protein_coding	1.3044	0.000608543
	ENSG00000103811	CTSH	protein_coding	1.30316	0.00634987
	ENSG00000179921	GPBAR1	protein_coding	1.30109	0.0121799
	ENSG00000162817	C1orf115	protein_coding	1.29526	0.00317744
	ENSG00000183087	GAS6	protein_coding	1.28481	0.00661499
	ENSG00000116016	EPAS1	protein_coding	1.28063	0.00548004
	ENSG00000104936	DMPK	protein_coding	1.27513	0.000500135
	ENSG00000215218	UBE2QL1	protein_coding	1.254	0.0116047
	ENSG00000127951	FGL2	protein_coding	1.25241	0.0446952
	ENSG00000185800	DMWD	protein_coding	1.24895	0.000205305
	ENSG00000130881	LRP3	protein_coding	1.24274	0.0389342
	ENSG00000138829	FBN2	protein_coding	1.24007	0.00211103
	ENSG00000246851	Lnc-FAM78A-1	antisense/lincRNA	1.23657	0.0428016
	ENSG00000197461	PDGFA	protein_coding	1.23243	0.0101938
	ENSG00000235568	NFAM1	protein_coding	1.22259	0.000295601
	ENSG00000112541	PDE10A	protein_coding	1.221	0.0147658
	ENSG00000107821	KAZALD1	protein_coding	1.21696	0.0263514
	ENSG00000276975	HYDIN2P	transcribed_unprocessed_pseudogene	1.21108	0.00573155
	ENSG00000061676	NCKAP1	protein_coding	1.20746	0.000674828
	ENSG00000206561	COLQ	protein_coding	1.20567	0.00207496
	ENSG00000103522	IL21R	protein_coding	1.19143	0.0181148
	ENSG00000225092	Lnc-RIOK1-2	sense_intronic	1.1797	0.0312538
	ENSG00000113749	HRH2	protein_coding	1.17759	0.0135714
	ENSG00000103966	EHD4	protein_coding	1.17442	0.0148873
	ENSG00000248429	FAM198B-AS1	antisense	1.17249	0.000185042
	ENSG00000106066	CPVL	protein_coding	1.15065	0.0229673
	ENSG00000114812	VIPR1	protein_coding	1.14841	0.00111502
	ENSG00000131042	LILRB2	protein_coding	1.1334	0.00939483
	ENSG00000228960	OR2A9P	transcribed_unprocessed_pseudogene	1.12531	0.0399845
	ENSG00000277496	Lnc-GATA5-9	antisense/lincRNA	1.1049	0.0400585
	ENSG00000234750	RPS2P53	processed_pseudogene	1.10409	0.0273261
	ENSG00000105835	NAMPT	protein_coding	1.09747	0.00106139
	ENSG00000006327	TNFRSF12A	protein_coding	1.09588	0.000745222
	ENSG00000260077	Lnc-CYS1-1	lincRNA	1.09409	0.0410452
	ENSG00000222009	BTBD19	protein_coding	1.07697	0.000640683
	ENSG00000197329	PELI1	protein_coding	1.06975	0.000260635
	ENSG00000164125	GASK1B	protein_coding	1.05988	2.02949e-05
	ENSG00000188211	NCR3LG1	protein_coding	1.05821	0.00691483
	ENSG00000059804	SLC2A3	protein_coding	1.04735	0.000250454
	ENSG00000075391	RASAL2	protein_coding	1.01344	0.00390926
	ENSG00000181982	CCDC149	protein_coding	1.01137	0.000111768
	ENSG00000257178	Lnc-HOXB4-1	sense_intronic	1.0074	1.59597e-05
	ENSG00000178695	KCTD12	protein_coding	1.00473	0.0119198
	ENSG00000010610	CD4	protein_coding	0.997675	3.52591e-05
	ENSG00000091136	LAMB1	protein_coding	0.98947	0.0469606
	ENSG00000203710	CR1	protein_coding	0.98403	0.022831
	ENSG00000028137	TNFRSF1B	protein_coding	0.981186	0.000626788
	ENSG00000196935	SRGAP1	protein_coding	0.980877	0.018764
	ENSG00000117298	ECE1	protein_coding	0.980743	1.98112e-06
	ENSG00000163376	KBTBD8	protein_coding	0.980499	0.00121758
	ENSG00000225422	RBMS1P1	processed_pseudogene	0.979632	0.0482053
	ENSG00000179593	ALOX15B	protein_coding	0.979229	0.0128992
	ENSG00000153234	NR4A2	protein_coding	0.977744	0.000167344
	ENSG00000204396	VWA7	protein_coding	0.972059	0.00284786
	ENSG00000101384	JAG1	protein_coding	0.967346	0.00391233
	ENSG00000196781	TLE1	protein_coding	0.966028	0.028858
	ENSG00000129250	KIF1C	protein_coding	0.945895	0.00266366
	ENSG00000186594	MIR22HG	lincRNA	0.945089	0.0165927
	ENSG00000118200	CAMSAP2	protein_coding	0.943351	0.00953956
	ENSG00000157483	MYO1E	protein_coding	0.941293	0.0184003
	ENSG00000261150	EPPK1	protein_coding	0.938743	0.000210711
	ENSG00000182718	ANXA2	protein_coding	0.934032	0.0446952
	ENSG00000173846	PLK3	protein_coding	0.932211	4.33333e-06
	ENSG00000163191	S100A11	protein_coding	0.930589	0.00618343
	ENSG00000108797	CNTNAP1	protein_coding	0.925036	0.00140492
	ENSG00000095303	PTGS1	protein_coding	0.924164	0.00322605
	ENSG00000137103	TMEM8B	protein_coding	0.920528	0.00156817
	ENSG00000069702	TGFBR3	protein_coding	0.917037	0.0340163
	ENSG00000072195	SPEG	protein_coding	0.916853	0.0499954
	ENSG00000279175	Lnc-PARVG-5	sense_intronic	0.909508	0.0067254
	ENSG00000243753	HLA-L	transcribed_unprocessed_pseudogene	0.89788	0.0178371
	ENSG00000203709	MIR29B2CHG	lincRNA	0.892524	0.0152847
	ENSG00000225603	IGF2BP2P	processed_pseudogene	0.891494	0.0307085
	ENSG00000101335	MYL9	protein_coding	0.890123	0.0160263
	ENSG00000161835	TAMALIN	protein_coding	0.889373	0.0158952
	ENSG00000186472	PCLO	protein_coding	0.881751	0.00198892
	ENSG00000175352	NRIP3	protein_coding	0.877651	0.0449578
	ENSG00000229598	PRDX3P1	processed_pseudogene	0.877594	0.0239981
	ENSG00000154146	NRGN	protein_coding	0.877359	0.00115649
	ENSG00000170412	GPRC5C	protein_coding	0.874839	0.0255508
	ENSG00000019144	PHLDB1	protein_coding	0.874735	0.000138812
	ENSG00000151150	ANK3	protein_coding	0.874589	0.0379335
	ENSG00000181418	DDN	protein_coding	0.873309	0.0480951
	ENSG00000260807	CEROX1	lincRNA	0.872638	0.00737257
	ENSG00000153721	CNKSR3	protein_coding	0.871975	0.000394097
	ENSG00000117643	MAN1C1	protein_coding	0.869928	0.0477726
	ENSG00000147443	DOK2	protein_coding	0.869113	0.00197141
	ENSG00000163932	PRKCD	protein_coding	0.867186	0.000355418
	ENSG00000227039	ITGB2-AS1	antisense	0.865476	0.00327304
	ENSG00000278918	ENSG00000278918	TEC	0.865227	0.00197141
	ENSG00000198300	PEG3	protein_coding	0.864366	0.0452186
	ENSG00000169946	ZFPM2	protein_coding	0.857249	0.0183523
	ENSG00000102935	ZNF423	protein_coding	0.853323	0.00953796
	ENSG00000215912	TTC34	protein_coding	0.851015	0.0281653
	ENSG00000130844	ZNF331	protein_coding	0.850703	0.000786127
	ENSG00000111252	SH2B3	protein_coding	0.847861	0.000103978
	ENSG00000257802	MRS2P2	processed_pseudogene	0.842235	0.0488174
	ENSG00000137331	IER3	protein_coding	0.841597	0.0482053
	ENSG00000072952	IRAG1	protein_coding	0.840548	0.0281653
	ENSG00000198010	DLGAP2	protein_coding	0.833395	0.0014529
	ENSG00000159640	ACE	protein_coding	0.832574	0.000301909
	ENSG00000242574	HLA-DMB	protein_coding	0.828867	7.25206e-07
	ENSG00000233723	LINC01122	lincRNA	0.820203	0.0348928
	ENSG00000093072	ADA2	protein_coding	0.816327	0.022917
	ENSG00000163874	ZC3H12A	protein_coding	0.812871	0.00198892
	ENSG00000164035	EMCN	protein_coding	0.808851	0.0361488
	ENSG00000132321	IQCA1	protein_coding	0.806426	0.0064943
	ENSG00000101439	CST3	protein_coding	0.803064	0.0299488
	ENSG00000171316	CHD7	protein_coding	0.800539	0.0298857
	ENSG00000163803	PLB1	protein_coding	0.800304	0.00121758
	ENSG00000049246	PER3	protein_coding	0.794182	0.0263514
	ENSG00000070814	TCOF1	protein_coding	0.793099	0.0120097
	ENSG00000178209	PLEC	protein_coding	0.791858	1.58882e-05
	ENSG00000162804	SNED1	protein_coding	0.790329	0.000344683
	ENSG00000054654	SYNE2	protein_coding	0.789442	0.0170812
	ENSG00000234290	ENSG00000234290	antisense	0.78813	0.00328507
	ENSG00000164976	MYORG	protein_coding	0.785926	0.0254052
	ENSG00000197558	SSPOP	protein_coding	0.785273	0.0033362
	ENSG00000082074	FYB1	protein_coding	0.78465	0.0258453
	ENSG00000167470	MIDN	protein_coding	0.782131	0.00059627
	ENSG00000234684	SDCBP2-AS1	antisense	0.78049	0.000131155
	ENSG00000243335	KCTD7	protein_coding	0.779921	0.00417459
	ENSG00000141506	PIK3R5	protein_coding	0.776936	0.00466915
	ENSG00000233024	NPIPA9P	protein_coding	0.772261	0.0173158
	ENSG00000185567	AHNAK2	protein_coding	0.766516	0.0135349
	ENSG00000162390	ACOT11	protein_coding	0.761597	0.0045535
	ENSG00000198053	SIRPA	protein_coding	0.760682	0.000362928
	ENSG00000254703	SENCR	antisense	0.754623	0.0217043
	ENSG00000110697	PITPNM1	protein_coding	0.751796	0.000918569
	ENSG00000116117	PARD3B	protein_coding	0.750123	0.0045535
	ENSG00000064042	LIMCH1	protein_coding	0.748984	0.000260635
	ENSG00000127824	TUBA4A	protein_coding	0.740252	0.044606
	ENSG00000184730	APOBR	protein_coding	0.736756	0.0143288
	ENSG00000160796	NBEAL2	protein_coding	0.735424	1.31557e-06
	ENSG00000106034	CPED1	protein_coding	0.728932	0.0263345
	ENSG00000054967	RELT	protein_coding	0.725358	0.00548004
	ENSG00000171444	MCC	protein_coding	0.722377	0.0257578
	ENSG00000075426	FOSL2	protein_coding	0.718224	0.0227926
	ENSG00000049089	COL9A2	protein_coding	0.709914	0.00691483
	ENSG00000134369	NAV1	protein_coding	0.707911	0.000878419
	ENSG00000198752	CDC42BPB	protein_coding	0.703258	5.07133e-05
	ENSG00000101224	CDC25B	protein_coding	0.700421	0.00069675
	ENSG00000241860	Lnc-OR4F29-3	processed_transcript	0.69906	0.0185332
	ENSG00000164211	STARD4	protein_coding	0.689563	0.0477726
	ENSG00000105643	ARRDC2	protein_coding	0.688663	0.0100473
	ENSG00000117036	ETV3	protein_coding	0.679832	0.0036883
	ENSG00000181444	ZNF467	protein_coding	0.67915	0.00659581
	ENSG00000116396	KCNC4	protein_coding	0.678175	0.0136977
	ENSG00000280138	ENSG00000280138	TEC	0.678147	0.00322605
	ENSG00000204054	LINC00963	processed_transcript	0.676465	0.00115649
	ENSG00000163915	IGF2BP2-AS1	antisense	0.670465	0.0170812
	ENSG00000100154	TTC28	protein_coding	0.668481	0.00133006
	ENSG00000166482	MFAP4	protein_coding	0.65803	0.0161116
	ENSG00000136830	NIBAN2	protein_coding	0.657783	0.00370155
	ENSG00000119508	NR4A3	protein_coding	0.657672	0.0481461
	ENSG00000204420	MPIG6B	protein_coding	0.6539	0.00390926
	ENSG00000080200	CRYBG3	protein_coding	0.652075	0.0198205
	ENSG00000185215	TNFAIP2	protein_coding	0.648353	0.00823142
	ENSG00000170873	MTSS1	protein_coding	0.645097	0.02134
	ENSG00000204301	NOTCH4	protein_coding	0.644252	0.0389342
	ENSG00000160712	IL6R	protein_coding	0.643594	0.0369219
	ENSG00000112195	TREML2	protein_coding	0.642891	0.0273261
	ENSG00000130940	CASZ1	protein_coding	0.638439	0.0469606
	ENSG00000126217	MCF2L	protein_coding	0.625734	0.00548004
	ENSG00000173442	EHBP1L1	protein_coding	0.620654	0.00548004
	ENSG00000146021	KLHL3	protein_coding	0.6203	0.00189827
	ENSG00000205476	CCDC85C	protein_coding	0.616688	0.0145158
	ENSG00000072134	EPN2	protein_coding	0.615435	0.0423938
	ENSG00000179869	ABCA13	protein_coding	0.614318	0.0276972
	ENSG00000132326	PER2	protein_coding	0.613082	0.0354042
	ENSG00000137726	FXYD6	protein_coding	0.607375	0.00250636
	ENSG00000099308	MAST3	protein_coding	0.603297	0.00185413
	ENSG00000105339	DENND3	protein_coding	0.594842	0.0143293
	ENSG00000148841	ITPRIP	protein_coding	0.594382	0.00633357
	ENSG00000145349	CAMK2D	protein_coding	0.588522	0.0206808
	ENSG00000179094	PER1	protein_coding	0.584451	0.0296081
	ENSG00000188229	TUBB4B	protein_coding	0.583817	0.0158952
	ENSG00000141232	TOB1	protein_coding	0.579	0.0321858
	ENSG00000196914	ARHGEF12	protein_coding	0.571242	0.0122869
	ENSG00000176438	SYNE3	protein_coding	0.569495	0.00634987
	ENSG00000166579	NDEL1	protein_coding	0.559769	0.00813103
	ENSG00000133056	PIK3C2B	protein_coding	0.552577	0.0157684
	ENSG00000108924	HLF	protein_coding	0.548312	0.0458573
	ENSG00000284669	Lnc-TTC21A-76	antisense/lincRNA	0.54744	0.017234
	ENSG00000230606	Lnc-ANKRD36B-3	lincRNA	0.539952	0.0477726
	ENSG00000131584	ACAP3	protein_coding	0.530386	0.0207726
	ENSG00000141068	KSR1	protein_coding	0.528688	0.0158229
	ENSG00000173821	RNF213	protein_coding	0.519047	0.0319425
	ENSG00000184887	BTBD6	protein_coding	0.50879	0.0446952
	ENSG00000110719	TCIRG1	protein_coding	0.508663	0.0312538
	ENSG00000140368	PSTPIP1	protein_coding	0.506994	0.0441923
	ENSG00000140836	ZFHX3	protein_coding	0.505651	0.00434616
	ENSG00000164715	LMTK2	protein_coding	0.50468	0.00211676
	ENSG00000165801	ARHGEF40	protein_coding	0.503536	0.032881
	ENSG00000046889	PREX2	protein_coding	0.502278	0.000878419
	ENSG00000066056	TIE1	protein_coding	0.499401	0.0405546
	ENSG00000134243	SORT1	protein_coding	0.490662	0.0266232
	ENSG00000116337	AMPD2	protein_coding	0.489407	0.00127361
	ENSG00000179361	ARID3B	protein_coding	0.483086	0.0365436
	ENSG00000198933	TBKBP1	protein_coding	0.482796	0.0312816
	ENSG00000167173	C15orf39	protein_coding	0.478792	0.0160263
	ENSG00000168071	CCDC88B	protein_coding	0.476759	0.0307196
	ENSG00000147439	BIN3	protein_coding	0.474105	0.0441923
	ENSG00000071127	WDR1	protein_coding	0.469202	0.0199887
	ENSG00000031081	ARHGAP31	protein_coding	0.468024	0.0120735
	ENSG00000150907	FOXO1	protein_coding	0.464151	0.00304226
	ENSG00000196440	ARMCX4	protein_coding	0.461803	0.0170812
	ENSG00000101265	RASSF2	protein_coding	0.457504	0.0299488
	ENSG00000163660	CCNL1	protein_coding	0.453126	0.0184778
	ENSG00000120093	HOXB3	protein_coding	0.450338	0.0286538
	ENSG00000204681	GABBR1	protein_coding	0.448197	0.0299488
	ENSG00000085276	MECOM	protein_coding	0.439521	0.0445495
	ENSG00000137166	FOXP4	protein_coding	0.434518	0.0248612
	ENSG00000147526	TACC1	protein_coding	0.434199	0.00459553
	ENSG00000241839	PLEKHO2	protein_coding	0.430001	0.0415256
	ENSG00000091592	NLRP1	protein_coding	0.412055	0.0480951
	ENSG00000183741	CBX6	protein_coding	0.404478	0.0263345
	ENSG00000153201	RANBP2	protein_coding	0.40032	0.0102085
	ENSG00000140988	RPS2	protein_coding	-0.401683	0.0441923
	ENSG00000122406	RPL5	protein_coding	-0.403505	0.0446952
	ENSG00000163527	STT3B	protein_coding	-0.408862	0.011565
	ENSG00000197756	RPL37A	protein_coding	-0.420248	0.0446952
	ENSG00000117868	ESYT2	protein_coding	-0.424148	0.00107482
	ENSG00000100823	APEX1	protein_coding	-0.429596	0.0157684
	ENSG00000105640	RPL18A	protein_coding	-0.432498	0.0259946
	ENSG00000137154	RPS6	protein_coding	-0.435107	0.0170812
	ENSG00000014641	MDH1	protein_coding	-0.435152	0.0361685
	ENSG00000100749	VRK1	protein_coding	-0.442623	0.0414504
	ENSG00000119203	CPSF3	protein_coding	-0.442895	0.0154443
	ENSG00000077097	TOP2B	protein_coding	-0.449266	0.0165927
	ENSG00000140612	SEC11A	protein_coding	-0.456035	0.0446952
	ENSG00000103502	CDIPT	protein_coding	-0.461735	0.0143293
	ENSG00000118513	MYB	protein_coding	-0.46239	0.0336699
	ENSG00000100814	CCNB1IP1	protein_coding	-0.464649	0.00991181
	ENSG00000167088	SNRPD1	protein_coding	-0.464704	0.0245294
	ENSG00000163798	SLC4A1AP	protein_coding	-0.465966	0.0455275
	ENSG00000110700	RPS13	protein_coding	-0.468768	0.0318731
	ENSG00000139946	PELI2	protein_coding	-0.47081	0.0499954
	ENSG00000085760	MTIF2	protein_coding	-0.471926	0.0481461
	ENSG00000128602	SMO	protein_coding	-0.473764	0.0477726
	ENSG00000114942	EEF1B2	protein_coding	-0.474951	0.0401911
	ENSG00000171960	PPIH	protein_coding	-0.476279	0.0456896
	ENSG00000127184	COX7C	protein_coding	-0.478127	0.0456326
	ENSG00000143933	CALM2	protein_coding	-0.480379	0.0263514
	ENSG00000071082	RPL31	protein_coding	-0.48272	0.0400585
	ENSG00000213402	PTPRCAP	protein_coding	-0.483092	0.0428016
	ENSG00000213741	RPS29	protein_coding	-0.483992	0.0462708
	ENSG00000083845	RPS5	protein_coding	-0.48807	0.0198205
	ENSG00000163159	VPS72	protein_coding	-0.488199	0.0257155
	ENSG00000230989	HSBP1	protein_coding	-0.489449	0.040284
	ENSG00000162244	RPL29	protein_coding	-0.490468	0.0242001
	ENSG00000241343	RPL36A	protein_coding	-0.491812	0.0354045
	ENSG00000278845	MRPL45	protein_coding	-0.49218	0.0183523
	ENSG00000163565	IFI16	protein_coding	-0.495986	0.0332903
	ENSG00000198918	RPL39	protein_coding	-0.502045	0.0185332
	ENSG00000223509	ENSG00000223509	transcribed_processed_pseudogene	-0.505949	0.0107292
	ENSG00000145425	RPS3A	protein_coding	-0.506942	0.0305738
	ENSG00000145592	RPL37	protein_coding	-0.511913	0.0157684
	ENSG00000150776	NKAPD1	protein_coding	-0.511976	0.0185332
	ENSG00000156171	DRAM2	protein_coding	-0.51253	0.0491031
	ENSG00000111716	LDHB	protein_coding	-0.512553	0.0158952
	ENSG00000152082	MZT2B	protein_coding	-0.514519	0.0266232
	ENSG00000115325	DOK1	protein_coding	-0.515145	0.0241456
	ENSG00000182774	RPS17	protein_coding	-0.515535	0.0100567
	ENSG00000241468	ATP5MF	protein_coding	-0.517195	0.0457959
	ENSG00000007264	MATK	protein_coding	-0.522087	0.0377359
	ENSG00000254911	SCARNA9	antisense	-0.52269	0.0366885
	ENSG00000234741	GAS5	processed_transcript	-0.524943	0.00165097
	ENSG00000061918	GUCY1B1	protein_coding	-0.525466	0.0469606
	ENSG00000142875	PRKACB	protein_coding	-0.527559	0.0229673
	ENSG00000166012	TAF1D	protein_coding	-0.530759	0.0452186
	ENSG00000171858	RPS21	protein_coding	-0.532634	0.022917
	ENSG00000133731	IMPA1	protein_coding	-0.53334	0.0280138
	ENSG00000213442	RPL18AP3	processed_pseudogene	-0.53433	0.0182274
	ENSG00000171863	RPS7	protein_coding	-0.54334	0.00865778
	ENSG00000146386	ABRACL	protein_coding	-0.548084	0.0495521
	ENSG00000198839	ZNF277	protein_coding	-0.549707	0.0100473
	ENSG00000135426	TESPA1	protein_coding	-0.5534	0.0299424
	ENSG00000142546	NOSIP	protein_coding	-0.558565	0.0110778
	ENSG00000049541	RFC2	protein_coding	-0.566272	0.012325
	ENSG00000283293	RN7SK	snRNA	-0.566539	0.0370602
	ENSG00000112290	WASF1	protein_coding	-0.569217	0.0312538
	ENSG00000134597	RBMX2	protein_coding	-0.581058	0.00505862
	ENSG00000182004	SNRPE	protein_coding	-0.581644	0.0121859
	ENSG00000168002	POLR2G	protein_coding	-0.582579	0.0431915
	ENSG00000102230	PCYT1B	protein_coding	-0.584342	0.0430005
	ENSG00000168116	KIAA1586	protein_coding	-0.590703	0.022665
	ENSG00000100902	PSMA6	protein_coding	-0.591894	0.00119601
	ENSG00000221838	AP4M1	protein_coding	-0.595039	0.00852951
	ENSG00000091483	FH	protein_coding	-0.595744	0.0429123
	ENSG00000122223	CD244	protein_coding	-0.600043	0.0203477
	ENSG00000163322	ABRAXAS1	protein_coding	-0.604673	0.0158229
	ENSG00000123975	CKS2	protein_coding	-0.605556	0.0469606
	ENSG00000276180	H4C9	protein_coding	-0.607913	0.0268536
	ENSG00000166797	CIAO2A	protein_coding	-0.609487	0.0155177
	ENSG00000105810	CDK6	protein_coding	-0.617231	0.0026756
	ENSG00000116157	GPX7	protein_coding	-0.621638	0.00204416
	ENSG00000198520	ARMH1	protein_coding	-0.622465	0.00159916
	ENSG00000176371	ZSCAN2	protein_coding	-0.628512	0.000552382
	ENSG00000198795	ZNF521	protein_coding	-0.633292	0.0173405
	ENSG00000086730	LAT2	protein_coding	-0.634568	0.000283384
	ENSG00000168394	TAP1	protein_coding	-0.635315	0.0157749
	ENSG00000078596	ITM2A	protein_coding	-0.640875	0.00750514
	ENSG00000237550	RPL9P8	transcribed_processed_pseudogene	-0.663248	0.00118795
	ENSG00000181104	F2R	protein_coding	-0.669344	0.0143288
	ENSG00000115085	ZAP70	protein_coding	-0.670358	0.0487108
	ENSG00000177888	ZBTB41	protein_coding	-0.673136	0.0191672
	ENSG00000174456	C12orf76	protein_coding	-0.673409	0.0054695
	ENSG00000196787	H2AC11	protein_coding	-0.675487	0.00434616
	ENSG00000033867	SLC4A7	protein_coding	-0.676695	0.0185332
	ENSG00000117054	ACADM	protein_coding	-0.683783	0.044787
	ENSG00000178988	MRFAP1L1	protein_coding	-0.684691	0.0291847
	ENSG00000021355	SERPINB1	protein_coding	-0.70432	2.4777e-08
	ENSG00000102738	MRPS31	protein_coding	-0.706343	0.0323545
	ENSG00000113269	RNF130	protein_coding	-0.706653	0.000260635
	ENSG00000282826	FRG1CP	unprocessed_pseudogene	-0.708951	0.0160263
	ENSG00000182173	TSEN54	protein_coding	-0.710897	0.0338382
	ENSG00000144668	ITGA9	protein_coding	-0.711579	9.24229e-05
	ENSG00000111653	ING4	protein_coding	-0.717123	0.00634987
	ENSG00000186300	ZNF555	protein_coding	-0.720146	0.0170812
	ENSG00000270882	H4C14	protein_coding	-0.720603	0.000885593
	ENSG00000200087	SNORA73B	snoRNA	-0.720627	0.0469606
	ENSG00000276232	Lnc-GAPDH-2	sense_intronic	-0.729859	0.0483496
	ENSG00000276234	TADA2A	protein_coding	-0.740609	0.0376359
	ENSG00000139737	SLAIN1	protein_coding	-0.753226	0.000355418
	ENSG00000176102	CSTF3	protein_coding	-0.75538	0.0122923
	ENSG00000153707	PTPRD	protein_coding	-0.765236	0.0363907
	ENSG00000274266	SNORA73A	snoRNA	-0.766281	0.0185332
	ENSG00000138382	METTL5	protein_coding	-0.767283	0.0217043
	ENSG00000156787	TBC1D31	protein_coding	-0.769316	0.000674828
	ENSG00000211772	TRBC2	TR_C_gene	-0.778532	3.12737e-06
	ENSG00000243725	TTC4	protein_coding	-0.789889	0.0185332
	ENSG00000212232	SNORD17	snoRNA	-0.816196	0.0239981
	ENSG00000277775	H3C7	protein_coding	-0.821479	0.00208486
	ENSG00000095932	SMIM24	protein_coding	-0.824387	1.0424e-06
	ENSG00000134594	RAB33A	protein_coding	-0.834951	0.00250243
	ENSG00000103485	QPRT	protein_coding	-0.83571	0.0273809
	ENSG00000121104	FAM117A	protein_coding	-0.840194	0.00322605
	ENSG00000205138	SDHAF1	protein_coding	-0.846663	0.0203477
	ENSG00000268001	CARD8-AS1	antisense	-0.848286	0.0446952
	ENSG00000274267	ENSG00000274267	protein_coding	-0.854321	0.0441923
	ENSG00000133816	MICAL2	protein_coding	-0.863383	0.0158952
	ENSG00000257698	GIHCG	lincRNA	-0.865051	0.000344683
	ENSG00000259494	MRPL46	protein_coding	-0.8685	0.0380862
	ENSG00000152104	PTPN14	protein_coding	-0.869843	0.0405546
	ENSG00000230006	ANKRD36BP2	transcribed_unprocessed_pseudogene	-0.887594	0.0100473
	ENSG00000198826	ARHGAP11A	protein_coding	-0.914016	0.0462708
	ENSG00000197153	H3C12	protein_coding	-0.914241	0.0239981
	ENSG00000136997	MYC	protein_coding	-0.924536	0.00391233
	ENSG00000183691	NOG	protein_coding	-0.925564	0.00718199
	ENSG00000197372	ZNF675	protein_coding	-0.938464	0.000314729
	ENSG00000182272	B4GALNT4	protein_coding	-0.938974	0.00548004
	ENSG00000068489	PRR11	protein_coding	-0.966979	0.0469606
	ENSG00000110848	CD69	protein_coding	-0.967981	0.000143752
	ENSG00000138449	SLC40A1	protein_coding	-0.972808	0.000260635
	ENSG00000035499	DEPDC1B	protein_coding	-1.0165	0.044787
	ENSG00000144893	MED12L	protein_coding	-1.02367	4.00659e-06
	ENSG00000136842	TMOD1	protein_coding	-1.02367	0.0111473
	ENSG00000134323	MYCN	protein_coding	-1.03746	0.000252572
	ENSG00000257591	ZNF625	protein_coding	-1.04776	0.0456896
	ENSG00000137571	SLCO5A1	protein_coding	-1.06288	0.00444242
	ENSG00000163453	IGFBP7	protein_coding	-1.11129	0.00847087
	ENSG00000163026	WDCP	protein_coding	-1.12205	0.0197421
	ENSG00000128322	IGLL1	protein_coding	-1.13901	0.0151479
	ENSG00000165646	SLC18A2	protein_coding	-1.21574	0.000840471
	ENSG00000100206	DMC1	protein_coding	-1.27958	0.042403
	ENSG00000164050	PLXNB1	protein_coding	-1.28968	0.000235351
	ENSG00000183570	PCBP3	protein_coding	-1.30103	0.0239237
	ENSG00000079841	RIMS1	protein_coding	-1.36562	0.0222796
	ENSG00000165152	PGAP4	protein_coding	-1.42082	0.00309661
	ENSG00000104267	CA2	protein_coding	-1.42395	0.00599277
	ENSG00000163808	KIF15	protein_coding	-1.44514	0.0263345
	ENSG00000163106	HPGDS	protein_coding	-1.56284	0.00118795
	ENSG00000135643	KCNMB4	protein_coding	-1.60663	0.000840471
	ENSG00000164946	FREM1	protein_coding	-1.60973	0.0148634
	ENSG00000128849	CGNL1	protein_coding	-1.65896	0.0170812
	ENSG00000163751	CPA3	protein_coding	-1.7995	0.0183523
	ENSG00000164626	KCNK5	protein_coding	-1.81263	0.000552382
	ENSG00000109674	NEIL3	protein_coding	-1.81832	0.0456521
	ENSG00000237819	CDK6-AS1	antisense	-2.1362	0.00198892
	ENSG00000003137	CYP26B1	protein_coding	-2.23451	0.0290367
	ENSG00000187944	C2orf66	protein_coding	-2.96484	0.00709133
	ENSG00000115602	IL1RL1	protein_coding	-2.99262	1.20999e-14
	ENSG00000274611	TBC1D3	protein_coding	-6.07902	0.0499954
	ENSG00000258555	SPECC1L-ADORA2A	protein_coding	-8.02998	0.00725883

## Sheet: CD90+EPCR-vsMPP ±0.4 p<0.05
	ens	symbols	biotype	log2FC	padj
DE expression between CD90+EPCR- cells vs MPPs	ENSG00000273213	H3-2	processed_transcript	6.45887	4.30083e-05
	ENSG00000241556	RPL29P	processed_pseudogene	3.84891	0.0446578
ANALYSES PERFORMED:	ENSG00000248751	ENSG00000248751	protein_coding	3.54907	0.00408451
-sorted based on padj <0.05 and eliminated entries p>0.05	ENSG00000141198	TOM1L1	protein_coding	3.04562	0.00177799
-sorted based on log2FC of ±0.4 and eliminated entries inside this value range	ENSG00000182916	TCEAL7	protein_coding	2.68179	0.00792834
	ENSG00000154096	THY1	protein_coding	2.62175	0.0462093
Upregulated expression in CD90+EPCR- cells	ENSG00000260314	MRC1	protein_coding	1.96246	0.0150577
Downregulated expression CD90+in EPCR- cells	ENSG00000015413	DPEP1	protein_coding	1.72138	0.0157349
	ENSG00000155761	SPAG17	protein_coding	1.71462	9.46326e-05
go to Methods section for details on statistical analyses; p-values were adjusted using Benjamini-Hochberg method	ENSG00000167105	TMEM92	protein_coding	1.62968	0.00350252
	ENSG00000175489	LRRC25	protein_coding	1.51424	0.047895
	ENSG00000101200	AVP	protein_coding	1.4548	1.16337e-06
	ENSG00000180730	SHISA2	protein_coding	1.45365	0.0065547
	ENSG00000162374	ELAVL4	protein_coding	1.43953	0.000544922
	ENSG00000204161	TMEM273	protein_coding	1.43072	0.0198611
	ENSG00000267365	KCNJ2-AS1	antisense	1.42668	0.00489194
	ENSG00000101000	PROCR	protein_coding	1.40432	0.000118321
	ENSG00000246082	NUDT16L2P	transcribed_unitary_pseudogene	1.33834	0.0313567
	ENSG00000166750	SLFN5	protein_coding	1.30999	0.0245665
	ENSG00000172985	SH3RF3	protein_coding	1.29893	0.00363591
	ENSG00000186642	PDE2A	protein_coding	1.29126	0.0185119
	ENSG00000167617	CDC42EP5	protein_coding	1.2312	0.0014245
	ENSG00000091986	CCDC80	protein_coding	1.2044	0.0174664
	ENSG00000068078	FGFR3	protein_coding	1.1997	0.0232806
	ENSG00000275896	PRSS2	protein_coding	1.19248	1.16629e-05
	ENSG00000149573	MPZL2	protein_coding	1.16871	0.0138033
	ENSG00000109501	WFS1	protein_coding	1.16614	0.00483398
	ENSG00000261150	EPPK1	protein_coding	1.16092	3.49318e-07
	ENSG00000176435	CLEC14A	protein_coding	1.15658	0.000103801
	ENSG00000118200	CAMSAP2	protein_coding	1.15478	0.000962887
	ENSG00000135298	ADGRB3	protein_coding	1.14421	0.0370918
	ENSG00000179593	ALOX15B	protein_coding	1.14077	0.00454205
	ENSG00000212402	SNORA74B	snoRNA	1.13975	0.0194115
	ENSG00000156298	TSPAN7	protein_coding	1.13505	0.0201715
	ENSG00000119632	IFI27L2	protein_coding	1.13038	0.0103313
	ENSG00000170558	CDH2	protein_coding	1.11612	0.0127268
	ENSG00000120306	CYSTM1	protein_coding	1.11293	0.000488945
	ENSG00000082014	SMARCD3	protein_coding	1.09368	0.000769334
	ENSG00000250722	SELENOP	protein_coding	1.09046	0.000110681
	ENSG00000084764	MAPRE3	protein_coding	1.08761	0.0161125
	ENSG00000184515	BEX5	protein_coding	1.08121	0.0125878
	ENSG00000244041	LINC01011	lincRNA	1.06911	0.0352103
	ENSG00000154655	L3MBTL4	protein_coding	1.06689	0.00431642
	ENSG00000181631	P2RY13	protein_coding	1.06161	0.0100141
	ENSG00000230266	XXYLT1-AS2	antisense	1.0598	4.71459e-05
	ENSG00000088808	PPP1R13B	protein_coding	1.04587	0.000191247
	ENSG00000198010	DLGAP2	protein_coding	1.04434	2.50224e-05
	ENSG00000179144	GIMAP7	protein_coding	1.02609	0.0273797
	ENSG00000012124	CD22	protein_coding	0.999867	0.0203947
	ENSG00000228401	Lnc-AGPAT2-1	antisense/lincRNA	0.98231	0.0443519
	ENSG00000164125	GASK1B	protein_coding	0.974143	0.000124186
	ENSG00000188042	ARL4C	protein_coding	0.965775	0.0222791
	ENSG00000169946	ZFPM2	protein_coding	0.9653	0.0109367
	ENSG00000005884	ITGA3	protein_coding	0.941503	0.020278
	ENSG00000164035	EMCN	protein_coding	0.940187	0.0138033
	ENSG00000118292	C1orf54	protein_coding	0.929185	0.0394427
	ENSG00000168994	PXDC1	protein_coding	0.922705	0.0150577
	ENSG00000188522	FAM83G	protein_coding	0.914068	0.00127535
	ENSG00000196890	H2BU1	protein_coding	0.90783	0.00143083
	ENSG00000106772	PRUNE2	protein_coding	0.903331	0.0178863
	ENSG00000271447	MMP28	protein_coding	0.895877	0.0025783
	ENSG00000133169	BEX1	protein_coding	0.889304	0.0133157
	ENSG00000160593	JAML	protein_coding	0.884318	0.00546947
	ENSG00000129250	KIF1C	protein_coding	0.877059	0.0133748
	ENSG00000168899	VAMP5	protein_coding	0.866647	4.90663e-06
	ENSG00000105699	LSR	protein_coding	0.864656	5.88481e-07
	ENSG00000139679	LPAR6	protein_coding	0.863736	0.00812355
	ENSG00000162894	FCMR	protein_coding	0.861893	0.00179916
	ENSG00000053918	KCNQ1	protein_coding	0.857975	0.0352103
	ENSG00000132321	IQCA1	protein_coding	0.849885	0.00905789
	ENSG00000142089	IFITM3	protein_coding	0.844804	0.00171662
	ENSG00000158301	GPRASP2	protein_coding	0.843613	0.00177799
	ENSG00000137726	FXYD6	protein_coding	0.833068	3.84419e-06
	ENSG00000140092	FBLN5	protein_coding	0.831234	0.0192347
	ENSG00000274712	BPTFP	lincRNA	0.830954	0.00535383
	ENSG00000117091	CD48	protein_coding	0.822749	0.000147215
	ENSG00000138678	GPAT3	protein_coding	0.816832	0.0345891
	ENSG00000171476	HOPX	protein_coding	0.815553	0.00034357
	ENSG00000010327	STAB1	protein_coding	0.803517	8.09688e-07
	ENSG00000010610	CD4	protein_coding	0.797664	0.00227081
	ENSG00000165424	ZCCHC24	protein_coding	0.786879	0.0487586
	ENSG00000117280	RAB29	protein_coding	0.768134	0.00905789
	ENSG00000181444	ZNF467	protein_coding	0.766286	0.00171662
	ENSG00000130956	HABP4	protein_coding	0.760498	0.0428985
	ENSG00000227507	LTB	protein_coding	0.757666	0.0103313
	ENSG00000111335	OAS2	protein_coding	0.754753	0.0112447
	ENSG00000126860	EVI2A	protein_coding	0.742778	0.013721
	ENSG00000136630	HLX	protein_coding	0.740872	0.0462482
	ENSG00000197837	H4-16	protein_coding	0.739825	0.000864787
	ENSG00000174130	TLR6	protein_coding	0.734959	0.0175565
	ENSG00000101938	CHRDL1	protein_coding	0.726989	0.00050985
	ENSG00000168497	CAVIN2	protein_coding	0.723615	0.0100141
	ENSG00000166482	MFAP4	protein_coding	0.719291	0.00764266
	ENSG00000211898	IGHD	IG_C_gene	0.716844	0.0345891
	ENSG00000159640	ACE	protein_coding	0.712872	0.00408451
	ENSG00000197081	IGF2R	protein_coding	0.711257	0.0478434
	ENSG00000183023	SLC8A1	protein_coding	0.706123	0.0227013
	ENSG00000107719	PALD1	protein_coding	0.70498	0.0300934
	ENSG00000225791	TRAM2-AS1	antisense/lincRNA	0.699294	0.0403263
	ENSG00000154133	ROBO4	protein_coding	0.694156	0.00119666
	ENSG00000108924	HLF	protein_coding	0.687999	0.00598918
	ENSG00000137767	SQOR	protein_coding	0.686898	0.0222978
	ENSG00000152217	SETBP1	protein_coding	0.684274	0.016238
	ENSG00000142694	EVA1B	protein_coding	0.684101	0.0142106
	ENSG00000166900	STX3	protein_coding	0.678758	0.000504094
	ENSG00000169442	CD52	protein_coding	0.66398	0.0193411
	ENSG00000166228	PCBD1	protein_coding	0.657849	0.00871357
	ENSG00000138172	CALHM2	protein_coding	0.648311	0.0476971
	ENSG00000111057	KRT18	protein_coding	0.64557	0.00675245
	ENSG00000050327	ARHGEF5	protein_coding	0.642619	0.035255
	ENSG00000173530	TNFRSF10D	protein_coding	0.631915	0.0212988
	ENSG00000141655	TNFRSF11A	protein_coding	0.631292	0.0189135
	ENSG00000185862	EVI2B	protein_coding	0.625051	0.0357886
	ENSG00000165655	ZNF503	protein_coding	0.621643	0.0395256
	ENSG00000132357	CARD6	protein_coding	0.610164	0.0345891
	ENSG00000128268	MGAT3	protein_coding	0.605203	0.0361284
	ENSG00000107960	STN1	protein_coding	0.592464	0.0462482
	ENSG00000175938	ORAI3	protein_coding	0.586027	0.000514269
	ENSG00000204252	HLA-DOA	protein_coding	0.585312	0.0100141
	ENSG00000120896	SORBS3	protein_coding	0.579871	2.31867e-05
	ENSG00000213699	SLC35F6	protein_coding	0.576681	0.0352103
	ENSG00000239713	APOBEC3G	protein_coding	0.570714	0.0352103
	ENSG00000110697	PITPNM1	protein_coding	0.561863	0.0407709
	ENSG00000008283	CYB561	protein_coding	0.556153	0.029204
	ENSG00000183018	SPNS2	protein_coding	0.553859	0.0120083
	ENSG00000214530	STARD10	protein_coding	0.530758	0.0223932
	ENSG00000107281	NPDC1	protein_coding	0.523584	0.017358
	ENSG00000131979	GCH1	protein_coding	0.515797	0.0280386
	ENSG00000211772	TRBC2	TR_C_gene	0.514694	0.00870365
	ENSG00000117122	MFAP2	protein_coding	0.508055	0.0402488
	ENSG00000085276	MECOM	protein_coding	0.500273	0.0174664
	ENSG00000173482	PTPRM	protein_coding	0.496963	0.0208479
	ENSG00000105518	TMEM205	protein_coding	0.490644	0.0232941
	ENSG00000136717	BIN1	protein_coding	0.489177	0.0389954
	ENSG00000046889	PREX2	protein_coding	0.476035	0.00226481
	ENSG00000142192	APP	protein_coding	0.474143	0.0291643
	ENSG00000125089	SH3TC1	protein_coding	0.471861	0.00489213
	ENSG00000223865	HLA-DPB1	protein_coding	0.457458	0.0487946
	ENSG00000170571	EMB	protein_coding	0.452498	0.0458425
	ENSG00000049239	H6PD	protein_coding	0.433001	0.0129353
	ENSG00000132849	PATJ	protein_coding	0.430348	0.00780595
	ENSG00000157110	RBPMS	protein_coding	0.423119	0.000234401
	ENSG00000019582	CD74	protein_coding	0.420039	0.0162052
	ENSG00000135766	EGLN1	protein_coding	0.418459	0.0184523
	ENSG00000104998	IL27RA	protein_coding	0.417533	0.026095
	ENSG00000163346	PBXIP1	protein_coding	0.40996	0.0458425
	ENSG00000114098	ARMC8	protein_coding	-0.401413	0.0244813
	ENSG00000139641	ESYT1	protein_coding	-0.417139	0.00489659
	ENSG00000008083	JARID2	protein_coding	-0.420216	0.0162608
	ENSG00000134684	YARS1	protein_coding	-0.420909	0.0133157
	ENSG00000094631	HDAC6	protein_coding	-0.428433	0.0244356
	ENSG00000143797	MBOAT2	protein_coding	-0.437678	0.0243753
	ENSG00000086232	EIF2AK1	protein_coding	-0.460258	0.0178934
	ENSG00000058600	POLR3E	protein_coding	-0.461373	0.0192123
	ENSG00000130816	DNMT1	protein_coding	-0.463256	0.0183622
	ENSG00000198901	PRC1	protein_coding	-0.465503	0.0487946
	ENSG00000168268	NT5DC2	protein_coding	-0.465987	0.0437979
	ENSG00000136478	TEX2	protein_coding	-0.466327	0.0394427
	ENSG00000073910	FRY	protein_coding	-0.467542	0.0407709
	ENSG00000105968	H2AZ2	protein_coding	-0.468571	0.0386214
	ENSG00000106144	CASP2	protein_coding	-0.480448	0.0189135
	ENSG00000185344	ATP6V0A2	protein_coding	-0.498514	0.0143817
	ENSG00000153914	SREK1	protein_coding	-0.503972	0.0273879
	ENSG00000010671	BTK	protein_coding	-0.506935	0.0119121
	ENSG00000090975	PITPNM2	protein_coding	-0.510053	0.0100963
	ENSG00000080608	PUM3	protein_coding	-0.510698	0.0344065
	ENSG00000169860	P2RY1	protein_coding	-0.51239	0.0363026
	ENSG00000087095	NLK	protein_coding	-0.514487	0.0122053
	ENSG00000123352	SPATS2	protein_coding	-0.520323	0.0358996
	ENSG00000204420	MPIG6B	protein_coding	-0.523355	0.0467389
	ENSG00000169919	GUSB	protein_coding	-0.531642	0.0120083
	ENSG00000089006	SNX5	protein_coding	-0.532792	0.0018359
	ENSG00000138434	ITPRID2	protein_coding	-0.534748	0.0113916
	ENSG00000065615	CYB5R4	protein_coding	-0.535593	0.0138865
	ENSG00000068878	PSME4	protein_coding	-0.546602	0.0313567
	ENSG00000113269	RNF130	protein_coding	-0.552143	0.0100141
	ENSG00000072274	TFRC	protein_coding	-0.55256	0.0198611
	ENSG00000185630	PBX1	protein_coding	-0.553481	0.0189135
	ENSG00000260034	LCMT1-AS2	antisense	-0.554588	0.0462093
	ENSG00000070882	OSBPL3	protein_coding	-0.558417	0.0407709
	ENSG00000185238	PRMT3	protein_coding	-0.569499	0.0357886
	ENSG00000053900	ANAPC4	protein_coding	-0.569629	0.0341698
	ENSG00000134824	FADS2	protein_coding	-0.599022	0.016238
	ENSG00000136040	PLXNC1	protein_coding	-0.601716	0.0244813
	ENSG00000230606	Lnc-ANKRD36-1	lincRNA	-0.610916	0.0199785
	ENSG00000234771	SLC25A25-AS1	antisense	-0.614093	0.0403822
	ENSG00000101452	DHX35	protein_coding	-0.61412	0.0138033
	ENSG00000106070	GRB10	protein_coding	-0.614285	0.0120587
	ENSG00000188312	CENPP	protein_coding	-0.614816	0.0345891
	ENSG00000151849	CENPJ	protein_coding	-0.622223	0.0232806
	ENSG00000109265	CRACD	protein_coding	-0.624844	0.00119666
	ENSG00000140525	FANCI	protein_coding	-0.6301	0.0376322
	ENSG00000130830	MPP1	protein_coding	-0.633952	0.000761556
	ENSG00000105810	CDK6	protein_coding	-0.634166	0.00178584
	ENSG00000181722	ZBTB20	protein_coding	-0.636155	0.0138033
	ENSG00000071794	HLTF	protein_coding	-0.644525	0.029184
	ENSG00000173960	UBXN2A	protein_coding	-0.6509	0.0407709
	ENSG00000276043	UHRF1	protein_coding	-0.65659	0.0467008
	ENSG00000075945	KIFAP3	protein_coding	-0.666003	0.00459582
	ENSG00000135426	TESPA1	protein_coding	-0.667688	0.00431642
	ENSG00000154310	TNIK	protein_coding	-0.667779	0.00698632
	ENSG00000167670	CHAF1A	protein_coding	-0.672635	0.00448447
	ENSG00000026036	RTEL1-TNFRSF6B	protein_coding	-0.673542	0.0133157
	ENSG00000167513	CDT1	protein_coding	-0.674887	0.026095
	ENSG00000100979	PLTP	protein_coding	-0.676938	0.0245839
	ENSG00000146918	NCAPG2	protein_coding	-0.677025	0.00930369
	ENSG00000138092	CENPO	protein_coding	-0.679739	0.0425764
	ENSG00000111602	TIMELESS	protein_coding	-0.681665	0.013647
	ENSG00000160949	TONSL	protein_coding	-0.696292	0.0363026
	ENSG00000169554	ZEB2	protein_coding	-0.697615	0.00121957
	ENSG00000116793	PHTF1	protein_coding	-0.705559	0.0119121
	ENSG00000196547	MAN2A2	protein_coding	-0.715038	3.65499e-05
	ENSG00000179348	GATA2	protein_coding	-0.729804	0.000154952
	ENSG00000140022	STON2	protein_coding	-0.73909	0.0313567
	ENSG00000066294	CD84	protein_coding	-0.742274	0.00412472
	ENSG00000095303	PTGS1	protein_coding	-0.749812	0.0374834
	ENSG00000104738	MCM4	protein_coding	-0.754487	2.87247e-05
	ENSG00000135953	MFSD9	protein_coding	-0.777753	0.0258823
	ENSG00000171316	CHD7	protein_coding	-0.778932	0.0459379
	ENSG00000186300	ZNF555	protein_coding	-0.787652	0.0052904
	ENSG00000267041	ZNF850	protein_coding	-0.795699	0.0368765
	ENSG00000140416	TPM1	protein_coding	-0.796221	0.000131569
	ENSG00000135414	GDF11	protein_coding	-0.796669	0.00462227
	ENSG00000180385	EMC3-AS1	transcribed_unprocessed_pseudogene	-0.80427	0.0476971
	ENSG00000214562	NUTM2D	protein_coding	-0.829144	0.0364236
	ENSG00000101412	E2F1	protein_coding	-0.835442	0.00269378
	ENSG00000184702	SEPTIN5	protein_coding	-0.835501	0.00222041
	ENSG00000182173	TSEN54	protein_coding	-0.843677	0.00576526
	ENSG00000185760	KCNQ5	protein_coding	-0.845272	1.26421e-05
	ENSG00000164506	STXBP5	protein_coding	-0.846945	1.3445e-07
	ENSG00000153904	DDAH1	protein_coding	-0.855311	0.0435776
	ENSG00000152229	PSTPIP2	protein_coding	-0.860254	2.31867e-05
	ENSG00000166147	FBN1	protein_coding	-0.867452	0.000129627
	ENSG00000257950	P2RX5-TAX1BP3	protein_coding	-0.879691	0.0273164
	ENSG00000132646	PCNA	protein_coding	-0.88744	0.000197424
	ENSG00000143476	DTL	protein_coding	-0.890495	0.0197038
	ENSG00000120594	PLXDC2	protein_coding	-0.904886	0.00217618
	ENSG00000007038	PRSS21	protein_coding	-0.91481	0.0395256
	ENSG00000100368	CSF2RB	protein_coding	-0.91487	0.000374113
	ENSG00000213420	GPC2	protein_coding	-0.918519	0.0120083
	ENSG00000273000	ENSG00000273000	processed_transcript	-0.919219	0.0128807
	ENSG00000136842	TMOD1	protein_coding	-0.947989	0.0157275
	ENSG00000005249	PRKAR2B	protein_coding	-0.948654	0.00171662
	ENSG00000136997	MYC	protein_coding	-0.95191	0.00217618
	ENSG00000132792	CTNNBL1	protein_coding	-0.979737	6.51489e-07
	ENSG00000012048	BRCA1	protein_coding	-0.981722	0.0232806
	ENSG00000176890	TYMS	protein_coding	-0.985068	0.00217618
	ENSG00000138449	SLC40A1	protein_coding	-1.00824	5.16032e-05
	ENSG00000154917	RAB6B	protein_coding	-1.02086	0.0100141
	ENSG00000144893	MED12L	protein_coding	-1.02512	1.25274e-06
	ENSG00000179241	LDLRAD3	protein_coding	-1.04973	0.0133157
	ENSG00000279176	ENSG00000279176	TEC	-1.05721	0.0364236
	ENSG00000278989	ENSG00000278989	TEC	-1.06537	0.0261563
	ENSG00000117394	SLC2A1	protein_coding	-1.06756	0.00115799
	ENSG00000008300	CELSR3	protein_coding	-1.0836	0.0188645
	ENSG00000163520	FBLN2	protein_coding	-1.12631	0.00131237
	ENSG00000151725	CENPU	protein_coding	-1.13767	0.000186476
	ENSG00000114770	ABCC5	protein_coding	-1.14112	1.09641e-07
	ENSG00000042062	RIPOR3	protein_coding	-1.14171	0.000322082
	ENSG00000110400	NECTIN1	protein_coding	-1.14743	0.0352103
	ENSG00000137198	GMPR	protein_coding	-1.15208	0.0389954
	ENSG00000085840	ORC1	protein_coding	-1.15354	0.0232941
	ENSG00000179921	GPBAR1	protein_coding	-1.15568	0.0426048
	ENSG00000185245	GP1BA	protein_coding	-1.15915	0.00110855
	ENSG00000138756	BMP2K	protein_coding	-1.16014	1.0955e-05
	ENSG00000168734	PKIG	protein_coding	-1.18864	3.49318e-07
	ENSG00000186792	HYAL3	protein_coding	-1.19886	8.90516e-05
	ENSG00000187699	C2orf88	protein_coding	-1.20929	0.0232806
	ENSG00000128594	LRRC4	protein_coding	-1.21843	0.0172277
	ENSG00000107438	PDLIM1	protein_coding	-1.22858	0.000773043
	ENSG00000108839	ALOX12	protein_coding	-1.22875	0.00249986
	ENSG00000115956	PLEK	protein_coding	-1.25192	3.34857e-06
	ENSG00000196218	RYR1	protein_coding	-1.25468	0.0133157
	ENSG00000203811	H3C14	protein_coding	-1.2547	0.00344249
	ENSG00000203852	H3C15	protein_coding	-1.2547	0.00344249
	ENSG00000120885	CLU	protein_coding	-1.2596	0.00226421
	ENSG00000148468	FAM171A1	protein_coding	-1.26283	0.0100441
	ENSG00000196584	XRCC2	protein_coding	-1.27842	0.0332048
	ENSG00000121039	RDH10	protein_coding	-1.28366	0.00967347
	ENSG00000103381	CPPED1	protein_coding	-1.28956	1.3445e-07
	ENSG00000197959	DNM3	protein_coding	-1.30146	0.0462375
	ENSG00000187037	GPR141	protein_coding	-1.30796	0.00905789
	ENSG00000092853	CLSPN	protein_coding	-1.3403	0.000129627
	ENSG00000233355	CHRM3-AS2	antisense	-1.3805	0.0197038
	ENSG00000111206	FOXM1	protein_coding	-1.39222	0.00110855
	ENSG00000100234	TIMP3	protein_coding	-1.48742	0.0111443
	ENSG00000130702	LAMA5	protein_coding	-1.50145	0.00117707
	ENSG00000125257	ABCC4	protein_coding	-1.52796	2.64224e-08
	ENSG00000101447	FAM83D	protein_coding	-1.54236	0.0462375
	ENSG00000116675	DNAJC6	protein_coding	-1.54435	2.64224e-08
	ENSG00000150594	ADRA2A	protein_coding	-1.55561	0.000172514
	ENSG00000198838	RYR3	protein_coding	-1.57509	0.000110055
	ENSG00000187955	COL14A1	protein_coding	-1.62128	0.0425764
	ENSG00000140284	SLC27A2	protein_coding	-1.62226	0.000110025
	ENSG00000184500	PROS1	protein_coding	-1.68805	0.00396074
	ENSG00000145386	CCNA2	protein_coding	-1.69662	0.0187902
	ENSG00000107789	MINPP1	protein_coding	-1.708	4.4142e-07
	ENSG00000241978	ENSG00000241978	protein_coding	-1.71073	4.22593e-11
	ENSG00000106327	TFR2	protein_coding	-1.71915	1.49932e-09
	ENSG00000184371	CSF1	protein_coding	-1.73821	2.74225e-07
	ENSG00000163106	HPGDS	protein_coding	-1.76618	1.90561e-05
	ENSG00000269318	Lnc-SH3GL1-1	antisense/lincRNA	-1.80901	0.0138865
	ENSG00000253598	SLC10A5	protein_coding	-1.81936	0.00431642
	ENSG00000093009	CDC45	protein_coding	-1.84224	0.000523696
	ENSG00000116016	EPAS1	protein_coding	-1.84422	2.62963e-06
	ENSG00000163554	SPTA1	protein_coding	-1.86661	1.86624e-14
	ENSG00000138795	LEF1	protein_coding	-1.89443	0.026095
	ENSG00000101057	MYBL2	protein_coding	-1.98088	0.000103801
	ENSG00000133808	ENSG00000133808	protein_coding	-2.05213	0.00114598
	ENSG00000049323	LTBP1	protein_coding	-2.08569	9.32319e-08
	ENSG00000115602	IL1RL1	protein_coding	-2.08846	1.00809e-08
	ENSG00000175063	UBE2C	protein_coding	-2.09811	0.00816233
	ENSG00000173083	HPSE	protein_coding	-2.10823	0.00930369
	ENSG00000240583	AQP1	protein_coding	-2.13099	0.0257657
	ENSG00000173898	SPTBN2	protein_coding	-2.14502	5.5409e-10
	ENSG00000133816	MICAL2	protein_coding	-2.16501	9.64169e-17
	ENSG00000164946	FREM1	protein_coding	-2.18773	0.000103801
	ENSG00000186118	TEX38	protein_coding	-2.2255	0.0489857
	ENSG00000171848	RRM2	protein_coding	-2.30004	0.00459582
	ENSG00000188985	DHFRP1	processed_pseudogene	-2.32694	0.026857
	ENSG00000185052	SLC24A3	protein_coding	-2.42888	3.35536e-05
	ENSG00000213658	LAT	protein_coding	-2.44621	0.00454205
	ENSG00000144057	ST6GAL2	protein_coding	-2.45274	0.000513978
	ENSG00000130600	H19	processed_transcript	-2.45778	8.47389e-05
	ENSG00000164626	KCNK5	protein_coding	-2.53142	5.00558e-10
	ENSG00000128917	DLL4	protein_coding	-2.5369	0.00769376
	ENSG00000139219	COL2A1	protein_coding	-2.56359	0.0361284
	ENSG00000233968	LOC101928834	antisense	-2.59387	2.91163e-06
	ENSG00000127564	PKMYT1	protein_coding	-2.60609	1.00953e-07
	ENSG00000154864	PIEZO2	protein_coding	-2.65702	2.23197e-05
	ENSG00000034053	APBA2	protein_coding	-2.65944	5.22132e-05
	ENSG00000083454	P2RX5	protein_coding	-2.67346	0.000454842
	ENSG00000094804	CDC6	protein_coding	-2.68746	0.000246332
	ENSG00000163751	CPA3	protein_coding	-2.75535	9.10719e-06
	ENSG00000266524	GDF10	protein_coding	-2.82432	0.00408692
	ENSG00000105610	KLF1	protein_coding	-2.82642	0.000544922
	ENSG00000198336	MYL4	protein_coding	-2.85595	0.0487946
	ENSG00000169704	GP9	protein_coding	-2.885	0.00160223
	ENSG00000108825	PTGES3L-AARSD1	protein_coding	-2.88817	0.0355194
	ENSG00000168952	STXBP6	protein_coding	-2.9076	0.000913387
	ENSG00000128849	CGNL1	protein_coding	-2.92042	5.23564e-11
	ENSG00000102245	CD40LG	protein_coding	-2.96052	0.00146556
	ENSG00000176692	FOXC2	protein_coding	-3.02711	0.00131237
	ENSG00000166091	CMTM5	protein_coding	-3.03016	0.0174664
	ENSG00000047648	ARHGAP6	protein_coding	-3.05342	0.000110055
	ENSG00000133067	LGR6	protein_coding	-3.06494	0.026857
	ENSG00000120057	SFRP5	protein_coding	-3.10375	2.25963e-05
	ENSG00000166831	RBPMS2	protein_coding	-3.12423	0.00838607
	ENSG00000143595	AQP10	protein_coding	-3.17487	0.0189135
	ENSG00000134871	COL4A2	protein_coding	-3.18333	1.13136e-07
	ENSG00000102145	GATA1	protein_coding	-3.21427	4.16773e-10
	ENSG00000167244	IGF2	protein_coding	-3.30293	2.31867e-05
	ENSG00000079156	OSBPL6	protein_coding	-3.35557	0.00249986
	ENSG00000164741	DLC1	protein_coding	-3.35734	2.13894e-15
	ENSG00000047597	XK	protein_coding	-3.37737	1.16678e-08
	ENSG00000266953	ENSG00000266953	protein_coding	-3.39691	0.0203947
	ENSG00000122786	CALD1	protein_coding	-3.41226	0.00930369
	ENSG00000205639	MFSD2B	protein_coding	-3.4567	1.2958e-05
	ENSG00000254307	Lnc-CCNE2-1	antisense/lincRNA	-3.54063	0.0150577
	ENSG00000112077	RHAG	protein_coding	-3.57338	0.0425764
	ENSG00000204291	COL15A1	protein_coding	-3.59489	0.0100141
	ENSG00000164736	SOX17	protein_coding	-3.65457	0.0361284
	ENSG00000163737	PF4	protein_coding	-3.69307	0.0445904
	ENSG00000005961	ITGA2B	protein_coding	-3.81222	6.93819e-13
	ENSG00000154639	CXADR	protein_coding	-3.8892	0.0158173
	ENSG00000163606	CD200R1	protein_coding	-3.96374	0.00454205
	ENSG00000055118	KCNH2	protein_coding	-4.05028	2.16938e-05
	ENSG00000029534	ANK1	protein_coding	-4.07402	3.9736e-10
	ENSG00000100311	PDGFB	protein_coding	-4.0826	0.00203921
	ENSG00000283632	EXOC3L2	protein_coding	-4.1575	0.0017793
	ENSG00000070182	SPTB	protein_coding	-4.1996	2.0386e-06
	ENSG00000135218	CD36	protein_coding	-4.20233	0.000105075
	ENSG00000073737	DHRS9	protein_coding	-4.24063	0.000350276
	ENSG00000187498	COL4A1	protein_coding	-4.38969	1.80803e-14
	ENSG00000259207	ITGB3	protein_coding	-4.46206	1.49932e-09
	ENSG00000119865	CNRIP1	protein_coding	-4.5937	1.62723e-17
	ENSG00000197993	KEL	protein_coding	-4.863	9.95714e-11
	ENSG00000137672	TRPC6	protein_coding	-5.26138	0.00101008
	ENSG00000223609	HBD	protein_coding	-5.33576	0.00520073
	ENSG00000168754	FAM178B	protein_coding	-5.60412	2.31867e-05
	ENSG00000168334	XIRP1	protein_coding	-5.64288	0.00120395
	ENSG00000140287	HDC	protein_coding	-5.71522	3.89879e-08
	ENSG00000152910	CNTNAP4	protein_coding	-6.72334	1.90561e-05

## Sheet: EPCR+vsMPP ±0.4 p<0.05
DE expression between EPCR+ HSCs vs MPPs	ens	symbols	biotype	log2FC	padj
	ENSG00000278299	TBC1D3C	protein_coding	19.2921	5.41196e-08
ANALYSES PERFORMED:	ENSG00000115380	EFEMP1	protein_coding	6.89735	9.65997e-07
-sorted based on padj <0.05 and eliminated entries p>0.05	ENSG00000273213	H3-2	processed_transcript	6.57877	2.69939e-06
-sorted based on log2FC of ±0.4 and eliminated entries inside this value range	ENSG00000137766	UNC13C	protein_coding	6.36662	0.00112201
	ENSG00000137573	SULF1	protein_coding	5.80766	1.22726e-09
Upregulated expression in EPCR+ HSCs	ENSG00000161944	ASGR2	protein_coding	5.75438	0.000154901
Downregulated expression in EPCR+ HSCs	ENSG00000226981	ABHD17AP6	unprocessed_pseudogene	5.65753	7.19021e-05
	ENSG00000164935	DCSTAMP	protein_coding	5.35503	3.42657e-05
go to Methods section for details on statistical analyses; p-values were adjusted using Benjamini-Hochberg method	ENSG00000176659	C20orf197	lincRNA	5.27016	2.17958e-05
	ENSG00000134256	CD101	protein_coding	5.04878	0.00306848
	ENSG00000166510	CCDC68	protein_coding	4.92873	0.000259704
	ENSG00000182492	BGN	protein_coding	4.54505	0.00103147
	ENSG00000203747	FCGR3A	protein_coding	4.53701	0.0402641
	ENSG00000074047	GLI2	protein_coding	4.15649	1.30753e-08
	ENSG00000242258	LINC00996	lincRNA	4.14982	0.00162533
	ENSG00000135929	CYP27A1	protein_coding	4.03747	0.0155973
	ENSG00000154096	THY1	protein_coding	4.01591	3.56362e-06
	ENSG00000161249	DMKN	protein_coding	3.92454	2.929e-06
	ENSG00000103313	MEFV	protein_coding	3.79975	0.0363376
	ENSG00000118523	CCN2	protein_coding	3.7911	2.62398e-07
	ENSG00000136689	IL1RN	protein_coding	3.78917	0.000116072
	ENSG00000277632	CCL3	protein_coding	3.73177	0.0207018
	ENSG00000155761	SPAG17	protein_coding	3.7002	5.68281e-29
	ENSG00000124731	TREM1	protein_coding	3.66542	0.0061128
	ENSG00000179242	CDH4	protein_coding	3.64948	2.99294e-18
	ENSG00000139832	RAB20	protein_coding	3.63837	4.60333e-07
	ENSG00000143546	S100A8	protein_coding	3.59585	0.00812134
	ENSG00000114013	CD86	protein_coding	3.59263	0.0292954
	ENSG00000153823	PID1	protein_coding	3.58949	0.00090719
	ENSG00000225217	HSPA7P	unprocessed_pseudogene	3.57624	0.00653569
	ENSG00000181045	SLC26A11	protein_coding	3.57015	4.60534e-09
	ENSG00000141198	TOM1L1	protein_coding	3.55552	4.63451e-06
	ENSG00000014257	ACP3	protein_coding	3.53894	0.00517641
	ENSG00000156475	PPP2R2B	protein_coding	3.53044	0.00416973
	ENSG00000181523	SGSH	protein_coding	3.50223	1.19068e-06
	ENSG00000242735	RPSAP26	processed_pseudogene	3.47933	0.00196188
	ENSG00000011677	GABRA3	protein_coding	3.47295	0.00439181
	ENSG00000146192	FGD2	protein_coding	3.46461	1.44026e-12
	ENSG00000187116	LILRA5	protein_coding	3.43036	0.00907633
	ENSG00000224397	PELATON	lincRNA	3.42	0.00464891
	ENSG00000085265	FCN1	protein_coding	3.41793	0.0049697
	ENSG00000174640	SLCO2A1	protein_coding	3.34962	0.0109005
	ENSG00000120708	TGFBI	protein_coding	3.34782	0.0199713
	ENSG00000186407	CD300E	protein_coding	3.34246	0.0125165
	ENSG00000197249	SERPINA1	protein_coding	3.33763	0.00499641
	ENSG00000213853	EMP2	protein_coding	3.28729	2.90987e-08
	ENSG00000163220	S100A9	protein_coding	3.26415	0.0108468
	ENSG00000163823	CCR1	protein_coding	3.26351	0.000136649
	ENSG00000160883	HK3	protein_coding	3.26083	0.035496
	ENSG00000241556	RPL29P	processed_pseudogene	3.23794	0.0327674
	ENSG00000148344	PTGES	protein_coding	3.19798	0.0441267
	ENSG00000138119	MYOF	protein_coding	3.19426	7.60649e-07
	ENSG00000197629	MPEG1	protein_coding	3.19423	0.00158134
	ENSG00000100292	HMOX1	protein_coding	3.1885	0.0464816
	ENSG00000158473	CD1D	protein_coding	3.17799	0.00361553
	ENSG00000123689	G0S2	protein_coding	3.17706	0.0178595
	ENSG00000121552	CSTA	protein_coding	3.17057	0.0159425
	ENSG00000173868	PHOSPHO1	protein_coding	3.15641	7.06213e-06
	ENSG00000269404	SPIB	protein_coding	3.14938	5.22387e-05
	ENSG00000158825	CDA	protein_coding	3.12952	2.95278e-05
	ENSG00000128383	APOBEC3A	protein_coding	3.115	0.0236398
	ENSG00000137507	LRRC32	protein_coding	3.11393	2.17009e-11
	ENSG00000117115	PADI2	protein_coding	3.10572	4.63763e-05
	ENSG00000178789	CD300LB	protein_coding	3.08228	0.00265891
	ENSG00000101000	PROCR	protein_coding	3.06763	8.38218e-29
	ENSG00000182487	NCF1B	transcribed_unprocessed_pseudogene	3.03912	0.000667507
	ENSG00000180891	CUEDC1	protein_coding	3.03901	2.41413e-13
	ENSG00000038427	VCAN	protein_coding	3.02578	0.0124007
	ENSG00000104972	LILRB1	protein_coding	3.02069	0.000833002
	ENSG00000170965	PLAC1	protein_coding	3.01511	0.013865
	ENSG00000262580	Lnc-SGSH-1	antisense/lincRNA	3.01407	0.000252969
	ENSG00000182578	CSF1R	protein_coding	3.00385	0.000838597
	ENSG00000138061	CYP1B1	protein_coding	2.99558	0.0396365
	ENSG00000167680	SEMA6B	protein_coding	2.99184	5.70485e-06
	ENSG00000101336	HCK	protein_coding	2.98469	1.48178e-11
	ENSG00000186818	LILRB4	protein_coding	2.96694	0.00182595
	ENSG00000187672	ERC2	protein_coding	2.96333	3.76624e-07
	ENSG00000101307	SIRPB1	protein_coding	2.95219	0.000115349
	ENSG00000186431	FCAR	protein_coding	2.94366	0.0200376
	ENSG00000111490	TBC1D30	protein_coding	2.92644	7.0974e-12
	ENSG00000110446	SLC15A3	protein_coding	2.92159	9.19452e-06
	ENSG00000198003	CCDC151	protein_coding	2.91938	5.14415e-05
	ENSG00000008516	MMP25	protein_coding	2.91527	0.0211196
	ENSG00000165140	FBP1	protein_coding	2.90004	0.00353683
	ENSG00000070031	SCT	protein_coding	2.89712	0.0113668
	ENSG00000182022	CHST15	protein_coding	2.8971	0.0226017
	ENSG00000260314	MRC1	protein_coding	2.88966	3.82666e-07
	ENSG00000131016	AKAP12	protein_coding	2.87849	0.033719
	ENSG00000134533	RERG	protein_coding	2.87747	0.0211491
	ENSG00000171051	FPR1	protein_coding	2.86954	0.00991187
	ENSG00000216490	IFI30	protein_coding	2.86388	0.000499644
	ENSG00000130598	TNNI2	protein_coding	2.84015	0.00113646
	ENSG00000268869	ESPNP	transcribed_unprocessed_pseudogene	2.83929	0.00358421
	ENSG00000165168	CYBB	protein_coding	2.83658	0.0279219
	ENSG00000186148	LOC440895	processed_transcript	2.83255	0.000166886
	ENSG00000161929	SCIMP	protein_coding	2.82415	0.0106347
	ENSG00000140465	CYP1A1	protein_coding	2.82175	0.00747381
	ENSG00000108798	ABI3	protein_coding	2.80403	1.13345e-07
	ENSG00000229754	CXCR2P1	transcribed_unprocessed_pseudogene	2.79898	0.0280371
	ENSG00000163083	INHBB	protein_coding	2.79379	0.0024621
	ENSG00000163221	S100A12	protein_coding	2.78825	0.0048643
	ENSG00000197405	C5AR1	protein_coding	2.78714	0.011256
	ENSG00000112799	LY86	protein_coding	2.78499	0.013865
	ENSG00000267226	LOC101927322	antisense	2.77552	0.00394999
	ENSG00000129226	CD68	protein_coding	2.77461	9.15252e-06
	ENSG00000267365	KCNJ2-AS1	antisense	2.74921	1.27949e-14
	ENSG00000037280	FLT4	protein_coding	2.74376	5.62668e-18
	ENSG00000090382	LYZ	protein_coding	2.73767	0.0010049
	ENSG00000111341	MGP	protein_coding	2.72096	0.0234206
	ENSG00000114923	SLC4A3	protein_coding	2.7205	0.000867632
	ENSG00000131981	LGALS3	protein_coding	2.71545	0.0383783
	ENSG00000105976	MET	protein_coding	2.70158	0.0227454
	ENSG00000015413	DPEP1	protein_coding	2.6911	6.15366e-08
	ENSG00000256340	ABCC6P1	transcribed_unprocessed_pseudogene	2.67052	0.0396365
	ENSG00000159261	CLDN14	protein_coding	2.66354	0.0440195
	ENSG00000183307	TMEM121B	protein_coding	2.65152	0.000190636
	ENSG00000150337	FCGR1A	protein_coding	2.65068	0.0249343
	ENSG00000169439	SDC2	protein_coding	2.64672	0.0385872
	ENSG00000066629	EML1	protein_coding	2.64445	0.00652224
	ENSG00000154175	ABI3BP	protein_coding	2.63478	2.04615e-18
	ENSG00000276107	THBS1-IT1	sense_intronic	2.60434	0.0486214
	ENSG00000151623	NR3C2	protein_coding	2.60018	1.11179e-05
	ENSG00000131401	NAPSB	transcribed_unprocessed_pseudogene	2.58411	0.0154258
	ENSG00000277763	Lnc-TBPL2-6	lincRNA	2.58101	0.0106496
	ENSG00000198959	TGM2	protein_coding	2.58082	0.00254294
	ENSG00000204103	MAFB	protein_coding	2.58076	0.0227202
	ENSG00000141753	IGFBP4	protein_coding	2.56112	3.53073e-07
	ENSG00000171798	KNDC1	protein_coding	2.55614	0.00358629
	ENSG00000068078	FGFR3	protein_coding	2.55369	1.14697e-13
	ENSG00000063438	AHRR	protein_coding	2.54638	1.43887e-08
	ENSG00000176435	CLEC14A	protein_coding	2.54533	1.17277e-28
	ENSG00000197077	KIAA1671	protein_coding	2.54418	6.72999e-09
	ENSG00000183019	MCEMP1	protein_coding	2.52713	0.0135405
	ENSG00000237624	OXCT2P1	unprocessed_pseudogene	2.52174	0.000886843
	ENSG00000116701	NCF2	protein_coding	2.5095	5.14689e-05
	ENSG00000171236	LRG1	protein_coding	2.50634	0.000330074
	ENSG00000196209	SIRPB2	protein_coding	2.50619	1.17734e-08
	ENSG00000175591	P2RY2	protein_coding	2.5029	0.0024621
	ENSG00000175489	LRRC25	protein_coding	2.49588	5.81779e-07
	ENSG00000136869	TLR4	protein_coding	2.4585	0.00131081
	ENSG00000226863	SHROOM2P1	unprocessed_pseudogene	2.45343	0.0428028
	ENSG00000173156	RHOD	protein_coding	2.44616	0.0434863
	ENSG00000273472	ENSG00000273472	lincRNA	2.43567	0.0481377
	ENSG00000221869	CEBPD	protein_coding	2.43515	0.00306848
	ENSG00000123384	LRP1	protein_coding	2.43404	9.00941e-11
	ENSG00000229308	Lnc-TGIF2LY-1	lincRNA	2.42733	0.0486154
	ENSG00000237263	MAPK6P3	processed_pseudogene	2.42568	0.0226585
	ENSG00000138639	ARHGAP24	protein_coding	2.42523	0.000703342
	ENSG00000079215	SLC1A3	protein_coding	2.4216	7.89563e-05
	ENSG00000111249	CUX2	protein_coding	2.41672	0.000431283
	ENSG00000139567	ACVRL1	protein_coding	2.41664	8.0731e-05
	ENSG00000000938	FGR	protein_coding	2.41623	0.00862868
	ENSG00000065833	ME1	protein_coding	2.41492	6.63351e-05
	ENSG00000172243	CLEC7A	protein_coding	2.41391	1.15302e-06
	ENSG00000174791	RIN1	protein_coding	2.40354	0.000464857
	ENSG00000131724	IL13RA1	protein_coding	2.39981	2.05709e-08
	ENSG00000187634	SAMD11	protein_coding	2.39936	4.8563e-05
	ENSG00000235092	ID2-AS1	antisense	2.39526	3.2201e-05
	ENSG00000173662	TAS1R1	protein_coding	2.38455	0.00136609
	ENSG00000108932	SLC16A6	protein_coding	2.38354	0.0117446
	ENSG00000182107	TMEM30B	protein_coding	2.36832	0.0210626
	ENSG00000215218	UBE2QL1	protein_coding	2.36151	8.4624e-11
	ENSG00000256576	LINC02361	lincRNA	2.34482	0.0172212
	ENSG00000196562	SULF2	protein_coding	2.33609	0.000588548
	ENSG00000075043	KCNQ2	protein_coding	2.33378	0.000161612
	ENSG00000142405	NLRP12	protein_coding	2.32713	8.29327e-07
	ENSG00000198889	DCAF12L1	protein_coding	2.32711	0.00234678
	ENSG00000139292	LGR5	protein_coding	2.32396	6.15394e-05
	ENSG00000162817	C1orf115	protein_coding	2.31786	4.18719e-11
	ENSG00000115919	KYNU	protein_coding	2.31086	0.0225726
	ENSG00000161921	CXCL16	protein_coding	2.30939	0.0135266
	ENSG00000137731	FXYD2	protein_coding	2.30355	0.0001055
	ENSG00000214145	LINC00887	lincRNA	2.29652	0.000131586
	ENSG00000112379	ARFGEF3	protein_coding	2.2946	4.1498e-10
	ENSG00000223764	LINC02593	lincRNA	2.28865	0.000514709
	ENSG00000135709	KIAA0513	protein_coding	2.28589	1.40472e-10
	ENSG00000101188	NTSR1	protein_coding	2.27646	0.0205594
	ENSG00000006118	TMEM132A	protein_coding	2.27636	0.0296479
	ENSG00000086205	FOLH1	protein_coding	2.2734	0.0322434
	ENSG00000111729	CLEC4A	protein_coding	2.27004	0.0314701
	ENSG00000123700	KCNJ2	protein_coding	2.26561	2.39671e-06
	ENSG00000010327	STAB1	protein_coding	2.26173	2.32117e-68
	ENSG00000139874	SSTR1	protein_coding	2.25473	1.06479e-07
	ENSG00000005513	SOX8	protein_coding	2.25006	2.2942e-08
	ENSG00000248323	LUCAT1	lincRNA	2.2408	0.0111598
	ENSG00000184060	ADAP2	protein_coding	2.23561	0.0230097
	ENSG00000167105	TMEM92	protein_coding	2.23314	8.94149e-08
	ENSG00000107821	KAZALD1	protein_coding	2.23286	3.01103e-08
	ENSG00000039068	CDH1	protein_coding	2.22833	0.0148316
	ENSG00000111961	SASH1	protein_coding	2.21785	0.00783387
	ENSG00000112541	PDE10A	protein_coding	2.2094	5.81947e-10
	ENSG00000159208	CIART	protein_coding	2.19511	0.00117994
	ENSG00000012779	ALOX5	protein_coding	2.19319	0.00011719
	ENSG00000014914	MTMR11	protein_coding	2.18405	0.00417632
	ENSG00000166927	MS4A7	protein_coding	2.18279	0.0101563
	ENSG00000182676	PPP1R27	protein_coding	2.17911	0.0485438
	ENSG00000103196	CRISPLD2	protein_coding	2.17506	0.0374998
	ENSG00000127951	FGL2	protein_coding	2.17124	4.89802e-07
	ENSG00000171224	FAM241B	protein_coding	2.16386	0.000533225
	ENSG00000106089	STX1A	protein_coding	2.16275	2.12991e-08
	ENSG00000228960	OR2A9P	transcribed_unprocessed_pseudogene	2.14208	3.90074e-08
	ENSG00000002726	AOC1	protein_coding	2.1336	0.00902277
	ENSG00000179593	ALOX15B	protein_coding	2.12	1.05415e-13
	ENSG00000188906	LRRK2	protein_coding	2.11934	3.48593e-06
	ENSG00000075275	CELSR1	protein_coding	2.10941	5.63668e-13
	ENSG00000244693	CTAGE8	protein_coding	2.10172	0.00875618
	ENSG00000261150	EPPK1	protein_coding	2.09966	1.13097e-28
	ENSG00000118200	CAMSAP2	protein_coding	2.09813	1.18239e-15
	ENSG00000117318	ID3	protein_coding	2.09629	3.51909e-14
	ENSG00000154556	SORBS2	protein_coding	2.09389	8.55008e-05
	ENSG00000127533	F2RL3	protein_coding	2.08984	0.00861822
	ENSG00000107731	UNC5B	protein_coding	2.08894	2.23842e-05
	ENSG00000151650	VENTX	protein_coding	2.0804	0.00146142
	ENSG00000167207	NOD2	protein_coding	2.08003	0.000469039
	ENSG00000263905	RN7SL555P	misc_RNA	2.07734	0.0410064
	ENSG00000103522	IL21R	protein_coding	2.07328	2.49595e-08
	ENSG00000163694	RBM47	protein_coding	2.07071	1.7447e-06
	ENSG00000150540	HNMT	protein_coding	2.07002	7.06645e-05
	ENSG00000119686	FLVCR2	protein_coding	2.06991	0.000896256
	ENSG00000120875	DUSP4	protein_coding	2.06191	4.01443e-07
	ENSG00000011600	TYROBP	protein_coding	2.03856	0.0343286
	ENSG00000141574	SECTM1	protein_coding	2.03634	6.02277e-05
	ENSG00000114812	VIPR1	protein_coding	2.03481	2.61177e-13
	ENSG00000164125	GASK1B	protein_coding	2.03403	2.59135e-25
	ENSG00000104067	TJP1	protein_coding	2.02932	0.0100125
	ENSG00000158517	NCF1	protein_coding	2.02833	1.81733e-05
	ENSG00000188282	RUFY4	protein_coding	2.01915	0.0309413
	ENSG00000197766	CFD	protein_coding	2.01879	0.000298845
	ENSG00000178726	THBD	protein_coding	2.01779	0.00022201
	ENSG00000180730	SHISA2	protein_coding	2.01642	4.16118e-07
	ENSG00000135298	ADGRB3	protein_coding	2.00425	2.2942e-08
	ENSG00000131042	LILRB2	protein_coding	1.99792	2.45923e-10
	ENSG00000018280	SLC11A1	protein_coding	1.99778	0.000224964
	ENSG00000198832	SELENOM	protein_coding	1.9864	0.000698398
	ENSG00000225342	LRRK2-DT	antisense	1.98253	0.00776769
	ENSG00000115353	TACR1	protein_coding	1.97371	0.0243343
	ENSG00000184454	NCMAP	protein_coding	1.97112	0.019145
	ENSG00000273320	Lnc-CDHR3-3	antisense	1.96809	0.0371486
	ENSG00000174171	LOC105370792	antisense	1.95032	3.23392e-05
	ENSG00000108821	COL1A1	protein_coding	1.94613	2.32103e-08
	ENSG00000155465	SLC7A7	protein_coding	1.94602	3.23392e-05
	ENSG00000198734	F5	protein_coding	1.94569	0.00650377
	ENSG00000180155	LYNX1	protein_coding	1.93999	0.000517398
	ENSG00000188037	CLCN1	protein_coding	1.93827	0.0109684
	ENSG00000197915	HRNR	protein_coding	1.93294	4.24325e-06
	ENSG00000169896	ITGAM	protein_coding	1.93114	3.16624e-13
	ENSG00000241163	LINC00877	lincRNA	1.92922	7.07536e-06
	ENSG00000130045	NXNL2	protein_coding	1.92376	0.0106524
	ENSG00000173947	PIFO	protein_coding	1.9124	0.0128267
	ENSG00000116983	HPCAL4	protein_coding	1.90921	0.00729659
	ENSG00000267325	LINC01415	lincRNA	1.89943	0.0101676
	ENSG00000169071	ROR2	protein_coding	1.89732	1.66923e-05
	ENSG00000113749	HRH2	protein_coding	1.89561	4.6989e-08
	ENSG00000244682	FCGR2C	polymorphic_pseudogene	1.88675	0.0334197
	ENSG00000250069	Lnc-IGIP-5	sense_intronic	1.88233	0.0281026
	ENSG00000137801	THBS1	protein_coding	1.87794	0.0355371
	ENSG00000198010	DLGAP2	protein_coding	1.87773	1.54951e-21
	ENSG00000106538	RARRES2	protein_coding	1.87714	0.00122972
	ENSG00000174938	SEZ6L2	protein_coding	1.87022	2.36282e-08
	ENSG00000186642	PDE2A	protein_coding	1.85816	2.1969e-06
	ENSG00000125968	ID1	protein_coding	1.85759	4.23055e-10
	ENSG00000172985	SH3RF3	protein_coding	1.8545	3.92472e-08
	ENSG00000185924	RTN4RL1	protein_coding	1.83788	0.0213742
	ENSG00000113070	HBEGF	protein_coding	1.83086	0.00240962
	ENSG00000011422	PLAUR	protein_coding	1.82763	3.11797e-07
	ENSG00000138829	FBN2	protein_coding	1.82532	5.92929e-09
	ENSG00000129250	KIF1C	protein_coding	1.82295	2.52772e-14
	ENSG00000169946	ZFPM2	protein_coding	1.82255	2.28167e-12
	ENSG00000197461	PDGFA	protein_coding	1.82127	3.05358e-07
	ENSG00000131370	SH3BP5	protein_coding	1.81887	1.35658e-06
	ENSG00000169169	CPT1C	protein_coding	1.80964	0.0330911
	ENSG00000107551	RASSF4	protein_coding	1.80895	0.0111598
	ENSG00000025708	TYMP	protein_coding	1.80751	4.68802e-05
	ENSG00000187922	LCN10	protein_coding	1.80491	0.0236224
	ENSG00000130487	KLHDC7B	protein_coding	1.79943	0.0122649
	ENSG00000010610	CD4	protein_coding	1.79534	1.89216e-21
	ENSG00000092758	COL9A3	protein_coding	1.79449	0.000930451
	ENSG00000177103	DSCAML1	protein_coding	1.78788	0.018475
	ENSG00000279365	ENSG00000279365	TEC	1.78781	0.0230202
	ENSG00000235641	LINC00484	lincRNA	1.78421	0.0194105
	ENSG00000117791	MTARC2	protein_coding	1.78398	0.00357066
	ENSG00000130300	PLVAP	protein_coding	1.78207	0.00019504
	ENSG00000140932	CMTM2	protein_coding	1.7782	0.00697737
	ENSG00000227825	SLC9A7P1	transcribed_processed_pseudogene	1.77268	0.00144621
	ENSG00000267257	ALPK2-AS	antisense	1.76838	0.0204042
	ENSG00000246082	NUDT16L2P	transcribed_unitary_pseudogene	1.76642	3.8646e-05
	ENSG00000001617	SEMA3F	protein_coding	1.75637	0.0270388
	ENSG00000166750	SLFN5	protein_coding	1.7529	2.72584e-05
	ENSG00000164035	EMCN	protein_coding	1.74904	2.42651e-11
	ENSG00000231507	LINC01353	lincRNA	1.7474	0.0234842
	ENSG00000275427	LOC286083	lincRNA	1.73441	0.0102442
	ENSG00000266947	Lnc-SLC35G3-1	antisense	1.73339	0.000538423
	ENSG00000133574	GIMAP4	protein_coding	1.73036	7.45078e-05
	ENSG00000104974	LILRA1	protein_coding	1.72469	0.0101263
	ENSG00000224796	RPL32P1	processed_pseudogene	1.72098	0.000204805
	ENSG00000169213	RAB3B	protein_coding	1.72089	0.00899604
	ENSG00000137265	IRF4	protein_coding	1.71307	0.00363743
	ENSG00000230910	Lnc-LMBRD1-5	antisense/lincRNA	1.71176	5.37035e-05
	ENSG00000122642	FKBP9	protein_coding	1.70988	0.000121208
	ENSG00000138772	ANXA3	protein_coding	1.70969	3.47355e-05
	ENSG00000202408	RNVU1-21	snRNA	1.7083	0.019145
	ENSG00000167617	CDC42EP5	protein_coding	1.70783	8.27668e-09
	ENSG00000160013	PTGIR	protein_coding	1.70477	1.33536e-05
	ENSG00000135114	OASL	protein_coding	1.69905	0.00227542
	ENSG00000163376	KBTBD8	protein_coding	1.69759	2.06988e-13
	ENSG00000115414	FN1	protein_coding	1.69509	0.0230998
	ENSG00000003249	DBNDD1	protein_coding	1.69098	0.0056945
	ENSG00000072195	SPEG	protein_coding	1.69014	1.03834e-07
	ENSG00000160224	AIRE	protein_coding	1.67797	0.00382096
	ENSG00000005884	ITGA3	protein_coding	1.67702	9.63897e-10
	ENSG00000254415	SIGLEC14	protein_coding	1.67595	0.00182099
	ENSG00000197291	RAMP2-AS1	antisense/lincRNA	1.67524	0.0356317
	ENSG00000183696	UPP1	protein_coding	1.67518	0.000172663
	ENSG00000229644	NAMPTP1	processed_pseudogene	1.67	0.000546643
	ENSG00000241544	LINC02029	lincRNA	1.66996	0.0328012
	ENSG00000156413	FUT6	protein_coding	1.66875	0.00068252
	ENSG00000149177	PTPRJ	protein_coding	1.6622	0.00305552
	ENSG00000161055	SCGB3A1	protein_coding	1.65968	0.00166837
	ENSG00000249679	LOC105377590	antisense	1.65657	0.0226585
	ENSG00000132321	IQCA1	protein_coding	1.65631	7.82907e-14
	ENSG00000129422	MTUS1	protein_coding	1.65463	0.00549893
	ENSG00000181631	P2RY13	protein_coding	1.65259	1.05947e-08
	ENSG00000261572	Lnc-OSBPL10-1	sense_intronic	1.64911	0.0169131
	ENSG00000005381	MPO	protein_coding	1.64524	0.0396365
	ENSG00000179913	B3GNT3	protein_coding	1.64414	0.000236905
	ENSG00000180611	MB21D2	protein_coding	1.63797	0.0038004
	ENSG00000100065	CARD10	protein_coding	1.63596	0.0430157
	ENSG00000178075	GRAMD1C	protein_coding	1.62683	0.000203615
	ENSG00000006468	ETV1	protein_coding	1.62632	0.0078107
	ENSG00000088808	PPP1R13B	protein_coding	1.62333	2.06988e-13
	ENSG00000135631	RAB11FIP5	protein_coding	1.62289	3.8952e-06
	ENSG00000182389	CACNB4	protein_coding	1.61527	0.00116551
	ENSG00000249926	Lnc-SFSWAP-1	lincRNA	1.61232	0.00609446
	ENSG00000065989	PDE4A	protein_coding	1.6117	0.000411977
	ENSG00000168453	HR	protein_coding	1.60829	0.000272405
	ENSG00000135144	DTX1	protein_coding	1.60795	0.00120954
	ENSG00000235027	ENSG00000235027	antisense	1.60455	0.0290592
	ENSG00000140678	ITGAX	protein_coding	1.60437	4.48334e-07
	ENSG00000203710	CR1	protein_coding	1.60411	1.70687e-07
	ENSG00000028137	TNFRSF1B	protein_coding	1.60351	3.11597e-13
	ENSG00000137103	TMEM8B	protein_coding	1.60195	5.63668e-13
	ENSG00000248429	FAM198B-AS1	antisense	1.59824	1.79594e-10
	ENSG00000272636	DOC2B	protein_coding	1.59334	0.00101157
	ENSG00000283383	Lnc-RWDD4-6	lincRNA	1.58288	0.0078662
	ENSG00000130881	LRP3	protein_coding	1.58212	0.000330459
	ENSG00000156298	TSPAN7	protein_coding	1.57529	5.86183e-06
	ENSG00000147862	NFIB	protein_coding	1.5742	9.77494e-08
	ENSG00000053918	KCNQ1	protein_coding	1.56536	5.68848e-09
	ENSG00000101347	SAMHD1	protein_coding	1.56473	2.77191e-06
	ENSG00000176083	ZNF683	protein_coding	1.56472	0.0389701
	ENSG00000173918	C1QTNF1	protein_coding	1.56305	3.71883e-05
	ENSG00000090339	ICAM1	protein_coding	1.54904	0.00432625
	ENSG00000048342	CC2D2A	protein_coding	1.54591	0.00109915
	ENSG00000159640	ACE	protein_coding	1.54545	2.20144e-18
	ENSG00000082014	SMARCD3	protein_coding	1.54271	1.31404e-09
	ENSG00000175556	LONRF3	protein_coding	1.54134	0.00636378
	ENSG00000177706	FAM20C	protein_coding	1.53997	0.00192818
	ENSG00000127152	BCL11B	protein_coding	1.5378	0.0147387
	ENSG00000189157	FAM47E	protein_coding	1.53402	0.0209428
	ENSG00000174326	SLC16A11	protein_coding	1.53265	0.00311271
	ENSG00000059804	SLC2A3	protein_coding	1.52291	8.25039e-12
	ENSG00000167600	CYP2S1	protein_coding	1.52117	0.0372355
	ENSG00000060140	STYK1	protein_coding	1.52097	3.98596e-05
	ENSG00000168306	ACOX2	protein_coding	1.51982	1.09205e-05
	ENSG00000227835	CARM1P1	transcribed_unprocessed_pseudogene	1.51702	0.00131346
	ENSG00000186594	MIR22HG	lincRNA	1.51563	8.75686e-08
	ENSG00000120318	ARAP3	protein_coding	1.51346	2.70569e-05
	ENSG00000158428	CATIP	protein_coding	1.51218	0.000155907
	ENSG00000169435	RASSF6	protein_coding	1.5075	1.49034e-05
	ENSG00000182950	ODF3L1	protein_coding	1.50591	0.00555779
	ENSG00000171956	FOXB1	protein_coding	1.50494	0.0313392
	ENSG00000120306	CYSTM1	protein_coding	1.49943	2.98622e-09
	ENSG00000233096	Lnc-ULK4-3	lincRNA	1.49667	0.0197626
	ENSG00000153094	BCL2L11	protein_coding	1.49605	5.61e-06
	ENSG00000196242	OR2C3	protein_coding	1.49421	0.00497104
	ENSG00000114315	HES1	protein_coding	1.49085	9.5581e-05
	ENSG00000076344	RGS11	protein_coding	1.48894	0.00587262
	ENSG00000113721	PDGFRB	protein_coding	1.4819	0.000337097
	ENSG00000179399	GPC5	protein_coding	1.48147	0.0044078
	ENSG00000120915	EPHX2	protein_coding	1.48109	0.000259442
	ENSG00000105835	NAMPT	protein_coding	1.48017	1.81797e-08
	ENSG00000100095	SEZ6L	protein_coding	1.47703	0.0220552
	ENSG00000160593	JAML	protein_coding	1.47555	2.04647e-10
	ENSG00000227039	ITGB2-AS1	antisense	1.4715	3.90709e-11
	ENSG00000138678	GPAT3	protein_coding	1.46876	4.82371e-09
	ENSG00000276085	CCL3L1	protein_coding	1.46539	0.0288406
	ENSG00000117643	MAN1C1	protein_coding	1.46491	2.01729e-06
	ENSG00000110092	CCND1	protein_coding	1.4584	0.0227437
	ENSG00000129990	SYT5	protein_coding	1.45195	0.00305109
	ENSG00000273727	ENSG00000273727	snRNA	1.45136	0.0383553
	ENSG00000108511	HOXB6	protein_coding	1.45053	0.000442524
	ENSG00000039560	RAI14	protein_coding	1.4492	5.59161e-05
	ENSG00000164023	SGMS2	protein_coding	1.44695	0.0268623
	ENSG00000275367	Lnc-ZNF705A-7	lincRNA	1.44678	0.0123919
	ENSG00000204161	TMEM273	protein_coding	1.44638	0.00223277
	ENSG00000154025	SLC5A10	protein_coding	1.44557	5.05778e-06
	ENSG00000181444	ZNF467	protein_coding	1.44544	1.17788e-15
	ENSG00000162374	ELAVL4	protein_coding	1.44448	3.42657e-05
	ENSG00000231105	ECE1-AS1	antisense	1.4444	0.000424223
	ENSG00000112715	VEGFA	protein_coding	1.4435	2.82935e-07
	ENSG00000131477	RAMP2	protein_coding	1.4428	0.00184108
	ENSG00000221890	NPTXR	protein_coding	1.44232	0.000616895
	ENSG00000105352	CEACAM4	protein_coding	1.44094	4.24325e-06
	ENSG00000137726	FXYD6	protein_coding	1.44044	1.08985e-22
	ENSG00000274021	DUSP6-AS	antisense/lincRNA	1.43543	0.0202382
	ENSG00000124762	CDKN1A	protein_coding	1.43311	0.00292764
	ENSG00000106772	PRUNE2	protein_coding	1.43055	4.79632e-08
	ENSG00000272323	TTC23L-AS1	antisense	1.43052	7.29764e-05
	ENSG00000105464	GRIN2D	protein_coding	1.42672	0.0385798
	ENSG00000225889	Lnc-LGALSL-2	antisense/lincRNA	1.42613	0.0361544
	ENSG00000175505	CLCF1	protein_coding	1.42072	0.000152273
	ENSG00000110324	IL10RA	protein_coding	1.42022	0.00755053
	ENSG00000133121	STARD13	protein_coding	1.41839	0.00591743
	ENSG00000213689	TREX1	protein_coding	1.41449	0.00461912
	ENSG00000236304	LOC107984360	antisense	1.41245	0.0146258
	ENSG00000148926	ADM	protein_coding	1.40539	0.0248442
	ENSG00000232629	HLA-DQB2	protein_coding	1.4051	0.000124026
	ENSG00000165959	CLMN	protein_coding	1.40483	0.00174883
	ENSG00000109436	TBC1D9	protein_coding	1.39878	0.0336208
	ENSG00000116991	SIPA1L2	protein_coding	1.39852	0.000105144
	ENSG00000281491	DNAJB5-DT	lincRNA	1.39754	0.0181005
	ENSG00000163545	NUAK2	protein_coding	1.39621	0.0192468
	ENSG00000279491	LOC399900	TEC	1.38778	0.000236693
	ENSG00000134755	DSC2	protein_coding	1.38525	0.00125711
	ENSG00000182809	CRIP2	protein_coding	1.38506	2.39556e-06
	ENSG00000108370	RGS9	protein_coding	1.38446	0.0311231
	ENSG00000170412	GPRC5C	protein_coding	1.38374	8.24722e-07
	ENSG00000167074	TEF	protein_coding	1.38306	0.00104469
	ENSG00000118515	SGK1	protein_coding	1.3811	0.0281324
	ENSG00000166482	MFAP4	protein_coding	1.37732	3.89147e-13
	ENSG00000230479	Lnc-CHAF1B-3	antisense	1.37667	0.0368497
	ENSG00000230805	Lnc-RTL1-3	lincRNA	1.37401	0.0478116
	ENSG00000272734	ADIRF-AS1	processed_transcript	1.37359	0.00155854
	ENSG00000119632	IFI27L2	protein_coding	1.37181	3.23392e-05
	ENSG00000205403	CFI	protein_coding	1.37136	3.08487e-05
	ENSG00000151150	ANK3	protein_coding	1.36877	3.60475e-06
	ENSG00000183092	BEGAIN	protein_coding	1.36806	0.0171563
	ENSG00000223855	HRAT92	lincRNA	1.36774	0.000113984
	ENSG00000171680	PLEKHG5	protein_coding	1.3661	0.0292954
	ENSG00000143869	GDF7	protein_coding	1.3626	0.00133375
	ENSG00000091986	CCDC80	protein_coding	1.35653	0.00038029
	ENSG00000165886	UBTD1	protein_coding	1.35507	0.0190988
	ENSG00000197879	MYO1C	protein_coding	1.35364	7.91693e-06
	ENSG00000177989	ODF3B	protein_coding	1.35355	0.00560077
	ENSG00000198947	DMD	protein_coding	1.35189	0.00328303
	ENSG00000124313	IQSEC2	protein_coding	1.34936	5.87752e-07
	ENSG00000088367	EPB41L1	protein_coding	1.34155	0.00228922
	ENSG00000244198	ARHGEF35-AS1	antisense	1.33923	0.0404493
	ENSG00000120693	SMAD9	protein_coding	1.33809	0.0264358
	ENSG00000061676	NCKAP1	protein_coding	1.33768	3.54081e-06
	ENSG00000127824	TUBA4A	protein_coding	1.33578	9.44891e-08
	ENSG00000271605	MILR1	protein_coding	1.32525	0.0136402
	ENSG00000093072	ADA2	protein_coding	1.32282	1.93026e-07
	ENSG00000162804	SNED1	protein_coding	1.31945	1.3786e-14
	ENSG00000177679	SRRM3	protein_coding	1.31919	0.00236562
	ENSG00000018408	WWTR1	protein_coding	1.31607	0.000113608
	ENSG00000110697	PITPNM1	protein_coding	1.31366	4.0019e-14
	ENSG00000156966	B3GNT7	protein_coding	1.31286	5.80056e-07
	ENSG00000169744	LDB2	protein_coding	1.31203	2.82445e-05
	ENSG00000254838	GVINP1	transcribed_unprocessed_pseudogene	1.30642	1.74862e-05
	ENSG00000154479	CCDC173	protein_coding	1.30419	0.00300733
	ENSG00000168994	PXDC1	protein_coding	1.29525	2.37595e-06
	ENSG00000242732	RTL5	protein_coding	1.29513	8.14248e-09
	ENSG00000012124	CD22	protein_coding	1.2949	3.23392e-05
	ENSG00000137331	IER3	protein_coding	1.29429	1.42691e-05
	ENSG00000126759	CFP	protein_coding	1.29149	0.000102576
	ENSG00000149527	PLCH2	protein_coding	1.29091	0.00234103
	ENSG00000183722	LHFPL6	protein_coding	1.2892	0.00526993
	ENSG00000163191	S100A11	protein_coding	1.28853	5.91874e-07
	ENSG00000204666	LOC400710	sense_overlapping	1.28672	0.0418718
	ENSG00000168461	RAB31	protein_coding	1.28471	0.00256245
	ENSG00000159784	FAM131B	protein_coding	1.27892	0.0128386
	ENSG00000241211	IQCJ-SCHIP1-AS1	antisense	1.27837	0.0128267
	ENSG00000177875	CCDC184	protein_coding	1.27011	0.00426513
	ENSG00000223534	HLA-DQB1-AS1	antisense	1.26953	0.00783072
	ENSG00000197081	IGF2R	protein_coding	1.26817	5.66054e-08
	ENSG00000279452	ENSG00000279452	TEC	1.26783	0.00155705
	ENSG00000198948	MFAP3L	protein_coding	1.26449	0.000571345
	ENSG00000152217	SETBP1	protein_coding	1.26436	1.27959e-10
	ENSG00000259436	Lnc-ZNF574-1	antisense/lincRNA	1.26296	0.0274425
	ENSG00000144115	THNSL2	protein_coding	1.2623	0.00019981
	ENSG00000178038	ALS2CL	protein_coding	1.26115	0.000275647
	ENSG00000106034	CPED1	protein_coding	1.26097	6.01942e-08
	ENSG00000242574	HLA-DMB	protein_coding	1.25643	1.71285e-20
	ENSG00000019144	PHLDB1	protein_coding	1.25457	4.01679e-12
	ENSG00000196781	TLE1	protein_coding	1.25231	0.000125331
	ENSG00000154678	PDE1C	protein_coding	1.25183	0.00509446
	ENSG00000254703	SENCR	antisense	1.24575	1.41675e-07
	ENSG00000266709	MGC12916	lincRNA	1.24468	0.0127555
	ENSG00000259577	CERNA1	lincRNA	1.24218	0.00435836
	ENSG00000164976	MYORG	protein_coding	1.24186	7.27973e-07
	ENSG00000277496	Lnc-GATA5-9	antisense	1.2413	0.00208991
	ENSG00000105963	ADAP1	protein_coding	1.23824	5.66054e-08
	ENSG00000188396	TCTEX1D4	protein_coding	1.23739	0.0219286
	ENSG00000101200	AVP	protein_coding	1.23641	5.52248e-06
	ENSG00000108924	HLF	protein_coding	1.23631	7.14021e-12
	ENSG00000178695	KCTD12	protein_coding	1.23567	4.63105e-05
	ENSG00000213071	LPAL2	transcribed_unprocessed_pseudogene	1.23146	0.0418718
	ENSG00000142733	MAP3K6	protein_coding	1.22816	1.19032e-05
	ENSG00000114656	CFAP92	protein_coding	1.2275	5.23744e-05
	ENSG00000080854	IGSF9B	protein_coding	1.22676	0.0181265
	ENSG00000275896	PRSS2	protein_coding	1.22606	1.76366e-07
	ENSG00000243150	LOC100996447	antisense	1.22439	0.0418903
	ENSG00000198053	SIRPA	protein_coding	1.22364	1.72316e-13
	ENSG00000186472	PCLO	protein_coding	1.22361	3.70217e-08
	ENSG00000183087	GAS6	protein_coding	1.22306	0.001356
	ENSG00000115738	ID2	protein_coding	1.21989	0.0381359
	ENSG00000188042	ARL4C	protein_coding	1.21758	7.64764e-05
	ENSG00000136999	CCN3	protein_coding	1.21482	0.0468374
	ENSG00000102935	ZNF423	protein_coding	1.21475	8.79181e-07
	ENSG00000197558	SSPOP	protein_coding	1.2137	3.05771e-09
	ENSG00000163683	SMIM14	protein_coding	1.21338	4.96281e-05
	ENSG00000257767	ENSG00000257767	protein_coding	1.21008	0.00313489
	ENSG00000244242	IFITM10	protein_coding	1.20908	0.0312785
	ENSG00000237541	HLA-DQA1	protein_coding	1.20421	0.00413682
	ENSG00000099814	CEP170B	protein_coding	1.20359	0.0138257
	ENSG00000185442	FAM174B	protein_coding	1.19952	8.97868e-06
	ENSG00000266946	MRPL37P1	processed_pseudogene	1.19884	0.00511998
	ENSG00000137494	ANKRD42	protein_coding	1.19863	1.48357e-07
	ENSG00000203709	MIR29B2CHG	lincRNA	1.19852	1.12795e-05
	ENSG00000228393	Lnc-SRPK2-1	antisense	1.1965	0.0473531
	ENSG00000174469	CNTNAP2	protein_coding	1.19554	0.0176048
	ENSG00000244479	OR2A1-AS1	antisense	1.19395	0.00315558
	ENSG00000250722	SELENOP	protein_coding	1.19276	4.14001e-07
	ENSG00000169129	AFAP1L2	protein_coding	1.19229	6.06417e-07
	ENSG00000235568	NFAM1	protein_coding	1.19129	2.39992e-05
	ENSG00000274911	ENSG00000274911	unprocessed_pseudogene	1.19055	0.0239984
	ENSG00000279227	ENSG00000279227	TEC	1.18954	0.0149894
	ENSG00000109501	WFS1	protein_coding	1.18754	0.00031884
	ENSG00000088280	ASAP3	protein_coding	1.18706	0.0176381
	ENSG00000142089	IFITM3	protein_coding	1.18649	1.28375e-08
	ENSG00000145936	KCNMB1	protein_coding	1.18468	0.0144999
	ENSG00000255224	Lnc-OPLAH-1	antisense	1.17741	0.00182595
	ENSG00000267858	MZF1-AS1	antisense	1.17735	8.99546e-05
	ENSG00000140044	JDP2	protein_coding	1.17587	0.000203615
	ENSG00000134369	NAV1	protein_coding	1.175	5.63668e-13
	ENSG00000165655	ZNF503	protein_coding	1.17436	2.65945e-09
	ENSG00000153162	BMP6	protein_coding	1.17207	0.0194105
	ENSG00000137959	IFI44L	protein_coding	1.17151	0.000702799
	ENSG00000260807	CEROX1	lincRNA	1.16237	2.62119e-06
	ENSG00000162894	FCMR	protein_coding	1.16184	5.66054e-08
	ENSG00000178209	PLEC	protein_coding	1.16019	2.92671e-15
	ENSG00000163803	PLB1	protein_coding	1.15895	2.1598e-09
	ENSG00000228340	MIR646HG	lincRNA	1.15834	0.00941264
	ENSG00000157483	MYO1E	protein_coding	1.15586	0.000124026
	ENSG00000084764	MAPRE3	protein_coding	1.15366	0.00083158
	ENSG00000269220	LINC00528	lincRNA	1.15253	0.0069403
	ENSG00000260719	Lnc-PAGR1-2	antisense	1.15241	0.0146258
	ENSG00000129038	LOXL1	protein_coding	1.15212	6.78406e-05
	ENSG00000153246	PLA2R1	protein_coding	1.15	0.0048643
	ENSG00000109339	MAPK10	protein_coding	1.14829	0.0418029
	ENSG00000050327	ARHGEF5	protein_coding	1.14715	1.39442e-08
	ENSG00000267414	SETBP1-DT	lincRNA	1.1454	0.0444288
	ENSG00000188522	FAM83G	protein_coding	1.14456	3.56735e-07
	ENSG00000104936	DMPK	protein_coding	1.14387	0.000204629
	ENSG00000280162	ENSG00000280162	TEC	1.14112	0.000122984
	ENSG00000125430	HS3ST3B1	protein_coding	1.14073	0.00209832
	ENSG00000232860	SMG7-AS1	processed_transcript	1.14067	0.000124827
	ENSG00000136052	SLC41A2	protein_coding	1.14055	0.0206537
	ENSG00000075391	RASAL2	protein_coding	1.13929	4.42866e-05
	ENSG00000102575	ACP5	protein_coding	1.13774	0.00625025
	ENSG00000172548	NIPAL4	protein_coding	1.13706	0.016454
	ENSG00000273565	Lnc-ZC2HC1C-3	lincRNA	1.13638	0.0211214
	ENSG00000233220	LINC00167	lincRNA	1.13592	0.00738788
	ENSG00000222009	BTBD19	protein_coding	1.13552	1.03657e-05
	ENSG00000197329	PELI1	protein_coding	1.13406	2.32306e-06
	ENSG00000169508	GPR183	protein_coding	1.12901	0.0226945
	ENSG00000138623	SEMA7A	protein_coding	1.12832	0.028965
	ENSG00000148948	LRRC4C	protein_coding	1.12727	0.000477644
	ENSG00000271303	SRXN1	protein_coding	1.12484	0.00381352
	ENSG00000140092	FBLN5	protein_coding	1.12333	1.1718e-05
	ENSG00000180044	C3orf80	protein_coding	1.1231	0.00697737
	ENSG00000117298	ECE1	protein_coding	1.12216	9.87026e-11
	ENSG00000108641	B9D1	protein_coding	1.12102	0.00997511
	ENSG00000108797	CNTNAP1	protein_coding	1.11992	1.2807e-06
	ENSG00000135604	STX11	protein_coding	1.11981	4.3226e-05
	ENSG00000204301	NOTCH4	protein_coding	1.11957	2.04678e-07
	ENSG00000243753	HLA-L	transcribed_unprocessed_pseudogene	1.11853	8.75376e-05
	ENSG00000260293	Lnc-NTN3-1	sense_intronic	1.11823	0.000401585
	ENSG00000204396	VWA7	protein_coding	1.11688	1.77456e-05
	ENSG00000106952	TNFSF8	protein_coding	1.11688	0.000111486
	ENSG00000204131	NHSL2	protein_coding	1.11649	0.00989314
	ENSG00000149573	MPZL2	protein_coding	1.11566	0.00300995
	ENSG00000257913	DDN-AS1	antisense	1.11398	0.00398139
	ENSG00000245498	LOC100507283	antisense	1.11374	0.0278379
	ENSG00000137752	CASP1	protein_coding	1.11251	0.000340226
	ENSG00000176236	RPP38-DT	antisense	1.10945	2.53551e-05
	ENSG00000172175	MALT1	protein_coding	1.10838	1.10581e-07
	ENSG00000272768	Lnc-PPIA-1	antisense/lincRNA	1.10614	0.000118877
	ENSG00000235781	LINC02569	antisense/lincRNA	1.10497	0.0197626
	ENSG00000204618	RNF39	protein_coding	1.10379	0.00607013
	ENSG00000268230	Lnc-ZNF497-1	processed_transcript	1.10372	0.00835015
	ENSG00000185339	TCN2	protein_coding	1.1019	0.00030016
	ENSG00000102554	KLF5	protein_coding	1.09838	2.55744e-05
	ENSG00000136630	HLX	protein_coding	1.09517	1.39961e-05
	ENSG00000145349	CAMK2D	protein_coding	1.09445	1.04491e-09
	ENSG00000126217	MCF2L	protein_coding	1.09425	4.62721e-11
	ENSG00000088538	DOCK3	protein_coding	1.09246	0.00113646
	ENSG00000133169	BEX1	protein_coding	1.08943	4.82027e-05
	ENSG00000263412	NFE2L1-DT	processed_transcript	1.08809	0.00742686
	ENSG00000141232	TOB1	protein_coding	1.08438	5.74664e-09
	ENSG00000139132	FGD4	protein_coding	1.08077	0.00494849
	ENSG00000079385	CEACAM1	protein_coding	1.08074	0.0118691
	ENSG00000169032	MAP2K1	protein_coding	1.07598	1.10529e-05
	ENSG00000138166	DUSP5	protein_coding	1.07262	0.000222585
	ENSG00000170421	KRT8	protein_coding	1.07221	0.000770621
	ENSG00000109321	AREG	protein_coding	1.07022	0.0294691
	ENSG00000166387	PPFIBP2	protein_coding	1.0676	0.0127102
	ENSG00000260273	Lnc-SMPD2-1	antisense/lincRNA	1.06502	0.00669963
	ENSG00000268903	ENSG00000268903	processed_pseudogene	1.06411	0.0320114
	ENSG00000278916	CEP83-DT	lincRNA	1.06358	0.000157725
	ENSG00000101439	CST3	protein_coding	1.0604	8.95766e-05
	ENSG00000100600	LGMN	protein_coding	1.06014	0.000124174
	ENSG00000179869	ABCA13	protein_coding	1.05936	5.63046e-08
	ENSG00000007314	SCN4A	protein_coding	1.05907	0.000195879
	ENSG00000129521	EGLN3	protein_coding	1.0588	0.000117832
	ENSG00000105643	ARRDC2	protein_coding	1.05834	6.15366e-08
	ENSG00000196935	SRGAP1	protein_coding	1.05741	0.0010894
	ENSG00000276975	HYDIN2P	transcribed_unprocessed_pseudogene	1.05701	0.00358629
	ENSG00000153064	BANK1	protein_coding	1.05453	0.00032465
	ENSG00000186074	CD300LF	protein_coding	1.05362	5.50451e-09
	ENSG00000101938	CHRDL1	protein_coding	1.05125	1.41269e-10
	ENSG00000117525	F3	protein_coding	1.05112	0.0458328
	ENSG00000277531	PNMA8C	protein_coding	1.04939	0.0122615
	ENSG00000134070	IRAK2	protein_coding	1.04909	0.000813193
	ENSG00000111728	ST8SIA1	protein_coding	1.04761	0.00958242
	ENSG00000213699	SLC35F6	protein_coding	1.04716	7.21812e-09
	ENSG00000170558	CDH2	protein_coding	1.04626	0.00336459
	ENSG00000107338	SHB	protein_coding	1.04478	1.65719e-05
	ENSG00000139915	MDGA2	protein_coding	1.04313	0.0370471
	ENSG00000235865	GSN-AS1	antisense	1.04286	0.00634636
	ENSG00000103966	EHD4	protein_coding	1.04257	0.00783258
	ENSG00000249241	LINC02265	lincRNA	1.04208	0.00810349
	ENSG00000176170	SPHK1	protein_coding	1.0418	0.000647598
	ENSG00000233723	LINC01122	lincRNA	1.04172	0.000271038
	ENSG00000181982	CCDC149	protein_coding	1.04154	1.19068e-06
	ENSG00000174807	CD248	protein_coding	1.04047	0.0121878
	ENSG00000185800	DMWD	protein_coding	1.03803	0.000292693
	ENSG00000140379	BCL2A1	protein_coding	1.03778	0.00981934
	ENSG00000171174	RBKS	protein_coding	1.03724	0.000886843
	ENSG00000198805	PNP	protein_coding	1.03529	0.0200376
	ENSG00000262001	DLGAP1-AS2	antisense	1.03444	0.0118691
	ENSG00000166900	STX3	protein_coding	1.03207	1.23385e-11
	ENSG00000204252	HLA-DOA	protein_coding	1.03056	1.30202e-10
	ENSG00000166979	EVA1C	protein_coding	1.02886	0.000206257
	ENSG00000244041	LINC01011	lincRNA	1.02637	0.00813753
	ENSG00000137941	TTLL7	protein_coding	1.02513	0.000793826
	ENSG00000135127	BICDL1	protein_coding	1.02235	0.0359705
	ENSG00000153234	NR4A2	protein_coding	1.02034	1.65567e-06
	ENSG00000266998	Lnc-SRSF2-10	antisense	1.0176	0.0113668
	ENSG00000105641	SLC5A5	protein_coding	1.01665	0.000101582
	ENSG00000204642	HLA-F	protein_coding	1.01629	6.02277e-05
	ENSG00000175592	FOSL1	protein_coding	1.01541	0.00191305
	ENSG00000198752	CDC42BPB	protein_coding	1.01501	2.05915e-13
	ENSG00000158050	DUSP2	protein_coding	1.01497	0.001093
	ENSG00000138798	EGF	protein_coding	1.01492	0.0158689
	ENSG00000130054	FAM155B	protein_coding	1.01424	0.0070852
	ENSG00000268895	A1BG-AS1	antisense	1.01402	0.0132292
	ENSG00000110057	UNC93B1	protein_coding	1.01336	0.00859564
	ENSG00000105699	LSR	protein_coding	1.01318	1.30402e-11
	ENSG00000173535	TNFRSF10C	protein_coding	1.01288	0.000181509
	ENSG00000111331	OAS3	protein_coding	1.01126	1.1115e-07
	ENSG00000172340	SUCLG2	protein_coding	1.00978	0.000190636
	ENSG00000101335	MYL9	protein_coding	1.00959	0.00036312
	ENSG00000118785	SPP1	protein_coding	1.00703	0.0171563
	ENSG00000257607	Lnc-COX19-2	antisense/lincRNA	1.00565	0.0496953
	ENSG00000020181	ADGRA2	protein_coding	1.00255	4.10322e-06
	ENSG00000130844	ZNF331	protein_coding	1.00166	8.02053e-07
	ENSG00000057657	PRDM1	protein_coding	1.00048	0.0105688
	ENSG00000113231	PDE8B	protein_coding	0.999083	7.20008e-05
	ENSG00000261324	Lnc-HIST4H4-1	sense_overlapping	0.998736	0.000811945
	ENSG00000155093	PTPRN2	protein_coding	0.998092	0.0481085
	ENSG00000255197	Lnc-SPI1-1	antisense/lincRNA	0.995911	0.000285054
	ENSG00000182240	BACE2	protein_coding	0.991456	0.023989
	ENSG00000167703	SLC43A2	protein_coding	0.988148	0.000360842
	ENSG00000181418	DDN	protein_coding	0.988044	0.00276703
	ENSG00000237172	B3GNT9	protein_coding	0.985066	0.00618399
	ENSG00000197872	CYRIA	protein_coding	0.98449	4.71873e-05
	ENSG00000103811	CTSH	protein_coding	0.982812	0.0173163
	ENSG00000183484	GPR132	protein_coding	0.982685	0.00618336
	ENSG00000282572	Lnc-PDGFA-6	processed_transcript	0.979419	0.0102098
	ENSG00000046889	PREX2	protein_coding	0.978312	8.36369e-18
	ENSG00000204176	SYT15	protein_coding	0.976309	0.0314865
	ENSG00000154721	JAM2	protein_coding	0.976291	0.00163238
	ENSG00000188013	MEIS3P2	processed_pseudogene	0.973374	0.0331923
	ENSG00000129219	PLD2	protein_coding	0.972069	0.0113819
	ENSG00000099985	OSM	protein_coding	0.971904	0.0180294
	ENSG00000107719	PALD1	protein_coding	0.971066	2.30377e-05
	ENSG00000160712	IL6R	protein_coding	0.96788	1.01181e-05
	ENSG00000276216	Lnc-FAM72D-61	lincRNA	0.966684	0.0413066
	ENSG00000246695	RASSF8-AS1	antisense	0.965075	7.53645e-05
	ENSG00000075426	FOSL2	protein_coding	0.964366	3.17446e-05
	ENSG00000226711	FAM66C	antisense	0.964171	0.023056
	ENSG00000167851	CD300A	protein_coding	0.963835	1.01404e-06
	ENSG00000158806	NPM2	protein_coding	0.962271	0.00755053
	ENSG00000265100	Lnc-SLC16A6-1	antisense	0.960517	2.9331e-05
	ENSG00000213214	ARHGEF35	protein_coding	0.959121	0.045358
	ENSG00000090097	PCBP4	protein_coding	0.95887	0.00625179
	ENSG00000136383	ALPK3	protein_coding	0.954331	0.0362968
	ENSG00000234684	SDCBP2-AS1	antisense	0.953813	5.27559e-09
	ENSG00000185022	MAFF	protein_coding	0.952543	0.000286158
	ENSG00000072952	IRAG1	protein_coding	0.951376	0.00107303
	ENSG00000173846	PLK3	protein_coding	0.950701	3.93081e-08
	ENSG00000136960	ENPP2	protein_coding	0.950243	0.0132089
	ENSG00000069702	TGFBR3	protein_coding	0.950095	0.00420788
	ENSG00000197653	DNAH10	protein_coding	0.949918	0.003823
	ENSG00000154655	L3MBTL4	protein_coding	0.9463	0.00236562
	ENSG00000248340	PIMREGP4	processed_pseudogene	0.945953	0.0221128
	ENSG00000260077	Lnc-CYS1-1	lincRNA	0.945249	0.0266301
	ENSG00000064199	SPA17	protein_coding	0.94498	0.0249814
	ENSG00000143382	ADAMTSL4	protein_coding	0.944808	0.000190679
	ENSG00000167601	AXL	protein_coding	0.942191	0.00275306
	ENSG00000165071	TMEM71	protein_coding	0.941149	0.00523822
	ENSG00000215788	TNFRSF25	protein_coding	0.94085	0.000284956
	ENSG00000085276	MECOM	protein_coding	0.939794	7.70364e-11
	ENSG00000182687	GALR2	protein_coding	0.938081	0.0493198
	ENSG00000177337	DLGAP1-AS1	antisense	0.936362	0.023968
	ENSG00000271918	Lnc-ATG12-5	antisense	0.935696	0.0138727
	ENSG00000273129	PACERR	lincRNA	0.93383	0.020665
	ENSG00000101384	JAG1	protein_coding	0.933605	0.000667054
	ENSG00000239697	TNFSF12	protein_coding	0.932797	0.00201496
	ENSG00000049246	PER3	protein_coding	0.930606	0.000557052
	ENSG00000172819	RARG	protein_coding	0.930363	0.000103911
	ENSG00000161835	TAMALIN	protein_coding	0.926871	0.00130329
	ENSG00000105711	SCN1B	protein_coding	0.926484	6.87884e-05
	ENSG00000144476	ACKR3	protein_coding	0.925746	0.00942272
	ENSG00000258413	Lnc-DLGAP5-4	lincRNA	0.923964	0.0254859
	ENSG00000230266	XXYLT1-AS2	antisense	0.923668	6.50832e-05
	ENSG00000259120	SMIM6	protein_coding	0.923532	0.02395
	ENSG00000282164	PEG13	sense_intronic	0.923083	0.0280697
	ENSG00000167470	MIDN	protein_coding	0.922716	4.39771e-07
	ENSG00000137767	SQOR	protein_coding	0.922371	1.71699e-05
	ENSG00000114670	NEK11	protein_coding	0.921777	0.00086777
	ENSG00000186056	MATN1-AS1	antisense	0.919769	3.71883e-05
	ENSG00000212747	RTL8B	protein_coding	0.919077	0.00138728
	ENSG00000187164	SHTN1	protein_coding	0.918616	5.59161e-05
	ENSG00000107738	VSIR	protein_coding	0.917884	4.01227e-07
	ENSG00000139112	GABARAPL1	protein_coding	0.916139	2.21327e-07
	ENSG00000235527	HIPK1-AS1	antisense	0.915921	0.00120636
	ENSG00000177283	FZD8	protein_coding	0.915151	0.0111656
	ENSG00000114737	CISH	protein_coding	0.914183	0.00101157
	ENSG00000174945	AMZ1	protein_coding	0.913559	0.000302668
	ENSG00000245008	LOC101929538	antisense	0.91353	0.0159541
	ENSG00000008283	CYB561	protein_coding	0.912561	1.41317e-07
	ENSG00000165801	ARHGEF40	protein_coding	0.912241	2.05709e-08
	ENSG00000126458	RRAS	protein_coding	0.912042	0.0106555
	ENSG00000274712	BPTFP	lincRNA	0.911977	0.000101582
	ENSG00000239998	LILRA2	protein_coding	0.911344	0.0145654
	ENSG00000229153	EPHA1-AS1	antisense	0.911237	0.00983878
	ENSG00000013392	RWDD2A	protein_coding	0.910448	0.0374998
	ENSG00000141506	PIK3R5	protein_coding	0.909672	2.5995e-05
	ENSG00000245059	Lnc-ATMIN-4	lincRNA	0.909584	0.0245893
	ENSG00000269514	Lnc-CCDC184-1	lincRNA	0.908809	0.00244168
	ENSG00000006327	TNFRSF12A	protein_coding	0.908209	0.00101887
	ENSG00000267493	CIRBP-AS1	antisense	0.907627	0.0176607
	ENSG00000182118	FAM89A	protein_coding	0.905046	0.00275789
	ENSG00000146021	KLHL3	protein_coding	0.904433	4.47907e-09
	ENSG00000185215	TNFAIP2	protein_coding	0.901576	9.12879e-07
	ENSG00000172216	CEBPB	protein_coding	0.899962	0.000195898
	ENSG00000284669	Lnc-TTC21A-76	antisense/lincRNA	0.899742	4.27932e-08
	ENSG00000041353	RAB27B	protein_coding	0.899692	0.016454
	ENSG00000236438	FAM157A	transcribed_unprocessed_pseudogene	0.899614	0.0241461
	ENSG00000007129	CEACAM21	protein_coding	0.896696	0.0124651
	ENSG00000065054	SLC9A3R2	protein_coding	0.894926	0.0373166
	ENSG00000121064	SCPEP1	protein_coding	0.894339	0.0160971
	ENSG00000111057	KRT18	protein_coding	0.894129	3.59969e-07
	ENSG00000240859	LOC100507642	lincRNA	0.890529	0.0315663
	ENSG00000146904	EPHA1	protein_coding	0.889129	0.000899304
	ENSG00000114554	PLXNA1	protein_coding	0.88876	0.0348178
	ENSG00000087076	HSD17B14	protein_coding	0.888268	0.0314017
	ENSG00000274210	RNVU1-27	snRNA	0.887514	0.00215269
	ENSG00000047634	SCML1	protein_coding	0.887031	0.0109734
	ENSG00000131979	GCH1	protein_coding	0.886378	2.16118e-08
	ENSG00000133056	PIK3C2B	protein_coding	0.886072	6.54388e-08
	ENSG00000203883	SOX18	protein_coding	0.882531	0.0169574
	ENSG00000184515	BEX5	protein_coding	0.882045	0.0145492
	ENSG00000088881	EBF4	protein_coding	0.881133	0.00927025
	ENSG00000137962	ARHGAP29	protein_coding	0.880791	0.036394
	ENSG00000163874	ZC3H12A	protein_coding	0.87949	3.71295e-05
	ENSG00000162676	GFI1	protein_coding	0.876799	2.6735e-05
	ENSG00000151689	INPP1	protein_coding	0.87443	0.00134251
	ENSG00000122862	SRGN	protein_coding	0.874176	0.000368093
	ENSG00000102755	FLT1	protein_coding	0.874108	0.00187871
	ENSG00000095383	TBC1D2	protein_coding	0.872348	0.00119916
	ENSG00000271614	ATP2B1-AS1	lincRNA	0.871205	0.00364467
	ENSG00000113552	GNPDA1	protein_coding	0.871059	0.0248832
	ENSG00000114654	EFCC1	protein_coding	0.869312	0.0106347
	ENSG00000279175	Lnc-PARVG-5	sense_intronic	0.866178	0.00145338
	ENSG00000243335	KCTD7	protein_coding	0.865849	6.26097e-05
	ENSG00000147100	SLC16A2	protein_coding	0.865438	0.00953307
	ENSG00000073464	CLCN4	protein_coding	0.865162	0.038107
	ENSG00000147394	ZNF185	protein_coding	0.860938	0.0004006
	ENSG00000128016	ZFP36	protein_coding	0.860671	0.00357344
	ENSG00000163131	CTSS	protein_coding	0.860275	0.000829977
	ENSG00000157978	LDLRAP1	protein_coding	0.857903	1.81733e-05
	ENSG00000101224	CDC25B	protein_coding	0.855065	2.21027e-07
	ENSG00000117308	GALE	protein_coding	0.854564	0.00627829
	ENSG00000157601	MX1	protein_coding	0.854297	2.43577e-07
	ENSG00000155962	CLIC2	protein_coding	0.854113	0.00139207
	ENSG00000131669	NINJ1	protein_coding	0.85381	0.00173693
	ENSG00000273008	CSGALNACT2-DT	lincRNA	0.851445	0.0256139
	ENSG00000271856	LINC01215	lincRNA	0.850614	0.000199787
	ENSG00000185477	GPRIN3	protein_coding	0.848096	0.000603691
	ENSG00000002587	HS3ST1	protein_coding	0.846136	0.039827
	ENSG00000077616	NAALAD2	protein_coding	0.845522	0.035496
	ENSG00000121297	TSHZ3	protein_coding	0.845516	0.00509653
	ENSG00000226380	ENSG00000226380	lincRNA	0.844747	0.000196212
	ENSG00000233621	LINC01137	antisense	0.843968	0.0372428
	ENSG00000080200	CRYBG3	protein_coding	0.843564	5.46822e-05
	ENSG00000151883	PARP8	protein_coding	0.842981	1.59468e-07
	ENSG00000111335	OAS2	protein_coding	0.842767	0.000196925
	ENSG00000179144	GIMAP7	protein_coding	0.842438	0.0229749
	ENSG00000101160	CTSZ	protein_coding	0.841852	0.00101817
	ENSG00000273338	Lnc-FUBP1-3	antisense/lincRNA	0.839686	0.0353685
	ENSG00000143479	DYRK3	protein_coding	0.839282	0.00033938
	ENSG00000272933	Lnc-ARL3-1	lincRNA	0.839081	0.00110623
	ENSG00000151322	NPAS3	protein_coding	0.838344	0.00756975
	ENSG00000166484	MAPK7	protein_coding	0.838115	0.000187961
	ENSG00000107281	NPDC1	protein_coding	0.837876	5.76936e-08
	ENSG00000196890	H2BU1	protein_coding	0.835978	0.000447452
	ENSG00000049089	COL9A2	protein_coding	0.834801	4.56211e-05
	ENSG00000168497	CAVIN2	protein_coding	0.833966	9.55445e-05
	ENSG00000115896	PLCL1	protein_coding	0.833466	0.019504
	ENSG00000231389	HLA-DPA1	protein_coding	0.832643	0.000129294
	ENSG00000213859	KCTD11	protein_coding	0.832523	0.00289718
	ENSG00000272009	Lnc-OR2B2-4	antisense/lincRNA	0.831864	0.00174883
	ENSG00000197279	ZNF165	protein_coding	0.83083	0.0078662
	ENSG00000137094	DNAJB5	protein_coding	0.827035	0.0273683
	ENSG00000275538	RNVU1-19	snRNA	0.826936	0.00301322
	ENSG00000173530	TNFRSF10D	protein_coding	0.823978	3.42657e-05
	ENSG00000139318	DUSP6	protein_coding	0.821254	0.0137694
	ENSG00000121310	ECHDC2	protein_coding	0.82037	0.00158329
	ENSG00000070087	PFN2	protein_coding	0.820351	0.0133626
	ENSG00000186827	TNFRSF4	protein_coding	0.820232	0.00301322
	ENSG00000264235	LOC104968399	antisense	0.819531	0.0451976
	ENSG00000261801	LOXL1-AS1	antisense	0.819487	0.000270839
	ENSG00000129667	RHBDF2	protein_coding	0.81876	0.0192342
	ENSG00000140368	PSTPIP1	protein_coding	0.81723	3.32981e-06
	ENSG00000145911	N4BP3	protein_coding	0.816946	0.00717357
	ENSG00000164211	STARD4	protein_coding	0.816149	0.00148488
	ENSG00000008056	SYN1	protein_coding	0.815662	0.0404199
	ENSG00000116717	GADD45A	protein_coding	0.815536	0.0107693
	ENSG00000130164	LDLR	protein_coding	0.815466	0.000469039
	ENSG00000278869	Lnc-ALG12-4	lincRNA	0.815371	0.0244892
	ENSG00000101213	PTK6	protein_coding	0.815261	0.0453916
	ENSG00000182718	ANXA2	protein_coding	0.814951	0.0294691
	ENSG00000130956	HABP4	protein_coding	0.81441	0.00316745
	ENSG00000100154	TTC28	protein_coding	0.814291	9.12879e-07
	ENSG00000160588	MPZL3	protein_coding	0.813584	0.0251773
	ENSG00000159899	NPR2	protein_coding	0.811318	0.0361518
	ENSG00000128268	MGAT3	protein_coding	0.80972	5.8059e-05
	ENSG00000140848	CPNE2	protein_coding	0.80939	0.000647598
	ENSG00000183486	MX2	protein_coding	0.808423	0.00016205
	ENSG00000107742	SPOCK2	protein_coding	0.807815	1.7143e-05
	ENSG00000162390	ACOT11	protein_coding	0.806265	0.000177061
	ENSG00000185507	IRF7	protein_coding	0.805904	0.000886843
	ENSG00000206337	HCP5	sense_overlapping	0.804212	0.0123924
	ENSG00000107968	MAP3K8	protein_coding	0.803742	0.0113668
	ENSG00000231856	Lnc-WDFY2-4	antisense/lincRNA	0.803116	3.77948e-05
	ENSG00000092068	SLC7A8	protein_coding	0.800605	0.0113668
	ENSG00000171357	LURAP1	protein_coding	0.799757	0.0432737
	ENSG00000142235	LMTK3	protein_coding	0.79966	0.0211038
	ENSG00000170525	PFKFB3	protein_coding	0.799537	8.65841e-05
	ENSG00000073150	PANX2	protein_coding	0.796028	0.0153581
	ENSG00000130066	SAT1	protein_coding	0.794968	0.00189628
	ENSG00000166428	PLD4	protein_coding	0.793987	0.00750464
	ENSG00000196735	HLA-DQA1	protein_coding	0.789686	0.00265891
	ENSG00000100968	NFATC4	protein_coding	0.789094	0.00834369
	ENSG00000205763	RP9P	transcribed_unprocessed_pseudogene	0.788771	0.0385872
	ENSG00000127666	TICAM1	protein_coding	0.788432	0.000195898
	ENSG00000140511	HAPLN3	protein_coding	0.787605	0.0295985
	ENSG00000120278	PLEKHG1	protein_coding	0.787097	0.0112091
	ENSG00000112195	TREML2	protein_coding	0.787052	0.000290261
	ENSG00000144647	POMGNT2	protein_coding	0.786095	0.000703342
	ENSG00000004660	CAMKK1	protein_coding	0.784796	0.0254859
	ENSG00000104081	BMF	protein_coding	0.783366	2.4407e-07
	ENSG00000215912	TTC34	protein_coding	0.780837	0.0114406
	ENSG00000114268	PFKFB4	protein_coding	0.780743	0.000220794
	ENSG00000160255	ITGB2	protein_coding	0.780624	0.00347732
	ENSG00000164114	MAP9	protein_coding	0.779812	0.0355371
	ENSG00000197019	SERTAD1	protein_coding	0.77974	0.0187912
	ENSG00000166780	BMERB1	protein_coding	0.778495	0.001356
	ENSG00000163092	XIRP2	protein_coding	0.776954	0.033916
	ENSG00000185567	AHNAK2	protein_coding	0.776892	0.00143979
	ENSG00000162777	DENND2D	protein_coding	0.775924	7.34621e-05
	ENSG00000149131	SERPING1	protein_coding	0.773865	0.00113842
	ENSG00000108509	CAMTA2	protein_coding	0.772748	4.29008e-05
	ENSG00000171444	MCC	protein_coding	0.77187	0.00196188
	ENSG00000257178	Lnc-HOXB4-1	sense_intronic	0.771608	0.000157725
	ENSG00000185561	TLCD2	protein_coding	0.7703	0.0196242
	ENSG00000273000	ENSG00000273000	processed_transcript	0.770168	0.00690522
	ENSG00000196126	HLA-DRB1	protein_coding	0.769151	1.7393e-05
	ENSG00000158301	GPRASP2	protein_coding	0.768988	0.000715681
	ENSG00000162302	RPS6KA4	protein_coding	0.767643	0.0135872
	ENSG00000153721	CNKSR3	protein_coding	0.767379	0.000248965
	ENSG00000115525	ST3GAL5	protein_coding	0.766573	0.000121942
	ENSG00000213203	GIMAP1	protein_coding	0.765259	0.00994535
	ENSG00000163932	PRKCD	protein_coding	0.765019	0.000202272
	ENSG00000271447	MMP28	protein_coding	0.764568	0.00254294
	ENSG00000064042	LIMCH1	protein_coding	0.763132	6.67792e-06
	ENSG00000160999	SH2B2	protein_coding	0.763117	0.0406621
	ENSG00000136830	NIBAN2	protein_coding	0.762478	2.16652e-05
	ENSG00000206561	COLQ	protein_coding	0.760849	0.0337147
	ENSG00000198835	GJC2	protein_coding	0.760078	0.0168554
	ENSG00000117280	RAB29	protein_coding	0.75992	0.00104962
	ENSG00000007312	CD79B	protein_coding	0.759843	0.00234103
	ENSG00000117091	CD48	protein_coding	0.757488	5.90884e-05
	ENSG00000120896	SORBS3	protein_coding	0.757051	2.90625e-11
	ENSG00000128590	DNAJB9	protein_coding	0.756713	0.00130281
	ENSG00000231473	RB1-DT	lincRNA	0.756643	0.0385312
	ENSG00000154133	ROBO4	protein_coding	0.755604	1.47306e-05
	ENSG00000171223	JUNB	protein_coding	0.754629	0.00174883
	ENSG00000007384	RHBDF1	protein_coding	0.754406	0.0141096
	ENSG00000160789	LMNA	protein_coding	0.754001	0.018475
	ENSG00000105383	CD33	protein_coding	0.753654	0.00113646
	ENSG00000182534	MXRA7	protein_coding	0.753155	0.0131006
	ENSG00000099308	MAST3	protein_coding	0.752903	8.55861e-07
	ENSG00000155090	KLF10	protein_coding	0.752895	0.00983878
	ENSG00000135083	CCNJL	protein_coding	0.752681	0.0228201
	ENSG00000182013	PNMA8A	protein_coding	0.752126	0.0372428
	ENSG00000188229	TUBB4B	protein_coding	0.751543	3.25319e-05
	ENSG00000238039	Lnc-IDS-1	lincRNA	0.750651	0.010962
	ENSG00000150977	RILPL2	protein_coding	0.748416	0.000533225
	ENSG00000146426	TIAM2	protein_coding	0.748255	0.000793826
	ENSG00000215014	Lnc-MIB2-4	lincRNA	0.74825	0.0117995
	ENSG00000212195	RNA U3	snoRNA	0.748158	0.0117995
	ENSG00000283849	Lnc-TTC21A-76	antisense/lincRNA	0.745922	0.000528194
	ENSG00000140398	NEIL1	protein_coding	0.745564	0.000190827
	ENSG00000265666	RARA-AS1	antisense	0.745513	0.00092929
	ENSG00000141655	TNFRSF11A	protein_coding	0.745073	0.000183623
	ENSG00000019582	CD74	protein_coding	0.744992	8.94305e-10
	ENSG00000023191	RNH1	protein_coding	0.744767	2.27907e-05
	ENSG00000160796	NBEAL2	protein_coding	0.742847	9.34876e-09
	ENSG00000173198	CYSLTR1	protein_coding	0.74252	0.0023203
	ENSG00000170893	TRH	protein_coding	0.738213	0.0402708
	ENSG00000183018	SPNS2	protein_coding	0.738028	5.10935e-06
	ENSG00000152767	FARP1	protein_coding	0.737233	7.38569e-05
	ENSG00000273117	Lnc-CNPY1-10	lincRNA	0.736868	0.031005
	ENSG00000204054	ENSG00000204054	processed_transcript	0.735151	1.47107e-05
	ENSG00000171476	HOPX	protein_coding	0.733446	0.000190636
	ENSG00000065970	FOXJ2	protein_coding	0.732615	0.000105144
	ENSG00000118292	C1orf54	protein_coding	0.732569	0.0454009
	ENSG00000143167	GPA33	protein_coding	0.730145	0.0243523
	ENSG00000272173	Lnc-PHB2-4	antisense	0.730059	0.00632243
	ENSG00000233622	CYP2T1P	unitary_pseudogene	0.729001	0.0100173
	ENSG00000260563	Lnc-SLC16A3-3	lincRNA	0.72858	0.00951025
	ENSG00000135540	NHSL1	protein_coding	0.727737	0.0151796
	ENSG00000272092	Lnc-LETM2-3	lincRNA	0.726926	0.0146515
	ENSG00000144711	IQSEC1	protein_coding	0.726609	5.79574e-06
	ENSG00000123094	RASSF8	protein_coding	0.725432	0.00831154
	ENSG00000204257	HLA-DMA	protein_coding	0.725375	2.26649e-05
	ENSG00000165424	ZCCHC24	protein_coding	0.724909	0.0171563
	ENSG00000104689	TNFRSF10A	protein_coding	0.723635	0.000526101
	ENSG00000117036	ETV3	protein_coding	0.722102	0.000122074
	ENSG00000075223	SEMA3C	protein_coding	0.721345	0.00739033
	ENSG00000196704	AMZ2	protein_coding	0.72048	0.000501898
	ENSG00000170873	MTSS1	protein_coding	0.71664	0.000852202
	ENSG00000128203	ASPHD2	protein_coding	0.716387	0.0234842
	ENSG00000077782	FGFR1	protein_coding	0.715891	5.71469e-05
	ENSG00000181350	LRRC75A	protein_coding	0.714798	0.00111848
	ENSG00000101265	RASSF2	protein_coding	0.714146	1.6712e-06
	ENSG00000130775	THEMIS2	protein_coding	0.713466	2.76445e-05
	ENSG00000204959	ARHGEF34P	unprocessed_pseudogene	0.713307	0.00111396
	ENSG00000104450	SPAG1	protein_coding	0.713149	0.0407352
	ENSG00000265185	SNORD3B-1	snoRNA	0.711784	0.0201513
	ENSG00000173482	PTPRM	protein_coding	0.711683	3.45319e-06
	ENSG00000246985	SOCS2-AS1	processed_transcript	0.710046	0.00607013
	ENSG00000031081	ARHGAP31	protein_coding	0.708993	2.08778e-07
	ENSG00000129204	USP6	protein_coding	0.70753	0.0192061
	ENSG00000111252	SH2B3	protein_coding	0.706878	0.000160224
	ENSG00000185189	NRBP2	protein_coding	0.703701	0.000442524
	ENSG00000186174	BCL9L	protein_coding	0.702204	0.000904266
	ENSG00000131759	RARA	protein_coding	0.701214	0.000606279
	ENSG00000261485	PAN3-AS1	antisense	0.700632	0.0110654
	ENSG00000176438	SYNE3	protein_coding	0.699829	1.4723e-05
	ENSG00000178538	CA8	protein_coding	0.699237	0.000499502
	ENSG00000150907	FOXO1	protein_coding	0.698983	4.17585e-09
	ENSG00000198355	PIM3	protein_coding	0.698539	0.038965
	ENSG00000142192	APP	protein_coding	0.697591	4.13723e-06
	ENSG00000177570	SAMD12	protein_coding	0.697145	0.023056
	ENSG00000106789	CORO2A	protein_coding	0.697125	0.000183085
	ENSG00000160223	ICOSLG	protein_coding	0.69679	0.00494176
	ENSG00000071242	RPS6KA2	protein_coding	0.695643	0.0120393
	ENSG00000139725	RHOF	protein_coding	0.695467	0.000730339
	ENSG00000260708	Lnc-CERK-1	antisense/lincRNA	0.695295	0.000647971
	ENSG00000069188	SDK2	protein_coding	0.693773	0.00376362
	ENSG00000125648	SLC25A23	protein_coding	0.692557	0.0450972
	ENSG00000179029	TMEM107	protein_coding	0.6885	0.0372428
	ENSG00000132205	EMILIN2	protein_coding	0.688371	0.00584551
	ENSG00000138621	PPCDC	protein_coding	0.687324	0.0043445
	ENSG00000164111	ANXA5	protein_coding	0.686121	0.00170441
	ENSG00000130635	COL5A1	protein_coding	0.68598	0.00133126
	ENSG00000197620	EOLA1	protein_coding	0.685699	0.00148491
	ENSG00000101695	RNF125	protein_coding	0.684332	0.00940872
	ENSG00000069399	BCL3	protein_coding	0.68409	0.0203635
	ENSG00000222043	Lnc-HNRNPA3-2	antisense/lincRNA	0.683745	0.0377473
	ENSG00000196189	SEMA4A	protein_coding	0.681281	0.00317154
	ENSG00000144655	CSRNP1	protein_coding	0.680214	0.00209158
	ENSG00000082397	EPB41L3	protein_coding	0.679793	0.0335
	ENSG00000171206	TRIM8	protein_coding	0.679102	0.000124033
	ENSG00000100294	MCAT	protein_coding	0.679016	0.00212646
	ENSG00000164713	BRI3	protein_coding	0.677867	0.000707819
	ENSG00000164715	LMTK2	protein_coding	0.676469	1.23513e-07
	ENSG00000121410	A1BG	protein_coding	0.675517	0.00790364
	ENSG00000188580	NKAIN2	protein_coding	0.673021	0.00311478
	ENSG00000241860	Lnc-OR4F29-3	processed_transcript	0.672124	0.00465684
	ENSG00000223865	HLA-DPB1	protein_coding	0.669459	2.19074e-05
	ENSG00000134243	SORT1	protein_coding	0.66768	3.71295e-05
	ENSG00000275202	Lnc-CAB39L-10	antisense/lincRNA	0.667569	0.0127102
	ENSG00000020633	RUNX3	protein_coding	0.667101	0.000754535
	ENSG00000099139	PCSK5	protein_coding	0.666721	0.0387201
	ENSG00000122547	EEPD1	protein_coding	0.665982	0.000469039
	ENSG00000140836	ZFHX3	protein_coding	0.665452	1.01404e-06
	ENSG00000111261	MANSC1	protein_coding	0.665123	0.00697737
	ENSG00000162415	ZSWIM5	protein_coding	0.664143	0.0404966
	ENSG00000281571	ENSG00000281571	protein_coding	0.663944	0.0138354
	ENSG00000167528	ZNF641	protein_coding	0.66306	0.000400888
	ENSG00000197982	C1orf122	protein_coding	0.661415	0.0379234
	ENSG00000105851	PIK3CG	protein_coding	0.660306	0.00225776
	ENSG00000119801	YPEL5	protein_coding	0.660229	0.000206268
	ENSG00000280649	ENSG00000280649	protein_coding	0.660209	0.0402431
	ENSG00000204397	CARD16	protein_coding	0.660141	0.039827
	ENSG00000227543	ENSG00000227543	processed_transcript	0.659655	0.0208592
	ENSG00000246582	LOC389641	processed_transcript	0.6596	0.040599
	ENSG00000197557	TTC30A	protein_coding	0.659014	0.0385492
	ENSG00000173334	TRIB1	protein_coding	0.657145	0.0224685
	ENSG00000179344	HLA-DQB1	protein_coding	0.657049	0.0187528
	ENSG00000112149	CD83	protein_coding	0.656785	0.0366937
	ENSG00000196440	ARMCX4	protein_coding	0.654046	4.19205e-06
	ENSG00000148411	NACC2	protein_coding	0.653859	0.0213095
	ENSG00000147443	DOK2	protein_coding	0.6526	0.00805348
	ENSG00000174130	TLR6	protein_coding	0.649907	0.00899848
	ENSG00000078269	SYNJ2	protein_coding	0.649723	0.000303677
	ENSG00000187244	BCAM	protein_coding	0.649474	0.004919
	ENSG00000122694	GLIPR2	protein_coding	0.649057	0.00593889
	ENSG00000178951	ZBTB7A	protein_coding	0.647447	3.08487e-05
	ENSG00000184313	MROH7	protein_coding	0.647078	0.0229205
	ENSG00000184792	OSBP2	protein_coding	0.64696	0.0311231
	ENSG00000136305	CIDEB	protein_coding	0.646385	0.0170977
	ENSG00000184068	SREBF2-AS1	antisense	0.644581	0.0457595
	ENSG00000122644	ARL4A	protein_coding	0.64326	0.0260287
	ENSG00000095794	CREM	protein_coding	0.642818	0.0354386
	ENSG00000157110	RBPMS	protein_coding	0.642548	1.92465e-12
	ENSG00000227507	LTB	protein_coding	0.642141	0.00857829
	ENSG00000172824	CES4A	protein_coding	0.639863	0.00918413
	ENSG00000137166	FOXP4	protein_coding	0.63915	4.58427e-06
	ENSG00000133985	TTC9	protein_coding	0.639127	0.0172867
	ENSG00000258186	SLC7A5P2	transcribed_processed_pseudogene	0.63894	0.0484457
	ENSG00000279529	Lnc-C19orf44-5	antisense/lincRNA	0.635906	0.0320007
	ENSG00000125810	CD93	protein_coding	0.63574	0.0356941
	ENSG00000214174	AMZ2P1	transcribed_unprocessed_pseudogene	0.63559	0.0455996
	ENSG00000198133	TMEM229B	protein_coding	0.634973	0.0412013
	ENSG00000166228	PCBD1	protein_coding	0.63425	0.00148185
	ENSG00000255150	EID3	protein_coding	0.633629	0.0151062
	ENSG00000127526	SLC35E1	protein_coding	0.633527	2.19771e-05
	ENSG00000136026	CKAP4	protein_coding	0.632925	0.00724853
	ENSG00000171700	RGS19	protein_coding	0.632194	0.00100508
	ENSG00000030582	GRN	protein_coding	0.631354	0.0026634
	ENSG00000198933	TBKBP1	protein_coding	0.631347	0.000119943
	ENSG00000127920	GNG11	protein_coding	0.63117	0.0161089
	ENSG00000197956	S100A6	protein_coding	0.629926	0.0281026
	ENSG00000170571	EMB	protein_coding	0.629344	4.72729e-05
	ENSG00000158717	RNF166	protein_coding	0.628955	0.00470634
	ENSG00000089692	LAG3	protein_coding	0.628705	0.0341667
	ENSG00000140564	FURIN	protein_coding	0.628187	0.000970998
	ENSG00000024422	EHD2	protein_coding	0.627343	0.0192342
	ENSG00000067064	IDI1	protein_coding	0.627177	0.0208511
	ENSG00000185862	EVI2B	protein_coding	0.625482	0.00532462
	ENSG00000170271	FAXDC2	protein_coding	0.62491	0.0292157
	ENSG00000108861	DUSP3	protein_coding	0.624541	8.7984e-05
	ENSG00000167173	C15orf39	protein_coding	0.623414	2.64692e-05
	ENSG00000198722	UNC13B	protein_coding	0.622216	0.0359705
	ENSG00000175602	CCDC85B	protein_coding	0.622196	0.0402431
	ENSG00000167995	BEST1	protein_coding	0.621415	0.0333007
	ENSG00000066056	TIE1	protein_coding	0.618632	0.000516604
	ENSG00000270022	Lnc-SERHL2-4	lincRNA	0.618252	0.0396978
	ENSG00000173258	ZNF483	protein_coding	0.617971	0.0289032
	ENSG00000100321	SYNGR1	protein_coding	0.61666	0.00242367
	ENSG00000054219	LY75	protein_coding	0.616393	0.02587
	ENSG00000089159	PXN	protein_coding	0.616354	2.58613e-06
	ENSG00000100307	CBX7	protein_coding	0.616018	0.0159913
	ENSG00000242498	ARPIN	protein_coding	0.614933	0.00781607
	ENSG00000181409	AATK	protein_coding	0.614864	0.000829977
	ENSG00000197885	NKIRAS1	protein_coding	0.613952	0.0201501
	ENSG00000108679	LGALS3BP	protein_coding	0.612867	0.00346719
	ENSG00000198018	ENTPD7	protein_coding	0.612338	0.00270251
	ENSG00000163788	SNRK	protein_coding	0.61104	0.000715249
	ENSG00000174099	MSRB3	protein_coding	0.610838	0.00212646
	ENSG00000158528	PPP1R9A	protein_coding	0.610498	0.00199463
	ENSG00000220205	VAMP2	protein_coding	0.609633	0.00157241
	ENSG00000272195	Lnc-HNRNPU-5	antisense/lincRNA	0.609217	0.00776769
	ENSG00000171298	GAA	protein_coding	0.608747	0.00313408
	ENSG00000172081	MOB3A	protein_coding	0.608029	0.00408812
	ENSG00000168404	MLKL	protein_coding	0.607729	0.0396365
	ENSG00000013364	MVP	protein_coding	0.60709	0.0057016
	ENSG00000136950	ARPC5L	protein_coding	0.606073	0.0106741
	ENSG00000119669	IRF2BPL	protein_coding	0.604936	0.00755053
	ENSG00000120093	HOXB3	protein_coding	0.604914	5.64325e-05
	ENSG00000184182	UBE2F	protein_coding	0.604637	0.0132397
	ENSG00000102007	PLP2	protein_coding	0.604613	0.00042533
	ENSG00000165475	CRYL1	protein_coding	0.60442	0.0181949
	ENSG00000168477	TNXB	protein_coding	0.602962	0.033134
	ENSG00000176658	MYO1D	protein_coding	0.602514	0.00502666
	ENSG00000184384	MAML2	protein_coding	0.602479	0.0011855
	ENSG00000225783	MIAT	lincRNA	0.602124	0.0263238
	ENSG00000112561	TFEB	protein_coding	0.601236	0.0158689
	ENSG00000169442	CD52	protein_coding	0.600045	0.00811317
	ENSG00000142611	PRDM16	protein_coding	0.599542	3.98596e-05
	ENSG00000278918	ENSG00000278918	TEC	0.595951	0.0169131
	ENSG00000148180	GSN	protein_coding	0.595805	0.0412508
	ENSG00000271646	IRF2-DT	lincRNA	0.593615	0.0339918
	ENSG00000184307	ZDHHC23	protein_coding	0.593378	0.0421725
	ENSG00000167565	SERTAD3	protein_coding	0.592536	0.0175397
	ENSG00000130592	LSP1	protein_coding	0.592122	0.0125269
	ENSG00000131408	NR1H2	protein_coding	0.591833	0.0147911
	ENSG00000166086	JAM3	protein_coding	0.591368	0.000305581
	ENSG00000105656	ELL	protein_coding	0.591112	0.010397
	ENSG00000173818	ENDOV	protein_coding	0.590868	0.0330445
	ENSG00000173442	EHBP1L1	protein_coding	0.590323	0.00122697
	ENSG00000116396	KCNC4	protein_coding	0.589061	0.00913186
	ENSG00000279631	ENSG00000279631	TEC	0.589061	0.0097149
	ENSG00000184588	PDE4B	protein_coding	0.588103	0.031005
	ENSG00000141068	KSR1	protein_coding	0.587432	0.000482383
	ENSG00000132326	PER2	protein_coding	0.586627	0.0106144
	ENSG00000136153	LMO7	protein_coding	0.585447	0.00213015
	ENSG00000189067	LITAF	protein_coding	0.583961	0.00852475
	ENSG00000152128	TMEM163	protein_coding	0.583616	6.02277e-05
	ENSG00000183741	CBX6	protein_coding	0.582857	9.15252e-06
	ENSG00000116337	AMPD2	protein_coding	0.582526	1.65665e-06
	ENSG00000070814	TCOF1	protein_coding	0.582345	0.0336038
	ENSG00000173821	RNF213	protein_coding	0.582014	0.00147699
	ENSG00000282508	LINC01002	processed_transcript	0.581464	0.048242
	ENSG00000167695	TLCD3A	protein_coding	0.581349	0.0109734
	ENSG00000107485	GATA3	protein_coding	0.581243	9.29604e-05
	ENSG00000183023	SLC8A1	protein_coding	0.581185	0.0216833
	ENSG00000164056	SPRY1	protein_coding	0.579965	0.0206973
	ENSG00000178719	GRINA	protein_coding	0.579563	0.000405985
	ENSG00000255112	CHMP1B	protein_coding	0.578739	0.000602193
	ENSG00000172932	ANKRD13D	protein_coding	0.576693	0.00660688
	ENSG00000105997	HOXA3	protein_coding	0.574805	0.0033531
	ENSG00000145391	SETD7	protein_coding	0.574066	4.39409e-06
	ENSG00000106948	AKNA	protein_coding	0.573114	3.32981e-06
	ENSG00000100364	KIAA0930	protein_coding	0.573112	0.00681876
	ENSG00000089177	KIF16B	protein_coding	0.573083	0.000181544
	ENSG00000228223	HCG11	lincRNA	0.572576	0.010397
	ENSG00000166170	BAG5	protein_coding	0.572356	0.00918413
	ENSG00000109689	STIM2	protein_coding	0.572126	0.000482383
	ENSG00000117122	MFAP2	protein_coding	0.570905	0.00146142
	ENSG00000131797	CLUHP3	transcribed_unprocessed_pseudogene	0.570614	0.0241435
	ENSG00000054967	RELT	protein_coding	0.570607	0.0113668
	ENSG00000173281	PPP1R3B	protein_coding	0.570341	0.000269326
	ENSG00000204287	HLA-DRA	protein_coding	0.570295	0.00776769
	ENSG00000149948	HMGA2	protein_coding	0.569362	9.28636e-07
	ENSG00000119508	NR4A3	protein_coding	0.568922	0.0348178
	ENSG00000155252	PI4K2A	protein_coding	0.568517	0.0385872
	ENSG00000133789	SWAP70	protein_coding	0.568441	0.02106
	ENSG00000169991	IFFO2	protein_coding	0.567282	0.0109005
	ENSG00000246263	UBR5-DT	antisense	0.566048	0.0110076
	ENSG00000048052	HDAC9	protein_coding	0.56486	0.0305444
	ENSG00000163814	CDCP1	protein_coding	0.564374	0.000143213
	ENSG00000205730	ITPRIPL2	protein_coding	0.563855	0.00235108
	ENSG00000250479	CHCHD10	protein_coding	0.563516	0.00554785
	ENSG00000112137	PHACTR1	protein_coding	0.562121	1.25362e-05
	ENSG00000225614	ZNF469	protein_coding	0.561383	0.00478904
	ENSG00000106004	HOXA5	protein_coding	0.561022	0.00474914
	ENSG00000091592	NLRP1	protein_coding	0.561016	0.000161478
	ENSG00000114993	RTKN	protein_coding	0.560326	0.0183364
	ENSG00000126903	SLC10A3	protein_coding	0.5595	0.0078662
	ENSG00000042980	ADAM28	protein_coding	0.5577	4.82027e-05
	ENSG00000154359	LONRF1	protein_coding	0.556986	0.000123185
	ENSG00000197746	PSAP	protein_coding	0.556788	0.00755053
	ENSG00000104472	CHRAC1	protein_coding	0.554886	0.00431108
	ENSG00000142173	COL6A2	protein_coding	0.554502	0.0356941
	ENSG00000151929	BAG3	protein_coding	0.553489	0.0483947
	ENSG00000158122	PRXL2C	protein_coding	0.551875	0.0226017
	ENSG00000130589	HELZ2	protein_coding	0.55185	0.000198974
	ENSG00000204681	GABBR1	protein_coding	0.551757	0.000314371
	ENSG00000101421	CHMP4B	protein_coding	0.550948	0.00337576
	ENSG00000112679	DUSP22	protein_coding	0.550564	0.00239746
	ENSG00000204282	ENSG00000204282	processed_transcript	0.549468	0.0235346
	ENSG00000105520	PLPPR2	protein_coding	0.549274	0.00986207
	ENSG00000088832	FKBP1A	protein_coding	0.548367	0.00307643
	ENSG00000028277	POU2F2	protein_coding	0.547302	0.000303677
	ENSG00000170275	CRTAP	protein_coding	0.547011	0.000117045
	ENSG00000179094	PER1	protein_coding	0.545784	0.0110421
	ENSG00000134463	ECHDC3	protein_coding	0.545677	0.0423859
	ENSG00000071967	CYBRD1	protein_coding	0.545377	0.00322567
	ENSG00000133612	AGAP3	protein_coding	0.544831	6.65785e-05
	ENSG00000039523	RIPOR1	protein_coding	0.543244	0.0191208
	ENSG00000197483	ZNF628	protein_coding	0.542985	0.00328303
	ENSG00000136848	DAB2IP	protein_coding	0.541618	0.00650626
	ENSG00000148841	ITPRIP	protein_coding	0.541601	0.00258738
	ENSG00000143669	LYST	protein_coding	0.54151	0.0297912
	ENSG00000197837	H4-16	protein_coding	0.539363	0.00711599
	ENSG00000049239	H6PD	protein_coding	0.539297	3.23392e-05
	ENSG00000146535	GNA12	protein_coding	0.538137	0.00404814
	ENSG00000134709	HOOK1	protein_coding	0.537398	0.0498822
	ENSG00000267002	Lnc-BRCA1-3	lincRNA	0.536969	0.0487897
	ENSG00000198369	SPRED2	protein_coding	0.536946	0.00120954
	ENSG00000196141	SPATS2L	protein_coding	0.536875	0.0118359
	ENSG00000141524	TMC6	protein_coding	0.53534	0.000271038
	ENSG00000114019	AMOTL2	protein_coding	0.534081	0.0414649
	ENSG00000196411	EPHB4	protein_coding	0.533599	0.0184764
	ENSG00000184232	OAF	protein_coding	0.533175	0.0325983
	ENSG00000124224	PPP4R1L	transcribed_unprocessed_pseudogene	0.532884	0.00531063
	ENSG00000105085	MED26	protein_coding	0.532821	0.0169131
	ENSG00000165312	OTUD1	protein_coding	0.531934	0.0170283
	ENSG00000106683	LIMK1	protein_coding	0.5312	5.5137e-05
	ENSG00000137409	MTCH1	protein_coding	0.53043	0.0264086
	ENSG00000140948	ZCCHC14	protein_coding	0.529192	0.00121389
	ENSG00000052795	FNIP2	protein_coding	0.527766	0.00183109
	ENSG00000168916	ZNF608	protein_coding	0.527728	0.00225486
	ENSG00000117984	CTSD	protein_coding	0.527624	0.00849957
	ENSG00000100092	SH3BP1	protein_coding	0.525955	0.0082315
	ENSG00000231721	LINC-PINT	antisense	0.525635	0.000346215
	ENSG00000130479	MAP1S	protein_coding	0.525252	0.0156198
	ENSG00000229425	LOC101927745	lincRNA	0.525192	0.010962
	ENSG00000000971	CFH	protein_coding	0.525073	0.0442826
	ENSG00000091409	ITGA6	protein_coding	0.524941	0.0114406
	ENSG00000041880	PARP3	protein_coding	0.524446	0.021996
	ENSG00000008853	RHOBTB2	protein_coding	0.52307	0.0341063
	ENSG00000120063	GNA13	protein_coding	0.523049	0.0198056
	ENSG00000163625	WDFY3	protein_coding	0.522982	0.0203298
	ENSG00000205744	DENND1C	protein_coding	0.52283	8.48921e-06
	ENSG00000205978	NYNRIN	protein_coding	0.520667	0.0314701
	ENSG00000152518	ZFP36L2	protein_coding	0.520016	0.034007
	ENSG00000109572	CLCN3	protein_coding	0.519927	0.000943693
	ENSG00000110719	TCIRG1	protein_coding	0.517958	0.00485622
	ENSG00000118596	SLC16A7	protein_coding	0.517337	0.0251693
	ENSG00000241839	PLEKHO2	protein_coding	0.516804	0.000877766
	ENSG00000244405	ETV5	protein_coding	0.514671	0.0196601
	ENSG00000125089	SH3TC1	protein_coding	0.514654	0.000102026
	ENSG00000177426	TGIF1	protein_coding	0.513701	0.0149894
	ENSG00000234290	ENSG00000234290	antisense	0.510623	0.0385798
	ENSG00000047056	WDR37	protein_coding	0.509733	0.0026634
	ENSG00000091490	SEL1L3	protein_coding	0.509478	0.000501898
	ENSG00000113811	SELENOK	protein_coding	0.5078	0.042528
	ENSG00000105223	PLD3	protein_coding	0.507732	0.0154302
	ENSG00000154783	FGD5	protein_coding	0.507097	5.40843e-05
	ENSG00000171132	PRKCE	protein_coding	0.505692	0.00257058
	ENSG00000168899	VAMP5	protein_coding	0.505423	0.00755253
	ENSG00000169184	MN1	protein_coding	0.503428	0.00438714
	ENSG00000198055	GRK6	protein_coding	0.502065	0.000231578
	ENSG00000107960	STN1	protein_coding	0.501088	0.0312435
	ENSG00000141905	NFIC	protein_coding	0.500591	8.91863e-06
	ENSG00000158106	RHPN1	protein_coding	0.500488	0.00722106
	ENSG00000074657	ZNF532	protein_coding	0.499463	0.000532813
	ENSG00000105287	PRKD2	protein_coding	0.498344	0.00131818
	ENSG00000186350	RXRA	protein_coding	0.497938	0.00124498
	ENSG00000137393	RNF144B	protein_coding	0.497768	0.0187744
	ENSG00000159842	ABR	protein_coding	0.49723	5.64325e-05
	ENSG00000213639	PPP1CB	protein_coding	0.496262	0.000482522
	ENSG00000051523	CYBA	protein_coding	0.495757	0.00394999
	ENSG00000150938	CRIM1	protein_coding	0.49565	0.00235661
	ENSG00000179299	NSUN7	protein_coding	0.495645	0.016231
	ENSG00000198517	MAFK	protein_coding	0.494082	0.0331756
	ENSG00000132849	PATJ	protein_coding	0.492051	7.29764e-05
	ENSG00000136717	BIN1	protein_coding	0.491375	0.00576787
	ENSG00000132694	ARHGEF11	protein_coding	0.490532	0.000499644
	ENSG00000104870	FCGRT	protein_coding	0.489891	0.0485949
	ENSG00000131873	CHSY1	protein_coding	0.488839	0.0163894
	ENSG00000254470	AP5B1	protein_coding	0.487478	0.0138556
	ENSG00000170802	FOXN2	protein_coding	0.486795	0.00387837
	ENSG00000003436	TFPI	protein_coding	0.486252	0.0163894
	ENSG00000010404	IDS	protein_coding	0.485927	0.00710724
	ENSG00000064932	SBNO2	protein_coding	0.485018	0.00145098
	ENSG00000185101	ANO9	protein_coding	0.484875	0.0343471
	ENSG00000132356	PRKAA1	protein_coding	0.484509	0.000276038
	ENSG00000196843	ARID5A	protein_coding	0.484431	0.0375109
	ENSG00000148200	NR6A1	protein_coding	0.483539	0.0478116
	ENSG00000132467	UTP3	protein_coding	0.482115	0.0237245
	ENSG00000214212	C19orf38	protein_coding	0.482082	0.0363376
	ENSG00000160570	DEDD2	protein_coding	0.481543	0.0104688
	ENSG00000245112	SMARCA5-AS1	antisense	0.48086	0.0379234
	ENSG00000125170	DOK4	protein_coding	0.479829	0.0315278
	ENSG00000112297	CRYBG1	protein_coding	0.478843	0.0130787
	ENSG00000108819	PPP1R9B	protein_coding	0.478339	0.00210759
	ENSG00000166548	TK2	protein_coding	0.477565	0.0385937
	ENSG00000132274	TRIM22	protein_coding	0.475365	0.00113842
	ENSG00000154237	LRRK1	protein_coding	0.474731	0.00689835
	ENSG00000164733	CTSB	protein_coding	0.473745	0.0278987
	ENSG00000148737	TCF7L2	protein_coding	0.473354	0.00101465
	ENSG00000062598	ELMO2	protein_coding	0.472742	0.00556275
	ENSG00000121671	CRY2	protein_coding	0.471678	0.0499502
	ENSG00000140682	TGFB1I1	protein_coding	0.471301	0.0246362
	ENSG00000158769	F11R	protein_coding	0.470906	0.00755053
	ENSG00000132773	TOE1	protein_coding	0.470588	0.0144881
	ENSG00000108100	CCNY	protein_coding	0.470464	0.0329267
	ENSG00000177469	CAVIN1	protein_coding	0.469909	0.00755053
	ENSG00000205336	ADGRG1	protein_coding	0.467678	0.0165318
	ENSG00000159314	ARHGAP27	protein_coding	0.467608	0.0115405
	ENSG00000164116	GUCY1A1	protein_coding	0.46718	0.0248832
	ENSG00000185129	PURA	protein_coding	0.467119	0.0213021
	ENSG00000184640	SEPTIN9	protein_coding	0.466906	0.0116401
	ENSG00000135749	PCNX2	protein_coding	0.466082	0.00625179
	ENSG00000162909	CAPN2	protein_coding	0.462924	0.000672623
	ENSG00000163346	PBXIP1	protein_coding	0.46288	0.00170441
	ENSG00000188313	PLSCR1	protein_coding	0.46185	0.0274353
	ENSG00000135677	GNS	protein_coding	0.460478	0.00722106
	ENSG00000204160	ZDHHC18	protein_coding	0.460431	0.00944033
	ENSG00000272419	Lnc-PPIAL4D-19	processed_transcript	0.460305	0.017347
	ENSG00000164010	ERMAP	protein_coding	0.45536	0.00585904
	ENSG00000106268	NUDT1	protein_coding	0.45322	0.0294598
	ENSG00000079432	CIC	protein_coding	0.453204	0.00529795
	ENSG00000142961	MOB3C	protein_coding	0.452569	0.0484457
	ENSG00000129657	SEC14L1	protein_coding	0.452319	0.00683399
	ENSG00000119535	CSF3R	protein_coding	0.448573	0.000703342
	ENSG00000251322	SHANK3	protein_coding	0.4467	0.000378943
	ENSG00000135535	CD164	protein_coding	0.446594	0.0220552
	ENSG00000244300	GATA2-AS1	antisense	0.446253	0.0440929
	ENSG00000056972	TRAF3IP2	protein_coding	0.446252	0.00602896
	ENSG00000198286	CARD11	protein_coding	0.44592	0.00484518
	ENSG00000105737	GRIK5	protein_coding	0.443062	0.0049697
	ENSG00000198909	MAP3K3	protein_coding	0.441841	0.0023103
	ENSG00000047365	ARAP2	protein_coding	0.439985	0.00607013
	ENSG00000143119	CD53	protein_coding	0.436722	0.0150033
	ENSG00000087157	PGS1	protein_coding	0.43535	0.0032292
	ENSG00000171161	ZNF672	protein_coding	0.434606	0.0224411
	ENSG00000100100	PIK3IP1	protein_coding	0.434068	0.0475608
	ENSG00000090863	GLG1	protein_coding	0.432905	0.000796475
	ENSG00000136068	FLNB	protein_coding	0.431069	0.0224411
	ENSG00000167193	CRK	protein_coding	0.430698	0.0424111
	ENSG00000198455	ZXDB	protein_coding	0.430071	0.046809
	ENSG00000241489	ENSG00000241489	protein_coding	0.429945	0.0454257
	ENSG00000166501	PRKCB	protein_coding	0.428973	0.0414649
	ENSG00000108639	SYNGR2	protein_coding	0.427031	0.0194105
	ENSG00000091436	MAP3K20	protein_coding	0.426954	0.000719586
	ENSG00000035862	TIMP2	protein_coding	0.426889	0.00711327
	ENSG00000185883	ATP6V0C	protein_coding	0.426467	0.0414649
	ENSG00000153113	CAST	protein_coding	0.426067	0.00432033
	ENSG00000087266	SH3BP2	protein_coding	0.425962	0.0437774
	ENSG00000179583	CIITA	protein_coding	0.425361	0.0441931
	ENSG00000165943	MOAP1	protein_coding	0.42534	0.0411898
	ENSG00000197324	LRP10	protein_coding	0.424418	0.00947709
	ENSG00000160209	PDXK	protein_coding	0.421712	0.00893297
	ENSG00000183020	AP2A2	protein_coding	0.421483	0.00733496
	ENSG00000115165	CYTIP	protein_coding	0.421053	0.0241899
	ENSG00000104998	IL27RA	protein_coding	0.420835	0.0032292
	ENSG00000090006	LTBP4	protein_coding	0.419868	0.00576787
	ENSG00000180543	TSPYL5	protein_coding	0.419708	0.00417502
	ENSG00000184990	SIVA1	protein_coding	0.419227	0.0319815
	ENSG00000099204	ABLIM1	protein_coding	0.418737	0.0178763
	ENSG00000204482	LST1	protein_coding	0.418571	0.0396365
	ENSG00000138722	MMRN1	protein_coding	0.417611	0.00930837
	ENSG00000187800	PEAR1	protein_coding	0.41716	0.0279189
	ENSG00000204619	PPP1R11	protein_coding	0.415636	0.0332743
	ENSG00000095370	SH2D3C	protein_coding	0.415433	0.0150717
	ENSG00000186654	PRR5	protein_coding	0.414119	0.0435973
	ENSG00000120833	SOCS2	protein_coding	0.412987	0.0416946
	ENSG00000171467	ZNF318	protein_coding	0.410507	0.00364202
	ENSG00000147526	TACC1	protein_coding	0.409722	0.00115865
	ENSG00000163602	RYBP	protein_coding	0.408725	0.0167076
	ENSG00000179361	ARID3B	protein_coding	0.40841	0.0303202
	ENSG00000274020	LINC01138	lincRNA	0.407793	0.0120107
	ENSG00000261371	PECAM1	protein_coding	0.405945	0.0241899
	ENSG00000102879	CORO1A	protein_coding	0.404848	0.0248921
	ENSG00000166579	NDEL1	protein_coding	0.404772	0.0294909
	ENSG00000142669	SH3BGRL3	protein_coding	0.404691	0.0342411
	ENSG00000197283	SYNGAP1	protein_coding	0.403274	0.015228
	ENSG00000069424	KCNAB2	protein_coding	0.402945	0.00235108
	ENSG00000113580	NR3C1	protein_coding	0.40294	0.00234678
	ENSG00000119899	SLC17A5	protein_coding	0.401768	0.0452641
	ENSG00000158062	UBXN11	protein_coding	0.400082	0.048946
	ENSG00000130935	NOL11	protein_coding	-0.400337	0.012723
	ENSG00000113569	NUP155	protein_coding	-0.400382	0.0365598
	ENSG00000116221	MRPL37	protein_coding	-0.400635	0.013865
	ENSG00000100280	AP1B1	protein_coding	-0.400785	0.00080771
	ENSG00000135317	SNX14	protein_coding	-0.401506	0.00485329
	ENSG00000066557	LRRC40	protein_coding	-0.402188	0.0454257
	ENSG00000071564	TCF3	protein_coding	-0.405377	0.00038047
	ENSG00000113810	SMC4	protein_coding	-0.405931	0.0212104
	ENSG00000145354	CISD2	protein_coding	-0.406894	0.0492416
	ENSG00000129691	ASH2L	protein_coding	-0.407067	0.0267605
	ENSG00000178921	PFAS	protein_coding	-0.40724	0.0211038
	ENSG00000100814	CCNB1IP1	protein_coding	-0.408168	0.00625518
	ENSG00000215158	ENSG00000215158	transcribed_unprocessed_pseudogene	-0.408348	0.0441389
	ENSG00000110090	CPT1A	protein_coding	-0.40879	0.00991187
	ENSG00000153933	DGKE	protein_coding	-0.409132	0.038107
	ENSG00000035141	FAM136A	protein_coding	-0.409135	0.0112433
	ENSG00000133874	RNF122	protein_coding	-0.409706	0.0322424
	ENSG00000137955	RABGGTB	protein_coding	-0.41012	0.0161473
	ENSG00000143155	TIPRL	protein_coding	-0.410166	0.0199366
	ENSG00000198522	GPN1	protein_coding	-0.410378	0.00555779
	ENSG00000127527	EPS15L1	protein_coding	-0.410448	0.00607013
	ENSG00000129675	ARHGEF6	protein_coding	-0.411978	0.00358744
	ENSG00000146281	PM20D2	protein_coding	-0.413037	0.0352421
	ENSG00000011258	MBTD1	protein_coding	-0.413473	0.0369069
	ENSG00000101082	SLA2	protein_coding	-0.414965	0.0437774
	ENSG00000136636	KCTD3	protein_coding	-0.416456	0.0442826
	ENSG00000164032	H2AZ1	protein_coding	-0.417971	0.0418516
	ENSG00000131089	ARHGEF9	protein_coding	-0.419123	0.0232671
	ENSG00000055044	NOP58	protein_coding	-0.422108	0.00791811
	ENSG00000109971	HSPA8	protein_coding	-0.422269	0.0241309
	ENSG00000058600	POLR3E	protein_coding	-0.423212	0.00690522
	ENSG00000120438	TCP1	protein_coding	-0.424941	0.00166452
	ENSG00000171552	BCL2L1	protein_coding	-0.425027	0.0159913
	ENSG00000182199	SHMT2	protein_coding	-0.425413	0.0113819
	ENSG00000130826	DKC1	protein_coding	-0.425746	0.00539209
	ENSG00000182004	SNRPE	protein_coding	-0.426263	0.0352421
	ENSG00000121691	CAT	protein_coding	-0.426752	0.0021182
	ENSG00000114650	SCAP	protein_coding	-0.428103	0.0475267
	ENSG00000135446	CDK4	protein_coding	-0.428658	0.0097149
	ENSG00000163430	FSTL1	protein_coding	-0.429143	0.00494849
	ENSG00000160991	ORAI2	protein_coding	-0.429226	0.0245795
	ENSG00000173757	STAT5B	protein_coding	-0.429795	0.000131343
	ENSG00000196684	HSH2D	protein_coding	-0.429925	0.0149894
	ENSG00000070214	SLC44A1	protein_coding	-0.430616	0.0330445
	ENSG00000197471	SPN	protein_coding	-0.43079	0.000427279
	ENSG00000134910	STT3A	protein_coding	-0.43199	0.00237179
	ENSG00000255717	SNHG1	processed_transcript	-0.432806	0.0249814
	ENSG00000153015	CWC27	protein_coding	-0.433795	0.00814642
	ENSG00000104221	BRF2	protein_coding	-0.433877	0.0282686
	ENSG00000167232	ZNF91	protein_coding	-0.433924	0.00110623
	ENSG00000162367	TAL1	protein_coding	-0.4356	0.0250636
	ENSG00000104872	PIH1D1	protein_coding	-0.436153	0.0256227
	ENSG00000100902	PSMA6	protein_coding	-0.436546	0.00779252
	ENSG00000085760	MTIF2	protein_coding	-0.436981	0.0214095
	ENSG00000134001	EIF2S1	protein_coding	-0.437348	0.00953635
	ENSG00000178741	COX5A	protein_coding	-0.437517	0.00902277
	ENSG00000151458	ANKRD50	protein_coding	-0.437661	0.0252909
	ENSG00000155561	NUP205	protein_coding	-0.438149	0.0226945
	ENSG00000178952	TUFM	protein_coding	-0.438477	0.0106806
	ENSG00000109685	NSD2	protein_coding	-0.43882	0.0242321
	ENSG00000147180	ZNF711	protein_coding	-0.439026	0.000264489
	ENSG00000143578	CREB3L4	protein_coding	-0.439471	0.0206694
	ENSG00000115232	ITGA4	protein_coding	-0.440621	0.00612581
	ENSG00000156697	UTP14A	protein_coding	-0.441036	0.0150717
	ENSG00000166025	AMOTL1	protein_coding	-0.441756	0.00690868
	ENSG00000155849	ELMO1	protein_coding	-0.442144	0.0137171
	ENSG00000105968	H2AZ2	protein_coding	-0.442639	0.0106347
	ENSG00000121022	COPS5	protein_coding	-0.442823	0.0101813
	ENSG00000268119	LOC105372321	processed_transcript	-0.444004	0.0297895
	ENSG00000150776	NKAPD1	protein_coding	-0.445372	0.0131147
	ENSG00000003400	CASP10	protein_coding	-0.446523	0.0281502
	ENSG00000166483	WEE1	protein_coding	-0.446838	0.00825311
	ENSG00000005801	ZNF195	protein_coding	-0.447109	0.00921986
	ENSG00000137309	HMGA1	protein_coding	-0.447362	0.000131095
	ENSG00000122140	MRPS2	protein_coding	-0.447689	0.0320174
	ENSG00000132359	RAP1GAP2	protein_coding	-0.449748	0.0241435
	ENSG00000119203	CPSF3	protein_coding	-0.450467	0.00172112
	ENSG00000132361	CLUH	protein_coding	-0.450969	0.0148398
	ENSG00000151461	UPF2	protein_coding	-0.451227	0.0120107
	ENSG00000132780	NASP	protein_coding	-0.451312	0.0242251
	ENSG00000092847	AGO1	protein_coding	-0.451362	0.00307643
	ENSG00000125871	MGME1	protein_coding	-0.4515	0.0394368
	ENSG00000078177	N4BP2	protein_coding	-0.451724	2.55744e-05
	ENSG00000101236	RNF24	protein_coding	-0.452516	0.000416784
	ENSG00000162032	SPSB3	protein_coding	-0.453162	0.0173242
	ENSG00000082212	ME2	protein_coding	-0.453476	0.000462308
	ENSG00000096654	ZNF184	protein_coding	-0.454189	0.0322004
	ENSG00000112992	NNT	protein_coding	-0.454675	0.00127002
	ENSG00000157870	PRXL2B	protein_coding	-0.454756	0.048946
	ENSG00000171863	RPS7	protein_coding	-0.455093	0.00911863
	ENSG00000102893	PHKB	protein_coding	-0.455959	0.00762485
	ENSG00000148297	MED22	protein_coding	-0.457239	0.00956258
	ENSG00000117632	STMN1	protein_coding	-0.458402	0.00131965
	ENSG00000122223	CD244	protein_coding	-0.458548	0.038965
	ENSG00000083290	ULK2	protein_coding	-0.461338	0.0160169
	ENSG00000148296	SURF6	protein_coding	-0.462158	0.00790358
	ENSG00000101361	NOP56	protein_coding	-0.463029	0.0187576
	ENSG00000108848	LUC7L3	protein_coding	-0.46306	0.0478116
	ENSG00000089048	ESF1	protein_coding	-0.464192	0.0271124
	ENSG00000130159	ECSIT	protein_coding	-0.465374	0.0379437
	ENSG00000163050	COQ8A	protein_coding	-0.46539	0.001356
	ENSG00000163947	ARHGEF3	protein_coding	-0.465987	0.0197475
	ENSG00000165650	PDZD8	protein_coding	-0.466118	0.0244929
	ENSG00000239900	ADSL	protein_coding	-0.467091	0.0197597
	ENSG00000128951	DUT	protein_coding	-0.467357	0.0112202
	ENSG00000161036	LRWD1	protein_coding	-0.46791	0.0248442
	ENSG00000108091	CCDC6	protein_coding	-0.468784	0.00702337
	ENSG00000121988	ZRANB3	protein_coding	-0.469001	0.0486214
	ENSG00000100918	REC8	protein_coding	-0.469455	0.000192668
	ENSG00000123607	TTC21B	protein_coding	-0.470423	0.041515
	ENSG00000181467	RAP2B	protein_coding	-0.470493	0.0151371
	ENSG00000119969	HELLS	protein_coding	-0.471331	0.033134
	ENSG00000070081	NUCB2	protein_coding	-0.471825	0.0118512
	ENSG00000166226	CCT2	protein_coding	-0.472852	0.00476879
	ENSG00000237190	CDKN2AIPNL	protein_coding	-0.473194	0.0271124
	ENSG00000173848	NET1	protein_coding	-0.473966	0.0345238
	ENSG00000254726	MEX3A	protein_coding	-0.474427	0.0157332
	ENSG00000163104	SMARCAD1	protein_coding	-0.474599	0.0234976
	ENSG00000138796	HADH	protein_coding	-0.475451	0.0192477
	ENSG00000196591	HDAC2	protein_coding	-0.476834	0.0097149
	ENSG00000125459	MSTO1	protein_coding	-0.477318	0.0390121
	ENSG00000143797	MBOAT2	protein_coding	-0.478137	0.00101157
	ENSG00000170584	NUDCD2	protein_coding	-0.478736	0.010223
	ENSG00000180817	PPA1	protein_coding	-0.479138	0.0323835
	ENSG00000140280	LYSMD2	protein_coding	-0.479738	0.0465955
	ENSG00000197989	SNHG12	antisense	-0.480534	0.00365774
	ENSG00000160752	FDPS	protein_coding	-0.480605	0.00179564
	ENSG00000178105	DDX10	protein_coding	-0.480996	0.00760312
	ENSG00000165669	FAM204A	protein_coding	-0.481427	0.0422117
	ENSG00000014641	MDH1	protein_coding	-0.48256	0.00209186
	ENSG00000012660	ELOVL5	protein_coding	-0.482635	0.0010925
	ENSG00000251369	ZNF550	protein_coding	-0.482944	0.0257767
	ENSG00000125247	TMTC4	protein_coding	-0.486622	0.0130339
	ENSG00000089009	RPL6	protein_coding	-0.486915	0.00478683
	ENSG00000175792	RUVBL1	protein_coding	-0.487376	0.00745087
	ENSG00000105655	ISYNA1	protein_coding	-0.487401	0.00829147
	ENSG00000135776	ABCB10	protein_coding	-0.488472	0.0230998
	ENSG00000049541	RFC2	protein_coding	-0.489252	0.00921988
	ENSG00000123352	SPATS2	protein_coding	-0.489908	0.00971873
	ENSG00000166261	ZNF202	protein_coding	-0.490823	0.0241435
	ENSG00000133106	EPSTI1	protein_coding	-0.492028	3.38449e-05
	ENSG00000091483	FH	protein_coding	-0.494053	0.0411364
	ENSG00000163322	ABRAXAS1	protein_coding	-0.49406	0.0190622
	ENSG00000153936	HS2ST1	protein_coding	-0.494212	0.00478125
	ENSG00000047315	POLR2B	protein_coding	-0.494235	0.0108152
	ENSG00000126821	SGPP1	protein_coding	-0.494525	0.0349988
	ENSG00000120699	EXOSC8	protein_coding	-0.497832	0.0133648
	ENSG00000170340	B3GNT2	protein_coding	-0.497993	0.000296314
	ENSG00000137944	KYAT3	protein_coding	-0.498191	0.0396365
	ENSG00000169860	P2RY1	protein_coding	-0.498857	0.00706026
	ENSG00000145191	EIF2B5	protein_coding	-0.499628	0.0078662
	ENSG00000184924	PTRHD1	protein_coding	-0.499705	0.0468468
	ENSG00000172292	CERS6	protein_coding	-0.500713	0.000122984
	ENSG00000223509	WHAMMP	transcribed_processed_pseudogene	-0.500773	0.00155954
	ENSG00000172006	ZNF554	protein_coding	-0.502688	0.0114535
	ENSG00000163938	GNL3	protein_coding	-0.503008	0.000469039
	ENSG00000145703	IQGAP2	protein_coding	-0.503095	0.0243523
	ENSG00000223482	NUTM2A-AS1	antisense	-0.503475	0.00181062
	ENSG00000173992	CCS	protein_coding	-0.503503	0.00791811
	ENSG00000172687	ZNF738	protein_coding	-0.503941	0.00174883
	ENSG00000147099	HDAC8	protein_coding	-0.504375	0.0143968
	ENSG00000164934	DCAF13	protein_coding	-0.505048	0.033997
	ENSG00000100462	PRMT5	protein_coding	-0.505377	0.00108582
	ENSG00000138190	EXOC6	protein_coding	-0.505744	0.0431336
	ENSG00000214367	HAUS3	protein_coding	-0.506093	0.00396886
	ENSG00000099800	TIMM13	protein_coding	-0.509024	0.00328926
	ENSG00000115993	TRAK2	protein_coding	-0.509468	0.0138804
	ENSG00000174353	TRIM74	transcribed_unprocessed_pseudogene	-0.509918	0.000295675
	ENSG00000237440	ZNF737	protein_coding	-0.509959	0.0264076
	ENSG00000008869	HEATR5B	protein_coding	-0.510476	0.00318884
	ENSG00000165392	WRN	protein_coding	-0.511555	0.0150033
	ENSG00000164253	WDR41	protein_coding	-0.51167	0.00162587
	ENSG00000068724	TTC7A	protein_coding	-0.511809	0.02106
	ENSG00000146386	ABRACL	protein_coding	-0.512269	0.0206444
	ENSG00000116906	GNPAT	protein_coding	-0.513443	0.0114499
	ENSG00000165060	FXN	protein_coding	-0.513799	0.0366947
	ENSG00000031003	FAM13B	protein_coding	-0.514908	0.00332962
	ENSG00000136824	SMC2	protein_coding	-0.515122	0.0146182
	ENSG00000156802	ATAD2	protein_coding	-0.515184	0.00281069
	ENSG00000152240	HAUS1	protein_coding	-0.515404	0.0411364
	ENSG00000178809	TRIM73	protein_coding	-0.51545	0.0448182
	ENSG00000163781	TOPBP1	protein_coding	-0.515638	0.0053891
	ENSG00000100714	MTHFD1	protein_coding	-0.515985	0.010397
	ENSG00000198000	NOL8	protein_coding	-0.516241	0.00526046
	ENSG00000151849	CENPJ	protein_coding	-0.517704	0.0187264
	ENSG00000102221	JADE3	protein_coding	-0.517939	0.00458188
	ENSG00000119041	GTF3C3	protein_coding	-0.518356	0.00472639
	ENSG00000073910	FRY	protein_coding	-0.519158	0.00177994
	ENSG00000141873	SLC39A3	protein_coding	-0.519512	0.00534728
	ENSG00000233369	GTF2IP4	transcribed_processed_pseudogene	-0.51994	0.0152817
	ENSG00000080608	PUM3	protein_coding	-0.520534	0.00379083
	ENSG00000156411	ATP5MPL	protein_coding	-0.522843	0.00386126
	ENSG00000238045	Lnc-CDIPT-1	antisense/lincRNA	-0.52287	0.0278818
	ENSG00000076003	MCM6	protein_coding	-0.523421	0.00547765
	ENSG00000167088	SNRPD1	protein_coding	-0.524362	0.000852202
	ENSG00000116001	TIA1	protein_coding	-0.525595	0.00271964
	ENSG00000165185	KIAA1958	protein_coding	-0.526378	0.000703342
	ENSG00000198648	STK39	protein_coding	-0.526619	0.0158702
	ENSG00000176476	SGF29	protein_coding	-0.527856	0.00530273
	ENSG00000162639	HENMT1	protein_coding	-0.528296	0.000904266
	ENSG00000155189	AGPAT5	protein_coding	-0.528357	0.0349809
	ENSG00000164347	GFM2	protein_coding	-0.529012	0.0308982
	ENSG00000225484	NUTM2B-AS1	antisense	-0.52935	0.00353379
	ENSG00000066926	FECH	protein_coding	-0.532227	0.0319072
	ENSG00000070367	EXOC5	protein_coding	-0.532706	0.0412167
	ENSG00000160050	CCDC28B	protein_coding	-0.53452	0.0485403
	ENSG00000114686	MRPL3	protein_coding	-0.53665	0.00122406
	ENSG00000203668	CHML	protein_coding	-0.5368	0.0148967
	ENSG00000129680	MAP7D3	protein_coding	-0.537055	0.0176048
	ENSG00000142197	DOP1B	protein_coding	-0.537819	0.00599486
	ENSG00000166450	PRTG	protein_coding	-0.538719	0.0286262
	ENSG00000185630	PBX1	protein_coding	-0.541183	0.00325098
	ENSG00000163527	STT3B	protein_coding	-0.542155	7.21289e-06
	ENSG00000116793	PHTF1	protein_coding	-0.544087	0.0216282
	ENSG00000166012	TAF1D	protein_coding	-0.544165	0.00760312
	ENSG00000166788	SAAL1	protein_coding	-0.546038	0.0345301
	ENSG00000060688	SNRNP40	protein_coding	-0.547726	0.000530855
	ENSG00000119778	ATAD2B	protein_coding	-0.548134	0.0398141
	ENSG00000125458	NT5C	protein_coding	-0.549566	0.000727402
	ENSG00000120519	SLC10A7	protein_coding	-0.549579	0.0370843
	ENSG00000176049	JAKMIP2	protein_coding	-0.550172	0.0235087
	ENSG00000242125	SNHG3	sense_intronic	-0.553368	0.000468336
	ENSG00000198604	BAZ1A	protein_coding	-0.555061	0.00158329
	ENSG00000177888	ZBTB41	protein_coding	-0.556156	0.0216002
	ENSG00000169919	GUSB	protein_coding	-0.55653	0.000675937
	ENSG00000167815	PRDX2	protein_coding	-0.556711	0.0203298
	ENSG00000168002	POLR2G	protein_coding	-0.559053	0.0133234
	ENSG00000076248	UNG	protein_coding	-0.560554	0.0078662
	ENSG00000154188	ANGPT1	protein_coding	-0.561191	0.0262761
	ENSG00000261236	BOP1	protein_coding	-0.56248	0.0314515
	ENSG00000122591	FAM126A	protein_coding	-0.563607	0.0217344
	ENSG00000106144	CASP2	protein_coding	-0.563794	0.000214889
	ENSG00000179958	DCTPP1	protein_coding	-0.56597	0.00431887
	ENSG00000134684	YARS1	protein_coding	-0.567309	5.31213e-06
	ENSG00000163655	GMPS	protein_coding	-0.567717	8.76488e-06
	ENSG00000213190	MLLT11	protein_coding	-0.567755	0.0233496
	ENSG00000086730	LAT2	protein_coding	-0.568232	0.00012895
	ENSG00000172197	MBOAT1	protein_coding	-0.569259	0.0046342
	ENSG00000087338	GMCL1	protein_coding	-0.569427	0.013865
	ENSG00000068878	PSME4	protein_coding	-0.569569	0.00279851
	ENSG00000160284	SPATC1L	protein_coding	-0.569812	0.0281419
	ENSG00000163590	PPM1L	protein_coding	-0.571045	0.00184089
	ENSG00000124766	SOX4	protein_coding	-0.571251	0.00301208
	ENSG00000185414	MRPL30	protein_coding	-0.572638	0.00284335
	ENSG00000147852	VLDLR	protein_coding	-0.574202	0.0465955
	ENSG00000008256	CYTH3	protein_coding	-0.576827	0.0474369
	ENSG00000119392	GLE1	protein_coding	-0.578164	0.0206611
	ENSG00000198720	ANKRD13B	protein_coding	-0.578906	0.0432737
	ENSG00000152990	ADGRA3	protein_coding	-0.579082	0.00791811
	ENSG00000133678	TMEM254	protein_coding	-0.580673	0.0282673
	ENSG00000100297	MCM5	protein_coding	-0.580759	0.00181044
	ENSG00000141429	GALNT1	protein_coding	-0.581056	0.000101582
	ENSG00000147874	HAUS6	protein_coding	-0.581764	0.0115286
	ENSG00000182504	CEP97	protein_coding	-0.581819	0.0433633
	ENSG00000139641	ESYT1	protein_coding	-0.582595	1.83687e-07
	ENSG00000125482	TTF1	protein_coding	-0.584273	0.000642369
	ENSG00000184445	KNTC1	protein_coding	-0.585497	0.00286157
	ENSG00000123975	CKS2	protein_coding	-0.585809	0.0141826
	ENSG00000155666	KDM8	protein_coding	-0.586288	0.0138354
	ENSG00000197299	BLM	protein_coding	-0.588161	0.0340572
	ENSG00000157557	ETS2	protein_coding	-0.58847	7.30315e-05
	ENSG00000087470	DNM1L	protein_coding	-0.58867	9.49928e-05
	ENSG00000120594	PLXDC2	protein_coding	-0.589189	0.0304828
	ENSG00000121964	GTDC1	protein_coding	-0.590673	0.019145
	ENSG00000134986	NREP	protein_coding	-0.590707	0.0125068
	ENSG00000168116	KIAA1586	protein_coding	-0.592039	0.00375575
	ENSG00000123473	STIL	protein_coding	-0.59256	0.0149894
	ENSG00000095932	SMIM24	protein_coding	-0.59313	9.65023e-05
	ENSG00000116641	DOCK7	protein_coding	-0.593899	0.000277205
	ENSG00000138821	SLC39A8	protein_coding	-0.594166	4.64357e-05
	ENSG00000135953	MFSD9	protein_coding	-0.594651	0.0370843
	ENSG00000183943	PRKX	protein_coding	-0.595808	0.0178763
	ENSG00000080839	RBL1	protein_coding	-0.596094	0.0245659
	ENSG00000053372	MRTO4	protein_coding	-0.59764	0.0116401
	ENSG00000180198	RCC1	protein_coding	-0.59799	0.000157725
	ENSG00000166508	MCM7	protein_coding	-0.598138	0.0025125
	ENSG00000136868	SLC31A1	protein_coding	-0.599184	0.0158689
	ENSG00000214357	NEURL1B	protein_coding	-0.601863	0.0314515
	ENSG00000132313	MRPL35	protein_coding	-0.602108	0.0493198
	ENSG00000169682	SPNS1	protein_coding	-0.602643	0.0166566
	ENSG00000112118	MCM3	protein_coding	-0.60355	0.00110313
	ENSG00000108561	C1QBP	protein_coding	-0.603845	0.00018126
	ENSG00000168268	NT5DC2	protein_coding	-0.604212	0.000183623
	ENSG00000186998	EMID1	protein_coding	-0.604772	0.0189065
	ENSG00000102401	ARMCX3	protein_coding	-0.605028	0.0310333
	ENSG00000111684	LPCAT3	protein_coding	-0.605193	2.06027e-05
	ENSG00000073111	MCM2	protein_coding	-0.606577	0.000133667
	ENSG00000165359	INTS6L	protein_coding	-0.606599	0.000191029
	ENSG00000163171	CDC42EP3	protein_coding	-0.607298	0.0203635
	ENSG00000243317	STMP1	protein_coding	-0.607466	0.0035551
	ENSG00000123552	USP45	protein_coding	-0.609933	0.0290684
	ENSG00000173542	MOB1B	protein_coding	-0.610776	0.0370843
	ENSG00000198429	ZNF69	protein_coding	-0.611073	0.046809
	ENSG00000068366	ACSL4	protein_coding	-0.611179	0.00701641
	ENSG00000150753	CCT5	protein_coding	-0.612011	0.00191305
	ENSG00000076641	PAG1	protein_coding	-0.612864	0.0211149
	ENSG00000166165	CKB	protein_coding	-0.613997	0.0296333
	ENSG00000174456	C12orf76	protein_coding	-0.614648	0.00225486
	ENSG00000111602	TIMELESS	protein_coding	-0.615603	0.00536815
	ENSG00000086232	EIF2AK1	protein_coding	-0.616869	1.29574e-05
	ENSG00000152942	RAD17	protein_coding	-0.617595	0.00387931
	ENSG00000017260	ATP2C1	protein_coding	-0.617766	6.40412e-06
	ENSG00000142875	PRKACB	protein_coding	-0.618009	0.000418728
	ENSG00000149485	FADS1	protein_coding	-0.618214	0.000286178
	ENSG00000235257	ITGA9-AS1	processed_transcript	-0.618784	0.0135878
	ENSG00000118939	UCHL3	protein_coding	-0.619347	0.0114325
	ENSG00000130332	LSM7	protein_coding	-0.620826	0.00148196
	ENSG00000130348	QRSL1	protein_coding	-0.621023	0.00560077
	ENSG00000139737	SLAIN1	protein_coding	-0.621956	0.000719586
	ENSG00000102230	PCYT1B	protein_coding	-0.622816	0.00459612
	ENSG00000113368	LMNB1	protein_coding	-0.622859	0.00133899
	ENSG00000128050	PAICS	protein_coding	-0.625227	0.000256753
	ENSG00000120697	ALG5	protein_coding	-0.627966	0.0368497
	ENSG00000272168	Lnc-SOX4-1	lincRNA	-0.628033	2.50574e-05
	ENSG00000167325	RRM1	protein_coding	-0.628445	0.00265891
	ENSG00000160949	TONSL	protein_coding	-0.628545	0.0137594
	ENSG00000220842	RPL21P16	processed_pseudogene	-0.628723	0.0109005
	ENSG00000185344	ATP6V0A2	protein_coding	-0.629269	3.19885e-05
	ENSG00000111716	LDHB	protein_coding	-0.62974	8.26026e-05
	ENSG00000007264	MATK	protein_coding	-0.630165	0.000671107
	ENSG00000136518	ACTL6A	protein_coding	-0.630759	0.00289608
	ENSG00000118513	MYB	protein_coding	-0.63182	5.75263e-05
	ENSG00000160298	C21orf58	protein_coding	-0.63273	0.0101258
	ENSG00000165661	QSOX2	protein_coding	-0.633948	6.1271e-06
	ENSG00000138399	FASTKD1	protein_coding	-0.635038	0.0356231
	ENSG00000111445	RFC5	protein_coding	-0.635667	0.00755253
	ENSG00000130038	CRACR2A	protein_coding	-0.636156	0.0385872
	ENSG00000101452	DHX35	protein_coding	-0.637985	0.000937523
	ENSG00000182154	MRPL41	protein_coding	-0.638853	0.00968776
	ENSG00000138434	ITPRID2	protein_coding	-0.639355	5.95313e-05
	ENSG00000136478	TEX2	protein_coding	-0.639793	4.71873e-05
	ENSG00000276234	TADA2A	protein_coding	-0.642786	0.0267217
	ENSG00000140650	PMM2	protein_coding	-0.643451	0.0430392
	ENSG00000230006	ANKRD36BP2	transcribed_unprocessed_pseudogene	-0.644894	0.0341939
	ENSG00000101412	E2F1	protein_coding	-0.645944	0.00739033
	ENSG00000196081	ZNF724	protein_coding	-0.649858	0.0356231
	ENSG00000164305	CASP3	protein_coding	-0.652204	0.0158027
	ENSG00000189159	JPT1	protein_coding	-0.654341	0.00163572
	ENSG00000152465	NMT2	protein_coding	-0.656036	0.00498138
	ENSG00000232119	MCTS1	protein_coding	-0.656145	0.0161089
	ENSG00000119927	GPAM	protein_coding	-0.657111	0.00250272
	ENSG00000070882	OSBPL3	protein_coding	-0.657663	0.00076149
	ENSG00000105186	ANKRD27	protein_coding	-0.657893	0.00194153
	ENSG00000257950	P2RX5-TAX1BP3	protein_coding	-0.658123	0.0450972
	ENSG00000259972	Lnc-CLEC18B-7	processed_transcript	-0.658179	0.0307119
	ENSG00000053900	ANAPC4	protein_coding	-0.658632	0.000685893
	ENSG00000140525	FANCI	protein_coding	-0.658674	0.00341542
	ENSG00000160229	ZNF66	protein_coding	-0.660858	0.0397632
	ENSG00000173218	VANGL1	protein_coding	-0.66118	0.0354594
	ENSG00000135414	GDF11	protein_coding	-0.661301	0.00523822
	ENSG00000172766	NAA16	protein_coding	-0.667225	0.0144931
	ENSG00000014138	POLA2	protein_coding	-0.667674	0.00307068
	ENSG00000277072	STAG3L2P	transcribed_unprocessed_pseudogene	-0.670878	0.0017112
	ENSG00000203943	SAMD13	protein_coding	-0.671017	0.045947
	ENSG00000127314	RAP1B	protein_coding	-0.6716	1.50749e-06
	ENSG00000149212	SESN3	protein_coding	-0.674545	0.00255951
	ENSG00000146918	NCAPG2	protein_coding	-0.674617	0.000958049
	ENSG00000128039	SRD5A3	protein_coding	-0.675445	0.008062
	ENSG00000140263	SORD	protein_coding	-0.676701	0.0114645
	ENSG00000103995	CEP152	protein_coding	-0.677199	0.0251899
	ENSG00000077097	TOP2B	protein_coding	-0.678019	5.47081e-07
	ENSG00000117411	B4GALT2	protein_coding	-0.678356	0.00675759
	ENSG00000152455	SUV39H2	protein_coding	-0.678554	0.0417636
	ENSG00000198795	ZNF521	protein_coding	-0.679285	0.00101891
	ENSG00000119333	DYNC2I2	protein_coding	-0.67974	0.0254053
	ENSG00000169627	BOLA2	protein_coding	-0.681071	0.0311233
	ENSG00000140199	SLC12A6	protein_coding	-0.681682	0.000205032
	ENSG00000115641	FHL2	protein_coding	-0.682625	0.00974009
	ENSG00000165434	PGM2L1	protein_coding	-0.684479	0.023056
	ENSG00000006625	GGCT	protein_coding	-0.687111	0.00760312
	ENSG00000004779	NDUFAB1	protein_coding	-0.688438	0.00143979
	ENSG00000179542	SLITRK4	protein_coding	-0.690498	0.0258004
	ENSG00000181104	F2R	protein_coding	-0.69203	0.00120636
	ENSG00000151498	ACAD8	protein_coding	-0.693298	0.0400549
	ENSG00000205060	SLC35B4	protein_coding	-0.695333	0.00448756
	ENSG00000278272	ENSG00000278272	protein_coding	-0.695951	0.0133648
	ENSG00000101811	CSTF2	protein_coding	-0.696298	0.0166127
	ENSG00000154310	TNIK	protein_coding	-0.696795	0.000345119
	ENSG00000138658	ZGRF1	protein_coding	-0.698068	0.0321018
	ENSG00000114054	PCCB	protein_coding	-0.699852	0.00861244
	ENSG00000173517	PEAK1	protein_coding	-0.7025	0.0141096
	ENSG00000005249	PRKAR2B	protein_coding	-0.702552	0.0086364
	ENSG00000153391	INO80C	protein_coding	-0.702794	0.000121208
	ENSG00000196547	MAN2A2	protein_coding	-0.703337	2.79437e-06
	ENSG00000123405	NFE2	protein_coding	-0.704002	0.000254794
	ENSG00000010671	BTK	protein_coding	-0.706403	1.53277e-06
	ENSG00000175130	MARCKSL1	protein_coding	-0.70693	0.000307387
	ENSG00000197147	LRRC8B	protein_coding	-0.707017	7.26175e-05
	ENSG00000196689	TRPV1	protein_coding	-0.707775	0.0221707
	ENSG00000234585	CCT6P3	transcribed_unprocessed_pseudogene	-0.710751	0.0264198
	ENSG00000129757	CDKN1C	protein_coding	-0.711617	0.00133637
	ENSG00000111554	MDM1	protein_coding	-0.711662	0.00614693
	ENSG00000138794	CASP6	protein_coding	-0.713655	0.0111171
	ENSG00000106462	EZH2	protein_coding	-0.714817	7.89563e-05
	ENSG00000198520	ARMH1	protein_coding	-0.715881	6.1271e-06
	ENSG00000146263	MMS22L	protein_coding	-0.716373	0.0105317
	ENSG00000180354	MTURN	protein_coding	-0.721864	5.28176e-09
	ENSG00000075945	KIFAP3	protein_coding	-0.722695	9.19817e-05
	ENSG00000276180	H4C9	protein_coding	-0.72446	0.000427279
	ENSG00000099194	SCD	protein_coding	-0.725412	2.28752e-08
	ENSG00000049167	ERCC8	protein_coding	-0.726452	0.0281026
	ENSG00000213551	DNAJC9	protein_coding	-0.728249	8.64723e-06
	ENSG00000221838	AP4M1	protein_coding	-0.728374	2.66595e-05
	ENSG00000265148	TSPOAP1-AS1	antisense	-0.731356	0.00983878
	ENSG00000117724	CENPF	protein_coding	-0.73488	0.00247501
	ENSG00000197121	PGAP1	protein_coding	-0.735533	0.00244168
	ENSG00000113140	SPARC	protein_coding	-0.736401	0.000529879
	ENSG00000100592	DAAM1	protein_coding	-0.737055	0.0109226
	ENSG00000178537	SLC25A20	protein_coding	-0.737095	0.0273001
	ENSG00000145779	TNFAIP8	protein_coding	-0.73872	0.00402903
	ENSG00000198743	SLC5A3	protein_coding	-0.740605	0.00140628
	ENSG00000152133	GPATCH11	protein_coding	-0.741754	0.0370843
	ENSG00000005206	SPPL2B	protein_coding	-0.742026	0.00112506
	ENSG00000134824	FADS2	protein_coding	-0.742374	5.75263e-05
	ENSG00000243725	TTC4	protein_coding	-0.742945	0.00622981
	ENSG00000189164	ZNF527	protein_coding	-0.743755	0.00539702
	ENSG00000270882	H4C14	protein_coding	-0.744611	3.22756e-05
	ENSG00000197020	ZNF100	protein_coding	-0.745748	0.00390327
	ENSG00000113328	CCNG1	protein_coding	-0.746682	0.00304199
	ENSG00000171502	COL24A1	protein_coding	-0.747588	0.000533458
	ENSG00000134901	POGLUT2	protein_coding	-0.748825	0.0227437
	ENSG00000181722	ZBTB20	protein_coding	-0.749302	0.000116072
	ENSG00000106070	GRB10	protein_coding	-0.75028	4.29008e-05
	ENSG00000149554	CHEK1	protein_coding	-0.750711	2.92428e-05
	ENSG00000017483	SLC38A5	protein_coding	-0.751508	0.00625179
	ENSG00000134594	RAB33A	protein_coding	-0.752863	0.00125376
	ENSG00000138346	DNA2	protein_coding	-0.753796	0.0207399
	ENSG00000198056	PRIM1	protein_coding	-0.756717	0.00392875
	ENSG00000087095	NLK	protein_coding	-0.757827	3.32341e-07
	ENSG00000164506	STXBP5	protein_coding	-0.763038	1.38832e-07
	ENSG00000120885	CLU	protein_coding	-0.76353	0.0481377
	ENSG00000157404	KIT	protein_coding	-0.764523	0.000359593
	ENSG00000204138	PHACTR4	protein_coding	-0.767449	2.72584e-05
	ENSG00000176371	ZSCAN2	protein_coding	-0.769705	1.11202e-07
	ENSG00000213047	DENND1B	protein_coding	-0.774626	1.67658e-05
	ENSG00000183604	SMG1P5	transcribed_unprocessed_pseudogene	-0.777206	0.00497904
	ENSG00000144867	SRPRB	protein_coding	-0.777309	0.00145098
	ENSG00000196358	NTNG2	protein_coding	-0.777778	0.0279904
	ENSG00000138160	KIF11	protein_coding	-0.780778	0.0238197
	ENSG00000116922	C1orf109	protein_coding	-0.783935	0.0101073
	ENSG00000134909	ARHGAP32	protein_coding	-0.787561	1.5554e-05
	ENSG00000147804	SLC39A4	protein_coding	-0.788255	0.0351406
	ENSG00000137804	NUSAP1	protein_coding	-0.790428	0.0281026
	ENSG00000276043	UHRF1	protein_coding	-0.794257	0.000649782
	ENSG00000127989	MTERF1	protein_coding	-0.79933	0.0146515
	ENSG00000089006	SNX5	protein_coding	-0.801514	1.04491e-09
	ENSG00000091127	PUS7	protein_coding	-0.802558	0.026008
	ENSG00000164975	SNAPC3	protein_coding	-0.802666	0.0244892
	ENSG00000214562	NUTM2D	protein_coding	-0.806115	0.00739033
	ENSG00000133302	SLF1	protein_coding	-0.812951	0.00214548
	ENSG00000115604	IL18R1	protein_coding	-0.813787	0.00333229
	ENSG00000161682	FAM171A2	protein_coding	-0.813787	0.0212128
	ENSG00000214960	CRPPA	protein_coding	-0.815429	0.0227179
	ENSG00000139946	PELI2	protein_coding	-0.816161	5.46164e-07
	ENSG00000116120	FARSB	protein_coding	-0.817266	0.0102451
	ENSG00000198554	WDHD1	protein_coding	-0.820032	0.00302995
	ENSG00000164684	ZNF704	protein_coding	-0.829947	0.00290656
	ENSG00000138018	SELENOI	protein_coding	-0.830695	0.0204152
	ENSG00000167220	HDHD2	protein_coding	-0.830899	0.0097076
	ENSG00000156787	TBC1D31	protein_coding	-0.83105	7.07536e-06
	ENSG00000102100	SLC35A2	protein_coding	-0.832795	0.0158866
	ENSG00000153707	PTPRD	protein_coding	-0.832858	0.00267392
	ENSG00000145220	LYAR	protein_coding	-0.836741	0.00554785
	ENSG00000159259	CHAF1B	protein_coding	-0.840229	0.000117954
	ENSG00000164687	FABP5	protein_coding	-0.843444	0.00109759
	ENSG00000136738	STAM	protein_coding	-0.846944	0.000140299
	ENSG00000214485	RPL7P1	processed_pseudogene	-0.84944	0.0057883
	ENSG00000278989	ENSG00000278989	TEC	-0.849958	0.0281752
	ENSG00000106086	PLEKHA8	protein_coding	-0.850952	0.000610998
	ENSG00000196218	RYR1	protein_coding	-0.851243	0.0478116
	ENSG00000181751	MACIR	protein_coding	-0.852029	9.65023e-05
	ENSG00000247626	MARS2	protein_coding	-0.852269	0.0123578
	ENSG00000167670	CHAF1A	protein_coding	-0.853007	2.75529e-06
	ENSG00000163864	NMNAT3	protein_coding	-0.862288	0.010962
	ENSG00000278535	DHRS11	protein_coding	-0.862316	0.000829977
	ENSG00000121104	FAM117A	protein_coding	-0.862852	0.000192976
	ENSG00000257591	ZNF625	protein_coding	-0.866651	0.0454257
	ENSG00000277775	H3C7	protein_coding	-0.867962	6.68205e-05
	ENSG00000133731	IMPA1	protein_coding	-0.874711	2.43577e-07
	ENSG00000165895	ARHGAP42	protein_coding	-0.882846	0.0406621
	ENSG00000061918	GUCY1B1	protein_coding	-0.883689	9.0285e-07
	ENSG00000066855	MTFR1	protein_coding	-0.894162	0.00031884
	ENSG00000171970	ZNF57	protein_coding	-0.897811	0.0149894
	ENSG00000103485	QPRT	protein_coding	-0.898677	0.00205578
	ENSG00000172167	MTBP	protein_coding	-0.898759	0.0221128
	ENSG00000033867	SLC4A7	protein_coding	-0.899559	2.3804e-05
	ENSG00000173960	UBXN2A	protein_coding	-0.907137	3.98596e-05
	ENSG00000104738	MCM4	protein_coding	-0.90715	2.32488e-09
	ENSG00000224914	LINC00863	lincRNA	-0.907673	0.000219351
	ENSG00000155760	FZD7	protein_coding	-0.910777	0.00907633
	ENSG00000205309	NT5M	protein_coding	-0.91144	0.000715249
	ENSG00000183691	NOG	protein_coding	-0.916725	0.000996802
	ENSG00000164611	PTTG1	protein_coding	-0.917432	0.0135878
	ENSG00000051341	POLQ	protein_coding	-0.919932	0.0379932
	ENSG00000148835	TAF5	protein_coding	-0.921293	0.0467336
	ENSG00000000460	C1orf112	protein_coding	-0.921898	0.00730187
	ENSG00000169554	ZEB2	protein_coding	-0.923461	5.33006e-08
	ENSG00000237984	PTENP1	transcribed_processed_pseudogene	-0.931204	0.028736
	ENSG00000003096	KLHL13	protein_coding	-0.935105	0.00585574
	ENSG00000230322	Lnc-USP6NL-4	antisense/lincRNA	-0.940591	0.00839474
	ENSG00000176208	ATAD5	protein_coding	-0.940712	0.00423776
	ENSG00000213420	GPC2	protein_coding	-0.941446	0.00090724
	ENSG00000107020	PLGRKT	protein_coding	-0.941516	0.0374998
	ENSG00000157456	CCNB2	protein_coding	-0.94521	0.0376245
	ENSG00000140416	TPM1	protein_coding	-0.945948	4.24173e-08
	ENSG00000115956	PLEK	protein_coding	-0.947621	0.000129294
	ENSG00000088325	TPX2	protein_coding	-0.949956	8.8469e-05
	ENSG00000120992	LYPLA1	protein_coding	-0.950529	0.00711327
	ENSG00000183011	NAA38	protein_coding	-0.950541	3.35131e-05
	ENSG00000166707	ZCCHC18	protein_coding	-0.954592	0.0441389
	ENSG00000136492	BRIP1	protein_coding	-0.95919	0.00303037
	ENSG00000109265	CRACD	protein_coding	-0.960305	9.94409e-11
	ENSG00000160957	RECQL4	protein_coding	-0.961533	0.0281752
	ENSG00000144668	ITGA9	protein_coding	-0.965659	1.8651e-11
	ENSG00000130830	MPP1	protein_coding	-0.965808	4.22115e-11
	ENSG00000197372	ZNF675	protein_coding	-0.967421	7.50803e-06
	ENSG00000141179	PCTP	protein_coding	-0.969181	9.15252e-06
	ENSG00000185760	KCNQ5	protein_coding	-0.972538	3.35617e-09
	ENSG00000155792	DEPTOR	protein_coding	-0.975159	3.82601e-05
	ENSG00000123119	NECAB1	protein_coding	-0.97663	0.0043481
	ENSG00000071794	HLTF	protein_coding	-0.976631	1.85595e-06
	ENSG00000280202	ENSG00000280202	TEC	-0.978933	0.0416946
	ENSG00000065615	CYB5R4	protein_coding	-0.980701	1.41269e-10
	ENSG00000233355	CHRM3-AS2	antisense	-0.981061	0.046809
	ENSG00000082146	STRADB	protein_coding	-0.981526	0.000102705
	ENSG00000012048	BRCA1	protein_coding	-0.982781	0.00292461
	ENSG00000165996	HACD1	protein_coding	-0.983604	0.000427279
	ENSG00000257698	GIHCG	lincRNA	-0.989716	4.2074e-07
	ENSG00000143476	DTL	protein_coding	-0.990521	0.000574811
	ENSG00000196584	XRCC2	protein_coding	-0.991253	0.0367834
	ENSG00000148773	MKI67	protein_coding	-0.994079	0.00395514
	ENSG00000004468	CD38	protein_coding	-0.994802	0.00283014
	ENSG00000068489	PRR11	protein_coding	-1.00806	0.00707431
	ENSG00000051180	RAD51	protein_coding	-1.00954	0.0242151
	ENSG00000153253	SCN3A	protein_coding	-1.01078	0.00112749
	ENSG00000167513	CDT1	protein_coding	-1.01425	1.89974e-06
	ENSG00000186197	EDARADD	protein_coding	-1.01519	0.00788244
	ENSG00000089685	BIRC5	protein_coding	-1.01568	0.043908
	ENSG00000163251	FZD5	protein_coding	-1.01689	0.00296151
	ENSG00000100979	PLTP	protein_coding	-1.01764	1.66205e-06
	ENSG00000180458	Lnc-ZNF571-1	antisense/lincRNA	-1.02167	0.0472529
	ENSG00000179348	GATA2	protein_coding	-1.02306	5.58321e-11
	ENSG00000112290	WASF1	protein_coding	-1.02337	1.53791e-08
	ENSG00000165028	NIPSNAP3B	protein_coding	-1.02868	0.0142405
	ENSG00000280332	ENSG00000280332	TEC	-1.03094	0.0365487
	ENSG00000092470	WDR76	protein_coding	-1.03115	0.00156705
	ENSG00000185245	GP1BA	protein_coding	-1.03366	0.000542072
	ENSG00000259494	MRPL46	protein_coding	-1.03381	0.00084968
	ENSG00000152229	PSTPIP2	protein_coding	-1.03716	1.40089e-09
	ENSG00000130222	GADD45G	protein_coding	-1.0374	0.0498257
	ENSG00000167130	DOLPP1	protein_coding	-1.03911	0.002867
	ENSG00000163453	IGFBP7	protein_coding	-1.04119	0.00254393
	ENSG00000182272	B4GALNT4	protein_coding	-1.04241	9.65023e-05
	ENSG00000035403	VCL	protein_coding	-1.04886	0.000204629
	ENSG00000008300	CELSR3	protein_coding	-1.05631	0.00321796
	ENSG00000137198	GMPR	protein_coding	-1.05725	0.0131288
	ENSG00000267041	ZNF850	protein_coding	-1.05742	7.89563e-05
	ENSG00000095739	BAMBI	protein_coding	-1.06298	0.0386199
	ENSG00000197093	GAL3ST4	protein_coding	-1.06335	0.00756492
	ENSG00000255152	MSH5-SAPCD1	protein_coding	-1.0723	0.0329267
	ENSG00000153904	DDAH1	protein_coding	-1.07819	0.000288062
	ENSG00000228409	CCT6P1	transcribed_unprocessed_pseudogene	-1.07982	0.000389508
	ENSG00000081138	CDH7	protein_coding	-1.0804	0.0314788
	ENSG00000186792	HYAL3	protein_coding	-1.08504	3.87705e-05
	ENSG00000021355	SERPINB1	protein_coding	-1.08811	8.60557e-26
	ENSG00000120549	KIAA1217	protein_coding	-1.09019	0.0418903
	ENSG00000135045	C9orf40	protein_coding	-1.0938	0.0108711
	ENSG00000166147	FBN1	protein_coding	-1.09518	4.64104e-09
	ENSG00000166582	CENPV	protein_coding	-1.10026	1.27956e-06
	ENSG00000244733	Lnc-NUTM2B-1	lincRNA	-1.10198	0.0106347
	ENSG00000115085	ZAP70	protein_coding	-1.10511	1.84393e-06
	ENSG00000184702	SEPTIN5	protein_coding	-1.10916	1.7344e-07
	ENSG00000007038	PRSS21	protein_coding	-1.11686	0.000419238
	ENSG00000088992	TESC	protein_coding	-1.11803	0.0421247
	ENSG00000110400	NECTIN1	protein_coding	-1.12213	0.00629631
	ENSG00000175691	ZNF77	protein_coding	-1.12242	0.00306067
	ENSG00000153982	GDPD1	protein_coding	-1.12402	0.0292954
	ENSG00000049323	LTBP1	protein_coding	-1.12748	0.00322444
	ENSG00000165702	GFI1B	protein_coding	-1.12786	0.000121208
	ENSG00000145685	LHFPL2	protein_coding	-1.13216	3.44092e-05
	ENSG00000130702	LAMA5	protein_coding	-1.13266	0.00463401
	ENSG00000156869	FRRS1	protein_coding	-1.13747	0.018057
	ENSG00000132792	CTNNBL1	protein_coding	-1.14406	1.94164e-11
	ENSG00000176890	TYMS	protein_coding	-1.14629	7.57708e-06
	ENSG00000065600	PACC1	protein_coding	-1.1483	3.19885e-05
	ENSG00000164045	CDC25A	protein_coding	-1.15662	0.000397599
	ENSG00000108839	ALOX12	protein_coding	-1.16351	0.00045811
	ENSG00000163126	ANKRD23	protein_coding	-1.16715	0.00118337
	ENSG00000166851	PLK1	protein_coding	-1.169	0.0241347
	ENSG00000111206	FOXM1	protein_coding	-1.1744	0.00118094
	ENSG00000251158	LOC728506	unprocessed_pseudogene	-1.17715	0.0323751
	ENSG00000122188	LAX1	protein_coding	-1.17912	0.0013274
	ENSG00000117461	PIK3R3	protein_coding	-1.183	0.00107747
	ENSG00000150347	ARID5B	protein_coding	-1.18351	0.00469873
	ENSG00000152104	PTPN14	protein_coding	-1.19138	8.63015e-05
	ENSG00000132016	BRME1	protein_coding	-1.19282	0.02106
	ENSG00000145386	CCNA2	protein_coding	-1.19741	0.0392163
	ENSG00000131153	GINS2	protein_coding	-1.21169	1.90941e-05
	ENSG00000135426	TESPA1	protein_coding	-1.22109	7.76459e-13
	ENSG00000162433	AK4	protein_coding	-1.22174	6.1132e-07
	ENSG00000152413	HOMER1	protein_coding	-1.22914	0.0297721
	ENSG00000137812	KNL1	protein_coding	-1.23255	0.000673553
	ENSG00000092853	CLSPN	protein_coding	-1.24034	3.47768e-05
	ENSG00000170396	ZNF804A	protein_coding	-1.24303	0.00025815
	ENSG00000198826	ARHGAP11A	protein_coding	-1.24441	0.00013497
	ENSG00000275994	SNORA24	snoRNA	-1.24871	0.0350562
	ENSG00000105810	CDK6	protein_coding	-1.2514	9.16359e-17
	ENSG00000143507	DUSP10	protein_coding	-1.25479	4.53281e-08
	ENSG00000113269	RNF130	protein_coding	-1.2588	1.41337e-17
	ENSG00000138756	BMP2K	protein_coding	-1.26527	2.12914e-08
	ENSG00000132646	PCNA	protein_coding	-1.26772	4.97262e-11
	ENSG00000066279	ASPM	protein_coding	-1.26859	0.000515115
	ENSG00000273983	H3C8	protein_coding	-1.27105	0.000458793
	ENSG00000117394	SLC2A1	protein_coding	-1.27117	1.31639e-06
	ENSG00000121039	RDH10	protein_coding	-1.27738	0.00107182
	ENSG00000042062	RIPOR3	protein_coding	-1.28106	1.03639e-06
	ENSG00000152760	TCTEX1D1	protein_coding	-1.29758	0.00338395
	ENSG00000187498	COL4A1	protein_coding	-1.30491	0.0080859
	ENSG00000183496	MEX3B	protein_coding	-1.30904	1.73099e-07
	ENSG00000107438	PDLIM1	protein_coding	-1.31053	1.3428e-05
	ENSG00000110848	CD69	protein_coding	-1.33407	2.42405e-11
	ENSG00000204421	LY6G6C	protein_coding	-1.33757	0.02395
	ENSG00000133317	LGALS12	protein_coding	-1.36711	0.0163179
	ENSG00000112984	KIF20A	protein_coding	-1.37212	0.0496014
	ENSG00000249859	PVT1	lincRNA	-1.38683	0.0218817
	ENSG00000203811	H3C14	protein_coding	-1.39168	4.3226e-05
	ENSG00000203852	H3C15	protein_coding	-1.39168	4.3226e-05
	ENSG00000183570	PCBP3	protein_coding	-1.39859	0.00163952
	ENSG00000224003	YES1P1	processed_pseudogene	-1.4254	0.0386351
	ENSG00000128322	IGLL1	protein_coding	-1.42934	4.70531e-05
	ENSG00000183856	IQGAP3	protein_coding	-1.42977	0.0111442
	ENSG00000139880	CDH24	protein_coding	-1.43423	0.00250506
	ENSG00000187037	GPR141	protein_coding	-1.43432	0.00017224
	ENSG00000112742	TTK	protein_coding	-1.43483	0.0268916
	ENSG00000185305	ARL15	protein_coding	-1.43924	0.000122984
	ENSG00000176678	FOXL1	protein_coding	-1.44952	0.0148967
[truncated: 155 more rows]

## Sheet: Gene Modules Velten
	HSC	HSC	HSC	HSC		PROGENITOR	PROGENITOR	PROGENITOR	PROGENITOR	PROGENITOR		HSC/B LYMPOID	HSC/B LYMPOID		LYMPHOID	LYMPHOID		NEUTROPHIL/MONOCYTE/B LY	HSC-Ly-MONO		EOSINOPHILS	EOSINOPHILS		NEUTROPHIL	NEUTROPHIL	NEUTROPHIL	NEUTROPHIL		MONOCYTE	MONOCYTE		MEGAKARYOCYTE	MEGAKARYOCYTE	MEGAKARYOCYTE		ERYTHROID/MEGAKARYO.	HSC/ERYTHROID/MEGAKARYO.	HSC/ERYTROID/MEGAK.	ERYTHROID/MEGAKARYO.	ERYTHROID/MEGAKARYO.		ERYTHROID	ERYTHROID
The modules and respective gene entries are from:
Veltan et al., Nature Cell Biol. 2017; 19 (4):271-281.	SPINK2/SELL	HLF/ZFP36L2	HOXA3/HOXB6	IRF5/TFEC		PCNA/TYMS	RREB1/PA2G4	SUB1/UBN1	CD47/MCM3	EIF2A/POLR2B		BTG2/HOXA6	HOXA9/CSRNP1		EBF1/ID3	IRF1/CASP1		RERE/BCL6	FLT3/SATB1		FOS/KLF5	HDC/LMO4		TRIM28/YBX1	CEBPA/CEBPD	MYB/NFKB1	SPI1/GFI1		IRF7/IRF8	E2F2/E2F7		CBFA2T3/STAT3	FLI1/ETS2	GP1BB/PBX1		CITED2/KDM5B	FOXJ1	GATA2/NFE2	GMPR/MINPP1	TAL1/HSF1		GATA1/KLF1	LEF1/CSF1
	CD52 (ENSG00000169442)	CD34 (ENSG00000174059)	PIK3IP1 (ENSG00000100100)	ZYX (ENSG00000159840)		PCNA (ENSG00000132646)	GYPC (ENSG00000136732)	PTMA (ENSG00000187514)	CD47 (ENSG00000196776)	MLEC (ENSG00000110917)		C10orf54 (ENSG00000107738)	LAPTM5 (ENSG00000162511)		DNTT (ENSG00000107447)	SH3TC1 (ENSG00000125089)		SMIM24 (ENSG00000095932)	TMSB4X (ENSG00000205542)		ITGB8 (ENSG00000105855)	HDC (ENSG00000140287)		MT-ND6 (ENSG00000198695)	MPO (ENSG00000005381)	RPS7 (ENSG00000171863)	C1QTNF4 (ENSG00000172247)		IRF8 (ENSG00000140968)	TUBB (ENSG00000196230)		PTGS1 (ENSG00000095303)	FLI1 (ENSG00000151702)	FCER1A (ENSG00000179639)		LYL1 (ENSG00000104903)	? (ENSG00000117289)	MT-CO1 (ENSG00000198804)	GMPR (ENSG00000137198)	FHL2 (ENSG00000115641)		APOC1 (ENSG00000130208)	SMIM1 (ENSG00000235169)
	SPINK2 (ENSG00000128040)	PRDX1 (ENSG00000117450)	IL12RB2 (ENSG00000081985)	? (ENSG00000184682)		TYMS (ENSG00000176890)	RPL4 (ENSG00000174444)	PPP1R14B (ENSG00000173457)	ACAA2 (ENSG00000167315)	OAZ1 (ENSG00000104904)		HLA-F (ENSG00000204642)	HOXA9 (ENSG00000078399)		VPREB1 (ENSG00000169575)	SLC38A1 (ENSG00000111371)		AIM1 (ENSG00000112297)	ITM2C (ENSG00000135916)		SERPINE3 (ENSG00000253309)	CLC (ENSG00000105205)		IGLL1 (ENSG00000128322)	RNASE2 (ENSG00000169385)	RPS27A (ENSG00000143947)	NAP1L1 (ENSG00000187109)		? (ENSG00000142539)	CLSPN (ENSG00000092853)		CLU (ENSG00000120885)	PTAFR (ENSG00000169403)	GP1BB (ENSG00000203618)		EMID1 (ENSG00000186998)	LIMD2 (ENSG00000136490)	SLC40A1 (ENSG00000138449)	MINPP1 (ENSG00000107789)	MTSS1 (ENSG00000170873)		KLF1 (ENSG00000105610)	CSF1 (ENSG00000184371)
	SELL (ENSG00000188404)	GUCY1A3 (ENSG00000164116)	NKX2-3 (ENSG00000119919)	C1orf162 (ENSG00000143110)		GMNN (ENSG00000112312)	EIF3A (ENSG00000107581)	COX8A (ENSG00000176340)	RMDN1 (ENSG00000176623)	UQCR10 (ENSG00000184076)		PRSS3 (ENSG00000010438)	TMBIM6 (ENSG00000139644)		MZB1 (ENSG00000170476)	ARHGAP25 (ENSG00000163219)		PHGDH (ENSG00000092621)	FLT3 (ENSG00000122025)		TCEAL3 (ENSG00000196507)	ALOX5AP (ENSG00000132965)		RPS8 (ENSG00000142937)	RNASE3 (ENSG00000169397)	MIF-AS1 (ENSG00000218537)	RPS29 (ENSG00000213741)		BLNK (ENSG00000095585)	USP1 (ENSG00000162607)		SEPT5 (ENSG00000184702)	GCSAML (ENSG00000169224)	PLEK (ENSG00000115956)		CITED2 (ENSG00000164442)	ACSS1 (ENSG00000154930)	FTH1 (ENSG00000167996)	ITGA2B (ENSG00000005961)	PIP4K2A (ENSG00000150867)		GATA1 (ENSG00000102145)	HBQ1 (ENSG00000086506)
	HOPX (ENSG00000171476)	RPL3 (ENSG00000100316)	SKAP1 (ENSG00000141293)	LRRFIP1 (ENSG00000124831)		MAD2L1 (ENSG00000164109)	TESC (ENSG00000088992)	PTP4A2 (ENSG00000184007)	MCM3 (ENSG00000112118)	GNB2 (ENSG00000172354)		MSI2 (ENSG00000153944)	SLC9A3R1 (ENSG00000109062)		LAT2 (ENSG00000086730)	EMP1 (ENSG00000134531)		KCNAB2 (ENSG00000069424)	LSP1 (ENSG00000130592)		KNG1 (ENSG00000113889)	AKAP12 (ENSG00000131016)		RPS24 (ENSG00000138326)	CSTA (ENSG00000121552)	SRM (ENSG00000116649)	ST3GAL6 (ENSG00000064225)		LGMN (ENSG00000100600)	KNTC1 (ENSG00000184445)		CAPZA2 (ENSG00000198898)	C5orf66 (ENSG00000224186)	RGS18 (ENSG00000150681)		NUP98 (ENSG00000110713)	SQSTM1 (ENSG00000161011)	GATA2 (ENSG00000179348)	TPM1 (ENSG00000140416)	LXN (ENSG00000079257)		PKLR (ENSG00000143627)	PPP1R14A (ENSG00000167641)
	CD74 (ENSG00000019582)	ICAM3 (ENSG00000076662)	NKAIN2 (ENSG00000188580)	CD302 (ENSG00000241399)		TUBA1B (ENSG00000123416)	MIF (ENSG00000240972)	UQCRQ (ENSG00000164405)	CARHSP1 (ENSG00000153048)	RBM25 (ENSG00000119707)		CD200 (ENSG00000091972)	UBC (ENSG00000150991)		DDIT4 (ENSG00000168209)	SIGLEC17P (ENSG00000171101)		ANXA6 (ENSG00000197043)	SPNS3 (ENSG00000182557)		ANTXR2 (ENSG00000163297)	TPSB2 (ENSG00000197253)		TMSB10 (ENSG00000034510)	CSF3R (ENSG00000119535)	HNRNPA1 (ENSG00000135486)	SPI1 (ENSG00000066336)		CCDC50 (ENSG00000152492)	E2F7 (ENSG00000165891)		CPPED1 (ENSG00000103381)	PHLDB2 (ENSG00000144824)	TMEM246 (ENSG00000165152)		USP15 (ENSG00000135655)	SLC44A2 (ENSG00000129353)	UROD (ENSG00000126088)	DLC1 (ENSG00000164741)	MARCKSL1 (ENSG00000175130)		CNRIP1 (ENSG00000119865)	MPC2 (ENSG00000143158)
	CRHBP (ENSG00000145708)	LRRC70 (ENSG00000186105)	C16orf45 (ENSG00000166780)	C4orf48 (ENSG00000243449)		ASF1B (ENSG00000105011)	RREB1 (ENSG00000124782)	ATP5J2 (ENSG00000241468)	MCM6 (ENSG00000076003)	GNG5 (ENSG00000174021)		PRSS1 (ENSG00000204983)	ITM2B (ENSG00000136156)		MME (ENSG00000196549)	TRAF5 (ENSG00000082512)		P2RY8 (ENSG00000182162)	PRAM1 (ENSG00000133246)		LYPD6B (ENSG00000150556)	PRG2 (ENSG00000186652)		MT-ND1 (ENSG00000198888)	AZU1 (ENSG00000172232)	EEF1B2 (ENSG00000114942)	C16orf74 (ENSG00000154102)		FAM129C (ENSG00000167483)	RPL39L (ENSG00000163923)		ESYT1 (ENSG00000139641)	INPP4B (ENSG00000109452)	AOAH (ENSG00000136250)		ZMYND8 (ENSG00000101040)	PIGH (ENSG00000100564)	MT-CYB (ENSG00000198727)	PDLIM1 (ENSG00000107438)	ICAM4 (ENSG00000105371)		APOE (ENSG00000130203)	FAM83D (ENSG00000101447)
	KIAA0125 (ENSG00000226777)	MFAP2 (ENSG00000117122)	TFPI (ENSG00000003436)	WAS (ENSG00000015285)		ZWINT (ENSG00000122952)	CTNNAL1 (ENSG00000119326)	SEC61B (ENSG00000106803)	MCM5 (ENSG00000100297)	ATP6V0B (ENSG00000117410)		SPTBN1 (ENSG00000115306)	ATP6V1G1 (ENSG00000136888)		FCMR (ENSG00000162894)	NEK6 (ENSG00000119408)		TMIGD2 (ENSG00000167664)	CORO1A (ENSG00000102879)		CXCL3 (ENSG00000163734)	ANGPT2 (ENSG00000091879)		RPL37A (ENSG00000197756)	PRTN3 (ENSG00000196415)	NPW (ENSG00000183971)	SPARC (ENSG00000113140)		RNASE6 (ENSG00000169413)	GABARAP (ENSG00000170296)		ATP6V0A2 (ENSG00000185344)	GPR141 (ENSG00000187037)	SOD2 (ENSG00000112096)		CTDSPL (ENSG00000144677)	DCAF4 (ENSG00000119599)	NFE2 (ENSG00000123405)	CTNNBL1 (ENSG00000132792)	CD82 (ENSG00000085117)		CA1 (ENSG00000133742)	TST (ENSG00000128311)
	ARHGDIB (ENSG00000111348)	NOG (ENSG00000183691)	DNASE2 (ENSG00000105612)	RSPO1 (ENSG00000169218)		UBE2T (ENSG00000077152)	PUM3 (ENSG00000080608)	BAZ1A (ENSG00000198604)	MDH1 (ENSG00000014641)	ARPC4 (ENSG00000241553)		JAK3 (ENSG00000105639)	TMEM59 (ENSG00000116209)		LTB (ENSG00000227507)	CALHM2 (ENSG00000138172)		ITGB2 (ENSG00000160255)	CAPG (ENSG00000042493)		LTC4S (ENSG00000213316)	BACE2 (ENSG00000182240)		RPS4X (ENSG00000198034)	MS4A3 (ENSG00000149516)	EIF4A1 (ENSG00000161960)	CECR1 (ENSG00000093072)		UGCG (ENSG00000148154)	DIAPH3 (ENSG00000139734)		STAM (ENSG00000136738)	DYTN (ENSG00000232125)	TIMP3 (ENSG00000100234)		SNX5 (ENSG00000089006)	ATG9A (ENSG00000198925)	TESPA1 (ENSG00000135426)	CSF2RB (ENSG00000100368)	SLC39A8 (ENSG00000138821)		TFR2 (ENSG00000106327)	FBXO7 (ENSG00000100225)
	AVP (ENSG00000101200)	SYPL1 (ENSG00000008282)	HOXA3 (ENSG00000105997)	FRY (ENSG00000073910)		CENPM (ENSG00000100162)	MINOS1 (ENSG00000173436)	CALM1 (ENSG00000198668)	ZNF706 (ENSG00000120963)	TBCA (ENSG00000171530)		PHACTR1 (ENSG00000112137)	? (ENSG00000171471)		CD79A (ENSG00000105369)	RGS19 (ENSG00000171700)		LST1 (ENSG00000204482)	SEPT1 (ENSG00000180096)		TPM2 (ENSG00000198467)	CXCR4 (ENSG00000121966)		RPS21 (ENSG00000171858)	CFD (ENSG00000197766)	SERBP1 (ENSG00000142864)	CD81 (ENSG00000110651)		PLAC8 (ENSG00000145287)	DEK (ENSG00000124795)		LEPROT (ENSG00000213625)	CNST (ENSG00000162852)	C6orf25 (ENSG00000204420)		AZIN1 (ENSG00000155096)	FAM117A (ENSG00000121104)	CYTL1 (ENSG00000170891)	PKIG (ENSG00000168734)	TPGS2 (ENSG00000134779)		LMNA (ENSG00000160789)	CASP3 (ENSG00000164305)
	HLA-E (ENSG00000204592)	BEX2 (ENSG00000133134)	ACE (ENSG00000159640)	IRF5 (ENSG00000128604)		CDKN3 (ENSG00000100526)	NUCB2 (ENSG00000070081)	CCDC88A (ENSG00000115355)	PSMA5 (ENSG00000143106)	NDUFS6 (ENSG00000145494)		GRINA (ENSG00000178719)	CCM2 (ENSG00000136280)		EBF1 (ENSG00000164330)	SNX10 (ENSG00000086300)		EVI2B (ENSG00000185862)	HLA-A (ENSG00000206503)		IER5L (ENSG00000188483)	MS4A2 (ENSG00000149534)		RPL38 (ENSG00000172809)	TSPOAP1 (ENSG00000005379)	MYB (ENSG00000118513)	RPL23A (ENSG00000198242)		HS3ST1 (ENSG00000002587)	BRCA1 (ENSG00000012048)		PRSS23 (ENSG00000150687)	YPEL3 (ENSG00000090238)	SELP (ENSG00000174175)		MLC1 (ENSG00000100427)	TP53INP1 (ENSG00000164938)	TSC22D1 (ENSG00000102804)	ABCC4 (ENSG00000125257)	TAL1 (ENSG00000162367)		RHAG (ENSG00000112077)	MPST (ENSG00000128309)
	CD164 (ENSG00000135535)	PRKCH (ENSG00000027075)	C10orf10 (ENSG00000165507)	MROH6 (ENSG00000204839)		CALM2 (ENSG00000143933)	NOP58 (ENSG00000055044)	ATP5J (ENSG00000154723)	POMP (ENSG00000132963)	RBM3 (ENSG00000102317)		CARD19 (ENSG00000165233)	RHOH (ENSG00000168421)		CD99 (ENSG00000002586)	HDAC9 (ENSG00000048052)		PLEKHO1 (ENSG00000023902)	HLA-B (ENSG00000234745)		CCDC144NL (ENSG00000205212)	TPSD1 (ENSG00000095917)		RPLP0 (ENSG00000089157)	SRGN (ENSG00000122862)	GNAQ (ENSG00000156052)	SIRPB2 (ENSG00000196209)		TGFBI (ENSG00000120708)	E2F2 (ENSG00000007968)		ICAM2 (ENSG00000108622)	SCARF1 (ENSG00000074660)	ST6GAL2 (ENSG00000144057)		KDM5B (ENSG00000117139)	NOL4L (ENSG00000197183)	GFI1B (ENSG00000165702)	RYR3 (ENSG00000198838)	DNAJC9 (ENSG00000213551)		BLVRB (ENSG00000090013)	TMEM14C (ENSG00000111843)
	MDK (ENSG00000110492)	SSBP2 (ENSG00000145687)	PRDM16 (ENSG00000142611)	WASF1 (ENSG00000112290)		TK1 (ENSG00000167900)	FBL (ENSG00000105202)	TLN1 (ENSG00000137076)	POLD1 (ENSG00000062822)	SCAF11 (ENSG00000139218)		CD300A (ENSG00000167851)	LYN (ENSG00000254087)		CYFIP2 (ENSG00000055163)	CASP1 (ENSG00000137752)		CLDN10 (ENSG00000134873)	SLC2A5 (ENSG00000142583)		IKZF2 (ENSG00000030419)	TPSAB1 (ENSG00000172236)		RPL7A (ENSG00000148303)	LYST (ENSG00000143669)	CPVL (ENSG00000106066)	MRC2 (ENSG00000011028)		JCHAIN (ENSG00000132465)	DHFR (ENSG00000228716)		PRKCQ (ENSG00000065675)	ETS2 (ENSG00000157557)	PLXDC2 (ENSG00000120594)		SPNS1 (ENSG00000169682)	FOXJ1 (ENSG00000129654)	IL1B (ENSG00000125538)	RNF130 (ENSG00000113269)	TMEM14B (ENSG00000137210)		CD36 (ENSG00000135218)	STRADB (ENSG00000082146)
	JAML (ENSG00000160593)	ABLIM1 (ENSG00000099204)	GIMAP6 (ENSG00000133561)	ATP8A1 (ENSG00000124406)		RRM2 (ENSG00000171848)	MRPL51 (ENSG00000111639)	WHSC1 (ENSG00000109685)	NUP37 (ENSG00000075188)	ITGAE (ENSG00000083457)		RABAC1 (ENSG00000105404)	MAP1LC3B (ENSG00000140941)		UMODL1 (ENSG00000177398)	TRAF3IP3 (ENSG00000009790)		SPTAN1 (ENSG00000197694)	VAMP5 (ENSG00000168899)		MYL9 (ENSG00000101335)	LMO4 (ENSG00000143013)		BRI3BP (ENSG00000184992)	CEBPA (ENSG00000245848)	RACK1 (ENSG00000204628)	DIAPH2 (ENSG00000147202)		PTPRS (ENSG00000105426)	TUBB6 (ENSG00000176014)		NT5C3A (ENSG00000122643)	VWF (ENSG00000110799)	ARHGAP6 (ENSG00000047648)			SEPT2 (ENSG00000168385)	ALDH1A1 (ENSG00000165092)	C2orf88 (ENSG00000187699)	ISOC1 (ENSG00000066583)		KCNH2 (ENSG00000055118)	HMBS (ENSG00000256269)
	RCSD1 (ENSG00000198771)	DAPK1 (ENSG00000196730)	CASC10 (ENSG00000204682)	ARHGEF6 (ENSG00000129675)		EZH2 (ENSG00000106462)	NOP16 (ENSG00000048162)	COX7C (ENSG00000127184)	PSMB2 (ENSG00000126067)	GALNT1 (ENSG00000141429)		PBXIP1 (ENSG00000163346)	OSBPL3 (ENSG00000070882)		CYGB (ENSG00000161544)	TNFRSF10C (ENSG00000173535)		RHPN1 (ENSG00000158106)	GSTP1 (ENSG00000084207)		CDRT4 (ENSG00000239704)	LTBP1 (ENSG00000049323)		RPS23 (ENSG00000186468)	MNDA (ENSG00000163563)	EEF2 (ENSG00000167658)	RPL10A (ENSG00000198755)		KIAA0226L (ENSG00000102445)	NCAPG (ENSG00000109805)		PRKACB (ENSG00000142875)	LYSMD2 (ENSG00000140280)	ACTB (ENSG00000075624)			HK1 (ENSG00000156515)	ST8SIA6 (ENSG00000148488)	PSTPIP2 (ENSG00000152229)	TXNL1 (ENSG00000091164)		AHSP (ENSG00000169877)	CXADR (ENSG00000154639)
	HEMGN (ENSG00000136929)	CTSF (ENSG00000174080)	ADAM8 (ENSG00000151651)	SIRPA (ENSG00000198053)		RAD51AP1 (ENSG00000111247)	PRKDC (ENSG00000253729)	TRA2B (ENSG00000136527)	PPIL1 (ENSG00000137168)	RBM17 (ENSG00000134453)		SMIM3 (ENSG00000256235)	? (ENSG00000136653)		KCNK17 (ENSG00000124780)	DENND1C (ENSG00000205744)		RASSF2 (ENSG00000101265)	SASH3 (ENSG00000122122)		SGIP1 (ENSG00000118473)	ENPP3 (ENSG00000154269)		RPS16 (ENSG00000105193)	ELANE (ENSG00000197561)	TRAPPC5 (ENSG00000181029)	TLR2 (ENSG00000137462)		CYBB (ENSG00000165168)	LSM4 (ENSG00000130520)		ARHGAP22 (ENSG00000128805)	ELMO1 (ENSG00000155849)	DEPTOR (ENSG00000155792)			SNX15 (ENSG00000110025)	RAP1B (ENSG00000127314)	FAM65C (ENSG00000042062)	HNRNPLL (ENSG00000143889)		EPCAM (ENSG00000119888)	ELOVL6 (ENSG00000170522)
	GLIPR1 (ENSG00000139278)	PREX2 (ENSG00000046889)	SRPX2 (ENSG00000102359)	DST (ENSG00000151914)		ILF2 (ENSG00000143621)	MRPL12 (ENSG00000262814)	SEC61G (ENSG00000132432)	NDUFB3 (ENSG00000119013)	HNRNPU (ENSG00000153187)		STAG3L3 (ENSG00000174353)	PNRC2 (ENSG00000189266)		CLNK (ENSG00000109684)	CXXC5 (ENSG00000171604)		S100A11 (ENSG00000163191)	SH3BGRL3 (ENSG00000142669)		PRKCA (ENSG00000154229)	SLC45A3 (ENSG00000158715)		RPL6 (ENSG00000089009)	SERPINB10 (ENSG00000242550)	NSA2 (ENSG00000164346)	RPS25 (ENSG00000118181)		NGFR (ENSG00000064300)	NASP (ENSG00000132780)		FAM19A2 (ENSG00000198673)	ATP2A3 (ENSG00000074370)	FERMT3 (ENSG00000149781)			PLD3 (ENSG00000105223)	GUCY1B3 (ENSG00000061918)	GAS2L1 (ENSG00000185340)	MYH10 (ENSG00000133026)		FAM178B (ENSG00000168754)	AKR1C1 (ENSG00000187134)
	HLA-DRA (ENSG00000204287)	COL5A1 (ENSG00000130635)	ROBO4 (ENSG00000154133)	BST1 (ENSG00000109743)		BIRC5 (ENSG00000089685)	POLE3 (ENSG00000148229)	PCBP1 (ENSG00000169564)	BSG (ENSG00000172270)	NDUFA3 (ENSG00000170906)		TCEA2 (ENSG00000171703)	CSRNP1 (ENSG00000144655)		SH2D3C (ENSG00000095370)	ZAP70 (ENSG00000115085)		IFI27L2 (ENSG00000119632)	SORL1 (ENSG00000137642)		WASF3 (ENSG00000132970)	ETS1 (ENSG00000134954)		SERF2 (ENSG00000140264)	F13A1 (ENSG00000124491)	C20orf27 (ENSG00000101220)	CD33 (ENSG00000105383)		RASD1 (ENSG00000108551)	ATAD5 (ENSG00000176208)		CBFA2T3 (ENSG00000129993)	HDAC5 (ENSG00000108840)	ZBTB16 (ENSG00000109906)			TMC6 (ENSG00000141524)	SPINT2 (ENSG00000167642)	PDZD8 (ENSG00000165650)	NUDT19 (ENSG00000213965)		ANK1 (ENSG00000029534)	NECAB1 (ENSG00000123119)
	LAPTM4B (ENSG00000104341)	ATP1B1 (ENSG00000143153)	VWA5A (ENSG00000110002)	C9orf43 (ENSG00000157653)		SKA3 (ENSG00000165480)	SUPT16H (ENSG00000092201)	RIF1 (ENSG00000080345)	GINS2 (ENSG00000131153)	PTRHD1 (ENSG00000184924)		H3F3C (ENSG00000188375)	DDX5 (ENSG00000108654)		CCR7 (ENSG00000126353)	AKR1A1 (ENSG00000117448)		FLNB (ENSG00000136068)	ITGAL (ENSG00000005844)		DUSP15 (ENSG00000149599)	HPGD (ENSG00000164120)		TRIM28 (ENSG00000130726)	KBTBD11 (ENSG00000176595)	CCND2 (ENSG00000118971)	RPL14 (ENSG00000188846)		PLD4 (ENSG00000166428)	RBL1 (ENSG00000080839)		PTK2 (ENSG00000169398)	RHOC (ENSG00000155366)	DDAH2 (ENSG00000213722)			EPGN (ENSG00000182585)	PTRF (ENSG00000177469)	? (ENSG00000237896)	FADS2 (ENSG00000134824)		CA2 (ENSG00000104267)	S100A4 (ENSG00000196154)
	HLA-DRB1 (ENSG00000196126)	GIMAP7 (ENSG00000179144)	CFH (ENSG00000000971)	TFEC (ENSG00000105967)		CKS1B (ENSG00000173207)	BOLA3 (ENSG00000163170)	TMA7 (ENSG00000232112)	ETFA (ENSG00000140374)	C11orf31 (ENSG00000211450)		MICAL1 (ENSG00000135596)	YPEL5 (ENSG00000119801)		IL7R (ENSG00000168685)	UBASH3B (ENSG00000154127)		LILRA2 (ENSG00000239998)	SATB1 (ENSG00000182568)		PTGS2 (ENSG00000073756)	NR4A3 (ENSG00000119508)		RPL36 (ENSG00000130255)	CEBPD (ENSG00000221869)	SPN (ENSG00000197471)	MAP3K8 (ENSG00000107968)		SHD (ENSG00000105251)	IQGAP3 (ENSG00000183856)		B3GNT2 (ENSG00000170340)	DNM3 (ENSG00000197959)	GP1BA (ENSG00000185245)			COQ9 (ENSG00000088682)	EGFL7 (ENSG00000172889)	MPP1 (ENSG00000130830)	ARV1 (ENSG00000173409)		KEL (ENSG00000197993)	ALAD (ENSG00000148218)
	PTPRCAP (ENSG00000213402)	F2RL1 (ENSG00000164251)	NT5C3B (ENSG00000141698)	CCDC171 (ENSG00000164989)		RRM1 (ENSG00000167325)	POLR2F (ENSG00000100142)	H2AFV (ENSG00000105968)	EZR (ENSG00000092820)	DCTN1 (ENSG00000204843)		TMEM200A (ENSG00000164484)	FAM103A1 (ENSG00000169612)		? (ENSG00000152268)	OAS2 (ENSG00000111335)		SYK (ENSG00000165025)	HLA-DQB1 (ENSG00000179344)		BHLHE40 (ENSG00000134107)	NTRK1 (ENSG00000198400)		TNFSF13B (ENSG00000102524)	RPLP2 (ENSG00000177600)	PDE3B (ENSG00000152270)	APPL1 (ENSG00000157500)		SEL1L3 (ENSG00000091490)	BRCA2 (ENSG00000139618)		SVOPL (ENSG00000157703)	H1F0 (ENSG00000189060)	MED12L (ENSG00000144893)			TM2D3 (ENSG00000184277)	TALDO1 (ENSG00000177156)	DAD1 (ENSG00000129562)	NET1 (ENSG00000173848)		FAM89A (ENSG00000182118)	EMP3 (ENSG00000142227)
	PROM1 (ENSG00000007062)	ABCB1 (ENSG00000085563)	ARHGEF35 (ENSG00000213214)	ZFP36 (ENSG00000128016)		MND1 (ENSG00000121211)	TXN (ENSG00000136810)	C14orf2 (ENSG00000156411)	SF3A3 (ENSG00000183431)	SMARCA4 (ENSG00000127616)		TNFSF4 (ENSG00000117586)			LRRC26 (ENSG00000184709)	TTC24 (ENSG00000187862)		RNF213 (ENSG00000173821)	LCP1 (ENSG00000136167)		? (ENSG00000184348)	ALOX5 (ENSG00000012779)		HDGF (ENSG00000143321)	LPO (ENSG00000167419)	NACA (ENSG00000196531)	SLC22A4 (ENSG00000197208)		MPEG1 (ENSG00000197629)	FAM96A (ENSG00000166797)		DTD1 (ENSG00000125821)	ARL6IP5 (ENSG00000144746)	PBX1 (ENSG00000185630)			TNIK (ENSG00000154310)	MEST (ENSG00000106484)	MYO16 (ENSG00000041515)	PIR (ENSG00000087842)		ADD2 (ENSG00000075340)	RBPMS2 (ENSG00000166831)
	ANGPT1 (ENSG00000154188)	SEPP1 (ENSG00000250722)	FGF16 (ENSG00000196468)	SV2A (ENSG00000159164)		NEIL3 (ENSG00000109674)	COLGALT1 (ENSG00000130309)	ATP5H (ENSG00000167863)	MCMBP (ENSG00000197771)	GLYR1 (ENSG00000140632)		FCRL1 (ENSG00000163534)			CD79B (ENSG00000007312)	TNFSF13 (ENSG00000161955)		S100Z (ENSG00000171643)	FNBP1 (ENSG00000187239)		TRIM34 (ENSG00000258659)	SEMA3C (ENSG00000075223)		RPS20 (ENSG00000008988)	ANKRD18A (ENSG00000180071)	EIF4EBP1 (ENSG00000187840)	MT-ND4L (ENSG00000212907)		IRF7 (ENSG00000185507)	FANCD2 (ENSG00000144554)		PPM1H (ENSG00000111110)	NRGN (ENSG00000154146)	FREM1 (ENSG00000164946)			PEF1 (ENSG00000162517)	AKR1C3 (ENSG00000196139)	HACD1 (ENSG00000165996)	DNAJC6 (ENSG00000116675)		TRIB2 (ENSG00000071575)	SPTBN2 (ENSG00000173898)
	HLA-DRB5 (ENSG00000198502)	LDOC1 (ENSG00000182195)	LIMCH1 (ENSG00000064042)	PYGL (ENSG00000100504)		RFC4 (ENSG00000163918)	MCM2 (ENSG00000073111)	METAP2 (ENSG00000111142)	PRPS2 (ENSG00000101911)	TGOLN2 (ENSG00000152291)		MCTP1 (ENSG00000175471)			CD22 (ENSG00000012124)	NINJ1 (ENSG00000131669)		ARHGAP30 (ENSG00000186517)	LAIR1 (ENSG00000167613)		MOCS1 (ENSG00000124615)	SLC18A2 (ENSG00000165646)		RPS13 (ENSG00000110700)	CLEC12A (ENSG00000172322)	LRPPRC (ENSG00000138095)	RPL19 (ENSG00000108298)		ACTG1 (ENSG00000184009)	SNRNP25 (ENSG00000161981)		CKB (ENSG00000166165)	STAC (ENSG00000144681)	SERPINB9 (ENSG00000170542)			SDHD (ENSG00000204370)	RSU1 (ENSG00000148484)	CRYM (ENSG00000103316)	CISD2 (ENSG00000145354)		CDH1 (ENSG00000039068)	P2RX5 (ENSG00000083454)
	IFITM3 (ENSG00000142089)	EHD2 (ENSG00000024422)	SLC7A8 (ENSG00000092068)	EVA1B (ENSG00000142694)		DTYMK (ENSG00000168393)	AP2S1 (ENSG00000042753)	CD38 (ENSG00000004468)	LIG1 (ENSG00000105486)	DYNLRB1 (ENSG00000125971)		HPCAL1 (ENSG00000115756)			ARL5C (ENSG00000141748)	PAN3 (ENSG00000152520)		? (ENSG00000205595)	CD53 (ENSG00000143119)		C16orf46 (ENSG00000166455)	TPCN1 (ENSG00000186815)		SYNGR1 (ENSG00000100321)	RPL28 (ENSG00000108107)	ILF3 (ENSG00000129351)	LARP1 (ENSG00000155506)		ADAM19 (ENSG00000135074)	CDC25C (ENSG00000158402)		LAMTOR1 (ENSG00000149357)	NFIB (ENSG00000147862)	P2RY14 (ENSG00000174944)			PIM2 (ENSG00000102096)	ADGRG1 (ENSG00000205336)	BMP2K (ENSG00000138756)	TP53RK (ENSG00000172315)		SELENBP1 (ENSG00000143416)	PDCD4 (ENSG00000150593)
	MEIS1 (ENSG00000143995)	HLF (ENSG00000108924)	DOK4 (ENSG00000125170)	SGK3 (ENSG00000104205)		MYBL2 (ENSG00000101057)	ATP5G3 (ENSG00000154518)	SYNCRIP (ENSG00000135316)	SRD5A3 (ENSG00000128039)	POTEI (ENSG00000196834)		LPIN1 (ENSG00000134324)			LCK (ENSG00000182866)	DOCK1 (ENSG00000150760)		RGL4 (ENSG00000159496)	GAPT (ENSG00000175857)		? (ENSG00000187990)	EPX (ENSG00000121053)		RPL35 (ENSG00000136942)	HGF (ENSG00000019991)	ATP11A (ENSG00000068650)	LRRC8C (ENSG00000171488)		LGALS1 (ENSG00000100097)	ANAPC11 (ENSG00000141552)		RAB37 (ENSG00000172794)	BEST1 (ENSG00000167995)	CCND3 (ENSG00000112576)			SLC2A4 (ENSG00000181856)	LIMS1 (ENSG00000169756)	YWHAZ (ENSG00000164924)	APOBEC3B (ENSG00000179750)		TGM2 (ENSG00000198959)	SLC2A14 (ENSG00000173262)
	NRIP1 (ENSG00000180530)	SERPING1 (ENSG00000149131)	AP1G2 (ENSG00000213983)	BCAT1 (ENSG00000060982)		HMGB3 (ENSG00000029993)	ASAP1 (ENSG00000153317)	P4HB (ENSG00000185624)	SRSF4 (ENSG00000116350)	MED13 (ENSG00000108510)		ARRDC3 (ENSG00000113369)			LGALS3BP (ENSG00000108679)	IRF1 (ENSG00000125347)		MYO5C (ENSG00000128833)	SDK2 (ENSG00000069188)		SLC6A16 (ENSG00000063127)	ERN1 (ENSG00000178607)		YBX1 (ENSG00000065978)	MT-ND3 (ENSG00000198840)	PIEZO1 (ENSG00000103335)	RPL13A (ENSG00000142541)		ADA (ENSG00000196839)	TBC1D8 (ENSG00000204634)		MTURN (ENSG00000180354)	EGLN3 (ENSG00000129521)	H3F3B (ENSG00000132475)			PDLIM7 (ENSG00000196923)	MAGED2 (ENSG00000102316)	VSTM1 (ENSG00000189068)	IL7 (ENSG00000104432)		MFSD2B (ENSG00000205639)	GNG2 (ENSG00000186469)
	HLA-DPB1 (ENSG00000223865)	LAPTM4A (ENSG00000068697)	MCF2L (ENSG00000126217)	RUNX3 (ENSG00000020633)		PSMC3 (ENSG00000165916)	NME1 (ENSG00000239672)	SLC25A5 (ENSG00000005022)		NDUFA12 (ENSG00000184752)		SCML4 (ENSG00000146285)			TP53I11 (ENSG00000175274)	IGFBP6 (ENSG00000167779)		PDE4B (ENSG00000184588)	TPM4 (ENSG00000167460)		MTMR3 (ENSG00000100330)	CD63 (ENSG00000135404)		MAZ (ENSG00000103495)	ATP8B4 (ENSG00000104043)	GSE1 (ENSG00000131149)	CLEC11A (ENSG00000105472)		HCST (ENSG00000126264)	DERL3 (ENSG00000099958)		ZFAND6 (ENSG00000086666)	MAX (ENSG00000125952)	ABHD4 (ENSG00000100439)				MYCT1 (ENSG00000120279)		STON2 (ENSG00000140022)		PNMT (ENSG00000141744)	ST6GALNAC1 (ENSG00000070526)
	MMRN1 (ENSG00000138722)	GPAT3 (ENSG00000138678)	SAMD12 (ENSG00000177570)	? (ENSG00000163386)		RFC3 (ENSG00000133119)	SRPK1 (ENSG00000096063)	SLIRP (ENSG00000119705)		HINT2 (ENSG00000137133)		KIAA0087 (ENSG00000122548)			SLC43A2 (ENSG00000167703)	TRIM47 (ENSG00000132481)		AREG (ENSG00000109321)	ARPC2 (ENSG00000163466)		FOS (ENSG00000170345)	H3F3A (ENSG00000163041)		RPSA (ENSG00000168028)	MT-ND2 (ENSG00000198763)	NT5DC3 (ENSG00000111696)	DENND3 (ENSG00000105339)		LILRA4 (ENSG00000239961)	PSME2 (ENSG00000100911)		CAPN1 (ENSG00000014216)	SNRPN (ENSG00000128739)	TC2N (ENSG00000165929)				TAGLN2 (ENSG00000158710)		CREG1 (ENSG00000143162)		SCPEP1 (ENSG00000121064)	CD320 (ENSG00000167775)
	IFITM2 (ENSG00000185201)	ZFP36L2 (ENSG00000152518)	SFXN3 (ENSG00000107819)	MCMDC2 (ENSG00000178460)		CENPK (ENSG00000123219)	TOMM5 (ENSG00000175768)	ANP32B (ENSG00000136938)		EPS15 (ENSG00000085832)		TBXA2R (ENSG00000006638)			STAP1 (ENSG00000035720)	HS3ST3B1 (ENSG00000125430)		DENND5A (ENSG00000184014)	HLX (ENSG00000136630)		KLF5 (ENSG00000102554)	ATP10D (ENSG00000145246)		RPL26 (ENSG00000161970)	LYZ (ENSG00000090382)	QARS (ENSG00000172053)	C9orf139 (ENSG00000180539)		PCED1B (ENSG00000179715)	ARPC3 (ENSG00000111229)		RAB8A (ENSG00000167461)	LCP2 (ENSG00000043462)	HPGDS (ENSG00000163106)				CNBP (ENSG00000169714)		VAPA (ENSG00000101558)		HES6 (ENSG00000144485)	HBS1L (ENSG00000112339)
	MPL (ENSG00000117400)	CNN3 (ENSG00000117519)	ARID5A (ENSG00000196843)	RGS3 (ENSG00000138835)		CDK1 (ENSG00000170312)	HSP90AA1 (ENSG00000080824)	SMC1A (ENSG00000072501)		NUDT5 (ENSG00000165609)		PADI4 (ENSG00000159339)			DFNA5 (ENSG00000105928)	STX3 (ENSG00000166900)		C17orf97 (ENSG00000187624)	RNASET2 (ENSG00000026297)			SOX4 (ENSG00000124766)		DDX21 (ENSG00000165732)	KIAA0930 (ENSG00000100364)	FKBP11 (ENSG00000134285)	CHSY1 (ENSG00000131873)		LIME1 (ENSG00000203896)	GINS4 (ENSG00000147536)		ASAH1 (ENSG00000104763)	PTPN6 (ENSG00000111679)	VCL (ENSG00000035403)				EIF3C (ENSG00000184110)		ITGB1 (ENSG00000150093)		MYC (ENSG00000136997)	MTCL1 (ENSG00000168502)
	ENO1 (ENSG00000074800)	BEX1 (ENSG00000133169)	GIMAP1 (ENSG00000213203)	? (ENSG00000168614)		PTTG1 (ENSG00000164611)	PA2G4 (ENSG00000170515)	MT1X (ENSG00000187193)		ANAPC15 (ENSG00000110200)		LPCAT2 (ENSG00000087253)			ID3 (ENSG00000117318)	SGPL1 (ENSG00000166224)		DOCK10 (ENSG00000135905)	NEGR1 (ENSG00000172260)			RGS2 (ENSG00000116741)		UBA52 (ENSG00000221983)	RPL27A (ENSG00000166441)	LRRC58 (ENSG00000163428)	CAPNS1 (ENSG00000126247)		HMGN2 (ENSG00000198830)	WDR76 (ENSG00000092470)		ZNF385D (ENSG00000151789)	ITGA5 (ENSG00000161638)	DCK (ENSG00000156136)				PIM1 (ENSG00000137193)		UBE2F (ENSG00000184182)		HBB (ENSG00000244734)	STEAP3 (ENSG00000115107)
	BAALC (ENSG00000164929)	KRT18 (ENSG00000111057)	FAM174B (ENSG00000185442)	PLCB2 (ENSG00000137841)		H2AFX (ENSG00000188486)	NUP210 (ENSG00000132182)	MZT2B (ENSG00000152082)		NDUFA4 (ENSG00000189043)		EFNA1 (ENSG00000169242)			DUSP4 (ENSG00000120875)	ADGRE2 (ENSG00000127507)		MYO18A (ENSG00000196535)	CD44 (ENSG00000026508)			? (ENSG00000183657)		NUCKS1 (ENSG00000069275)	HRH2 (ENSG00000113749)	ITPR2 (ENSG00000123104)	SLC31A2 (ENSG00000136867)		SCT (ENSG00000070031)	RACGAP1 (ENSG00000161800)		NT5M (ENSG00000205309)	TSC22D3 (ENSG00000157514)	ADRA2A (ENSG00000150594)				OCIAD2 (ENSG00000145247)		DECR1 (ENSG00000104325)		EPOR (ENSG00000187266)	TNFRSF25 (ENSG00000215788)
	BST2 (ENSG00000130303)	OXT (ENSG00000101405)	ARHGEF5 (ENSG00000050327)	? (ENSG00000203832)		NUSAP1 (ENSG00000137804)	SNHG16 (ENSG00000163597)	DDX46 (ENSG00000145833)		NAA10 (ENSG00000102030)		TBC1D10C (ENSG00000175463)			HHIP (ENSG00000164161)	ACP5 (ENSG00000102575)		ARHGAP9 (ENSG00000123329)	TNFSF8 (ENSG00000106952)			ITGA4 (ENSG00000115232)		FLNA (ENSG00000196924)	CTSG (ENSG00000100448)	RPS4Y1 (ENSG00000129824)	RPS15A (ENSG00000134419)		CYTH4 (ENSG00000100055)	FAM111B (ENSG00000189057)		DMTN (ENSG00000158856)	SLC37A1 (ENSG00000160190)	STXBP5 (ENSG00000164506)				SDPR (ENSG00000168497)		FAM46C (ENSG00000183508)		S100A6 (ENSG00000197956)	EIF5A (ENSG00000132507)
	FTL (ENSG00000087086)	? (ENSG00000234432)	CYB561 (ENSG00000008283)	ADAMTSL4 (ENSG00000143382)		TUBB4B (ENSG00000188229)	MCM4 (ENSG00000104738)	DNAJC15 (ENSG00000120675)		LBHD1 (ENSG00000162194)		BTG2 (ENSG00000159388)			SH2D1A (ENSG00000183918)	ABCG1 (ENSG00000160179)		ANPEP (ENSG00000166825)	BCL11A (ENSG00000119866)			TTLL7 (ENSG00000137941)		TMEM258 (ENSG00000134825)	CST7 (ENSG00000077984)	RCC1 (ENSG00000180198)	BCR (ENSG00000186716)		TCF4 (ENSG00000196628)	KIAA1524 (ENSG00000163507)		LRRFIP2 (ENSG00000093167)	SLC44A1 (ENSG00000070214)	TRPC6 (ENSG00000137672)				HSP90AB1 (ENSG00000096384)		CCDC69 (ENSG00000198624)		TMEM56 (ENSG00000152078)	RCL1 (ENSG00000120158)
	PCDH9 (ENSG00000184226)	SRSF5 (ENSG00000100650)	HSPA1B (ENSG00000204388)	IKBKB (ENSG00000104365)		TUBG1 (ENSG00000131462)	POLR2L (ENSG00000177700)	USMG5 (ENSG00000173915)		SMC3 (ENSG00000108055)		ATP6V0E2 (ENSG00000171130)			ISG20 (ENSG00000172183)	COBLL1 (ENSG00000082438)		RERE (ENSG00000142599)	STK17B (ENSG00000081320)			RGS1 (ENSG00000090104)		SRRM2 (ENSG00000167978)	TPT1 (ENSG00000133112)	IPO5 (ENSG00000065150)	PLCB1 (ENSG00000182621)		SAMHD1 (ENSG00000101347)	POLD3 (ENSG00000077514)		ZFYVE21 (ENSG00000100711)	MAPRE2 (ENSG00000166974)	MEF2C (ENSG00000081189)				ATP5B (ENSG00000110955)		KCNN4 (ENSG00000104783)		TFRC (ENSG00000072274)	ECE1 (ENSG00000117298)
	ADGRG6 (ENSG00000112414)	TMEM123 (ENSG00000152558)	RPS27 (ENSG00000177954)	HTT (ENSG00000197386)		CENPW (ENSG00000203760)	RANBP1 (ENSG00000099901)	CENPF (ENSG00000117724)		PAK2 (ENSG00000180370)		VAMP2 (ENSG00000220205)			CD96 (ENSG00000153283)	ARAP2 (ENSG00000047365)		PIK3R1 (ENSG00000145675)	MAP1A (ENSG00000166963)			TTC27 (ENSG00000018699)		KHSRP (ENSG00000088247)	MAPKAPK2 (ENSG00000162889)	PDCD11 (ENSG00000148843)	TBC1D1 (ENSG00000065882)		FCER1G (ENSG00000158869)	NUDT1 (ENSG00000106268)		CTNNA1 (ENSG00000044115)	NECTIN2 (ENSG00000130202)	RAC2 (ENSG00000128340)				STAT5A (ENSG00000126561)		PRDX3 (ENSG00000165672)		? (ENSG00000184674)	DDI2 (ENSG00000197312)
	HLA-DPA1 (ENSG00000231389)	UCHL1 (ENSG00000154277)	LSR (ENSG00000105699)	A2M (ENSG00000175899)		CACYBP (ENSG00000116161)	MGST2 (ENSG00000085871)	OSTC (ENSG00000198856)		GAB3 (ENSG00000160219)		? (ENSG00000129270)			MMP11 (ENSG00000099953)	ADD3 (ENSG00000148700)		ABCA2 (ENSG00000107331)	LITAF (ENSG00000189067)					GNB1 (ENSG00000078369)	RPLP1 (ENSG00000137818)	NFKB1 (ENSG00000109320)	MKNK2 (ENSG00000099875)		PTPRE (ENSG00000132334)	CENPH (ENSG00000153044)		GSTM3 (ENSG00000134202)	ZBTB20 (ENSG00000181722)	NAT6 (ENSG00000243477)				SLC48A1 (ENSG00000211584)		CMAS (ENSG00000111726)		HBD (ENSG00000223609)	LEF1 (ENSG00000138795)
	IFITM1 (ENSG00000185885)	PTPRC (ENSG00000081237)	EPS8L2 (ENSG00000177106)	NT5C2 (ENSG00000076685)		PKMYT1 (ENSG00000127564)	EIF3J (ENSG00000104131)	HNRNPD (ENSG00000138668)		PGLS (ENSG00000130313)		BCAS4 (ENSG00000124243)			SH3BP5 (ENSG00000131370)	ISCU (ENSG00000136003)		CMTM7 (ENSG00000153551)						CBX3 (ENSG00000122565)	FAM107B (ENSG00000065809)	EIF3E (ENSG00000104408)	RPL27 (ENSG00000131469)		LY86 (ENSG00000112799)	CALCOCO2 (ENSG00000136436)		RTN3 (ENSG00000133318)	ARPC1B (ENSG00000130429)	SLC9A9 (ENSG00000181804)				SLC39A3 (ENSG00000141873)		NHLRC1 (ENSG00000187566)		REXO2 (ENSG00000076043)	SGPP1 (ENSG00000126821)
	B2M (ENSG00000166710)	EMCN (ENSG00000164035)	TRPM4 (ENSG00000130529)	ARHGEF40 (ENSG00000165801)		TOP2A (ENSG00000131747)	EIF3B (ENSG00000106263)	HIGD2A (ENSG00000146066)		FIBP (ENSG00000172500)		NLRP1 (ENSG00000091592)			CHST15 (ENSG00000182022)	GBP1 (ENSG00000117228)		MAPKAPK3 (ENSG00000114738)						EIF5B (ENSG00000158417)	? (ENSG00000171282)	EIF3H (ENSG00000147677)	CENPB (ENSG00000125817)		DTX4 (ENSG00000110042)	BARD1 (ENSG00000138376)		GTDC1 (ENSG00000121964)	CD37 (ENSG00000104894)	STXBP6 (ENSG00000168952)				SDHA (ENSG00000073578)		YARS (ENSG00000134684)		UBXN10 (ENSG00000162543)	CDC42BPA (ENSG00000143776)
	MLLT3 (ENSG00000171843)	AASS (ENSG00000008311)	LIPA (ENSG00000107798)	ZNF185 (ENSG00000147394)		MCM7 (ENSG00000166508)	NDUFB11 (ENSG00000147123)	TIMM8B (ENSG00000150779)		DCTN3 (ENSG00000137100)		HOXA6 (ENSG00000106006)				NCALD (ENSG00000104490)		PTK2B (ENSG00000120899)						MRPL33 (ENSG00000243147)	CYBA (ENSG00000051523)	RHOG (ENSG00000177105)	RPS5 (ENSG00000083845)		TNNI2 (ENSG00000130598)	CCDC167 (ENSG00000198937)		SNAP23 (ENSG00000092531)	? (ENSG00000197301)	MGLL (ENSG00000074416)				YWHAQ (ENSG00000134308)		SLC43A3 (ENSG00000134802)		TMOD1 (ENSG00000136842)	ORC4 (ENSG00000115947)
	MBOAT7 (ENSG00000125505)	ABCA13 (ENSG00000179869)	MAPK12 (ENSG00000188130)	SPATA6 (ENSG00000132122)		HIST1H1B (ENSG00000184357)	MRPS25 (ENSG00000131368)	DDX39A (ENSG00000123136)		THOP1 (ENSG00000172009)		GBP2 (ENSG00000162645)				RNF125 (ENSG00000101695)		PSMB8 (ENSG00000204264)						RPL8 (ENSG00000161016)	VIM (ENSG00000026025)	TAF1D (ENSG00000166012)	IPO7 (ENSG00000205339)		C12orf75 (ENSG00000235162)	CUZD1 (ENSG00000138161)		ATP2C1 (ENSG00000017260)	TRO (ENSG00000067445)	ITGB3 (ENSG00000259207)				UBB (ENSG00000170315)		SLBP (ENSG00000163950)		ATPIF1 (ENSG00000130770)	SMIM10 (ENSG00000184785)
	RBPMS (ENSG00000157110)	GPR146 (ENSG00000164849)	SDR42E1 (ENSG00000184860)	? (ENSG00000122497)		CENPL (ENSG00000120334)	ANKRD26 (ENSG00000107890)	COX6B1 (ENSG00000126267)		COMMD8 (ENSG00000169019)		SQRDL (ENSG00000137767)				FAM134B (ENSG00000154153)		GOLGA8M (ENSG00000188626)						RPL22 (ENSG00000116251)	IL6R (ENSG00000160712)	RNF24 (ENSG00000101236)	CHD3 (ENSG00000170004)		TMSB4XP4 (ENSG00000223551)	TICRR (ENSG00000140534)		CLIC1 (ENSG00000213719)	UBBP4 (ENSG00000263563)	ITPKA (ENSG00000137825)				MT-CO3 (ENSG00000198938)		VPS37B (ENSG00000139722)		FECH (ENSG00000066926)	? (ENSG00000108272)
	SOCS2 (ENSG00000120833)	TM4SF1 (ENSG00000169908)	PRX (ENSG00000105227)	DGKD (ENSG00000077044)		ARL6IP6 (ENSG00000177917)	UQCRH (ENSG00000173660)	HMGN1 (ENSG00000205581)		COMMD1 (ENSG00000173163)		RHOF (ENSG00000139725)				SDR39U1 (ENSG00000100445)		COL24A1 (ENSG00000171502)						NDUFS5 (ENSG00000168653)	FAM101B (ENSG00000183688)	ENOSF1 (ENSG00000132199)	CEACAM4 (ENSG00000105352)		VAMP8 (ENSG00000118640)	PPIH (ENSG00000171960)		SNCA (ENSG00000145335)	GRAP (ENSG00000154016)					REC8 (ENSG00000100918)		CHP1 (ENSG00000187446)		FAM45A (ENSG00000119979)	HDAC7 (ENSG00000061273)
	BIN1 (ENSG00000136717)	RIC3 (ENSG00000166405)	KIF5A (ENSG00000155980)	IL18 (ENSG00000150782)		SPC25 (ENSG00000152253)	RPL22L1 (ENSG00000163584)	SMC2 (ENSG00000136824)		SPCS1 (ENSG00000114902)		CEACAM21 (ENSG00000007129)				RAP1GAP2 (ENSG00000132359)		CTSD (ENSG00000117984)						SNX22 (ENSG00000157734)	PABPC1 (ENSG00000070756)	PRKAR2A (ENSG00000114302)	C9orf66 (ENSG00000183784)		KCNE5 (ENSG00000176076)	ALDH7A1 (ENSG00000164904)		CDC42SE1 (ENSG00000197622)	FER1L6 (ENSG00000214814)					TPST2 (ENSG00000128294)		SARS (ENSG00000031698)		GRTP1 (ENSG00000139835)	PLEKHG1 (ENSG00000120278)
	PRKG2 (ENSG00000138669)	HLA-DOA (ENSG00000204252)	C21orf62-AS1 (ENSG00000205930)	TRIM7 (ENSG00000146054)		WDR34 (ENSG00000119333)	SNRPD1 (ENSG00000167088)	DAZAP1 (ENSG00000071626)		CDC5L (ENSG00000096401)		NDRG2 (ENSG00000165795)				PALD1 (ENSG00000107719)		SYTL1 (ENSG00000142765)						SSR3 (ENSG00000114850)	IL17RA (ENSG00000177663)	CIB1 (ENSG00000185043)	RASGRP2 (ENSG00000068831)		FCRLA (ENSG00000132185)	INAFM1 (ENSG00000257704)		STAT3 (ENSG00000168610)	TPST1 (ENSG00000169902)					TMBIM1 (ENSG00000135926)		MBOAT1 (ENSG00000172197)		NFIA (ENSG00000162599)	AMMECR1 (ENSG00000101935)
	RPS18 (ENSG00000231500)	AVPR1B (ENSG00000198049)	CALCRL (ENSG00000064989)	LRRC37B (ENSG00000185158)		AURKB (ENSG00000178999)	MRPL14 (ENSG00000180992)	EFHD2 (ENSG00000142634)		SNRNP27 (ENSG00000124380)		SVIL (ENSG00000197321)				PFKFB2 (ENSG00000123836)		UBE2J1 (ENSG00000198833)						MTDH (ENSG00000147649)	FNDC3B (ENSG00000075420)	POLR1A (ENSG00000068654)	RPL30 (ENSG00000156482)		IL3RA (ENSG00000185291)	FOXM1 (ENSG00000111206)		HIST1H2BN (ENSG00000233822)	TMEM173 (ENSG00000184584)					ARL2 (ENSG00000213465)		PYCR1 (ENSG00000183010)		HIGD1A (ENSG00000181061)	SERPINE2 (ENSG00000135919)
	HSPB1 (ENSG00000106211)	CHRM3 (ENSG00000133019)	AIF1L (ENSG00000126878)	EIF4E3 (ENSG00000163412)		DLGAP5 (ENSG00000126787)	PHB2 (ENSG00000215021)	BDP1 (ENSG00000145734)		KTN1 (ENSG00000126777)		C16orf54 (ENSG00000185905)				DENND6B (ENSG00000205593)		NLRP3 (ENSG00000162711)						PPIB (ENSG00000166794)	RPL37 (ENSG00000145592)	ATXN7L1 (ENSG00000146776)	FAM129A (ENSG00000135842)		STMN1 (ENSG00000117632)			KLHDC3 (ENSG00000124702)	SLC8A3 (ENSG00000100678)					MFNG (ENSG00000100060)		RPA2 (ENSG00000117748)		SLC25A21 (ENSG00000183032)	PCYT2 (ENSG00000185813)
	HLA-G (ENSG00000204632)	HHEX (ENSG00000152804)	CYSLTR2 (ENSG00000152207)	MAST4 (ENSG00000069020)		KIF2C (ENSG00000142945)	SLC25A3 (ENSG00000075415)	SRSF3 (ENSG00000112081)		GTF3C6 (ENSG00000155115)		DEF6 (ENSG00000023892)				LILRB1 (ENSG00000104972)		PLXNB2 (ENSG00000196576)						EFCAB2 (ENSG00000203666)	FAM46A (ENSG00000112773)	CCDC58 (ENSG00000160124)	TLE4 (ENSG00000106829)		DBI (ENSG00000155368)			FADS1 (ENSG00000149485)	TMEM98 (ENSG00000006042)					LDHB (ENSG00000111716)		DAAM1 (ENSG00000100592)		ZFP36L1 (ENSG00000185650)	TTLL12 (ENSG00000100304)
	HLA-C (ENSG00000204525)	GSTM2 (ENSG00000213366)	CNKSR1 (ENSG00000142675)	DOCK2 (ENSG00000134516)		NUF2 (ENSG00000143228)	C17orf89 (ENSG00000224877)	SNRPF (ENSG00000139343)		DYNC1I2 (ENSG00000077380)		SPOCK2 (ENSG00000107742)				FAM180B (ENSG00000196666)		DAPP1 (ENSG00000070190)						DNMT1 (ENSG00000130816)	RAB32 (ENSG00000118508)	MTR (ENSG00000116984)	RPS10 (ENSG00000124614)		RAB31 (ENSG00000168461)			PSAP (ENSG00000197746)	SIGLEC10 (ENSG00000142512)					YBX3 (ENSG00000060138)		SLC1A5 (ENSG00000105281)		RFESD (ENSG00000175449)	CENPU (ENSG00000151725)
	H2AFY (ENSG00000113648)	HSPA1A (ENSG00000204389)	SLC1A6 (ENSG00000105143)	EMILIN1 (ENSG00000138080)		CCNB2 (ENSG00000157456)	ROGDI (ENSG00000067836)	PCM1 (ENSG00000078674)		MAPRE1 (ENSG00000101367)		VNN2 (ENSG00000112303)				PDE9A (ENSG00000160191)		CRYGD (ENSG00000118231)						DENND1A (ENSG00000119522)	SERPINB8 (ENSG00000166401)	TOMM7 (ENSG00000196683)	SLCO3A1 (ENSG00000176463)		SIGLEC6 (ENSG00000105492)			AP1B1 (ENSG00000100280)	SLA2 (ENSG00000101082)					ITM2A (ENSG00000078596)		PIP5K1B (ENSG00000107242)		PRDX2 (ENSG00000167815)	PCCB (ENSG00000114054)
	NPR3 (ENSG00000113389)	GATA3 (ENSG00000107485)	PPFIA3 (ENSG00000177380)	PITPNC1 (ENSG00000154217)		E2F8 (ENSG00000129173)	NOP56 (ENSG00000101361)	CS (ENSG00000062485)		SMARCA5 (ENSG00000153147)		C5orf56 (ENSG00000197536)				FKBP1A (ENSG00000088832)		CMTM3 (ENSG00000140931)						ARID1A (ENSG00000117713)	RPS19 (ENSG00000105372)	CTSA (ENSG00000064601)	ALCAM (ENSG00000170017)		BTLA (ENSG00000186265)			MEX3B (ENSG00000183496)	PLS3 (ENSG00000102024)					TPI1 (ENSG00000111669)		ANXA7 (ENSG00000138279)		CTTN (ENSG00000085733)	BLVRA (ENSG00000106605)
	? (ENSG00000196533)	LAG3 (ENSG00000089692)	CPB2 (ENSG00000080618)	CHRNB1 (ENSG00000170175)		HNRNPA2B1 (ENSG00000122566)	MRPS34 (ENSG00000074071)	REEP5 (ENSG00000129625)		MRPS10 (ENSG00000048544)		FAM110A (ENSG00000125898)				CRLF2 (ENSG00000205755)		CKLF (ENSG00000217555)						GNAS (ENSG00000087460)	RGCC (ENSG00000102760)	ARL4A (ENSG00000122644)	AHNAK (ENSG00000124942)		LILRB4 (ENSG00000186818)			GABARAPL2 (ENSG00000034713)	RNF11 (ENSG00000123091)							HLTF (ENSG00000071794)		SLC25A15 (ENSG00000102743)	FAM118A (ENSG00000100376)
	IL16 (ENSG00000172349)	? (ENSG00000255835)	FAM219B (ENSG00000178761)	DGKZ (ENSG00000149091)		BUB3 (ENSG00000154473)	TOMM20 (ENSG00000173726)	CHD4 (ENSG00000111642)		EIF2A (ENSG00000144895)		MAP4K1 (ENSG00000104814)				SPON2 (ENSG00000159674)		DPYD (ENSG00000188641)							RPL13 (ENSG00000167526)		RAB44 (ENSG00000255587)		ATP5E (ENSG00000124172)			TWSG1 (ENSG00000128791)	SYTL4 (ENSG00000102362)							TSPAN4 (ENSG00000214063)		HBA1 (ENSG00000206172)	RAP2B (ENSG00000181467)
	GNAI1 (ENSG00000127955)	ITGA9 (ENSG00000144668)	MAP1S (ENSG00000130479)	? (ENSG00000165659)		UQCRC1 (ENSG00000010256)	RSRC1 (ENSG00000174891)	BLOC1S1 (ENSG00000135441)		POLR2B (ENSG00000047315)		JAM2 (ENSG00000154721)				IFI35 (ENSG00000068079)		ARRB2 (ENSG00000141480)							PLPPR3 (ENSG00000129951)		BTBD2 (ENSG00000133243)		PPIA (ENSG00000196262)			VANGL1 (ENSG00000173218)	DNAJB6 (ENSG00000105993)							GOSR2 (ENSG00000108433)		PMP22 (ENSG00000109099)	PPT2 (ENSG00000221988)
	JUP (ENSG00000173801)	FAM26F (ENSG00000188820)	TNK1 (ENSG00000174292)	DENND1B (ENSG00000213047)		CDCA3 (ENSG00000111665)	MZT2A (ENSG00000173272)	SUB1 (ENSG00000113387)		MICU1 (ENSG00000107745)		JAKMIP2 (ENSG00000176049)						RPS6KA4 (ENSG00000162302)							NDRG1 (ENSG00000104419)		PCNX1 (ENSG00000100731)		TTC7A (ENSG00000068724)			ZNF711 (ENSG00000147180)	JAK1 (ENSG00000162434)							ASL (ENSG00000126522)		HNRNPAB (ENSG00000197451)	SULT1A3 (ENSG00000261052)
	ADAM28 (ENSG00000042980)	HTR1F (ENSG00000179097)	AADAT (ENSG00000109576)	MBNL1 (ENSG00000152601)		CDCA8 (ENSG00000134690)	MT2A (ENSG00000125148)	PPIF (ENSG00000108179)		BAG1 (ENSG00000107262)		ARHGAP45 (ENSG00000180448)						EVI2A (ENSG00000126860)							RPS12 (ENSG00000112306)		ERO1B (ENSG00000086619)		RUNX2 (ENSG00000124813)			LEPR (ENSG00000116678)	CDH7 (ENSG00000081138)							NECAP2 (ENSG00000157191)		UBASH3A (ENSG00000160185)	LYAR (ENSG00000145220)
	DUSP6 (ENSG00000139318)	RARRES3 (ENSG00000133321)	FGD3 (ENSG00000127084)	FOXP4 (ENSG00000137166)		ESCO2 (ENSG00000171320)	CDT1 (ENSG00000167513)	TIMM10 (ENSG00000134809)		HNRNPUL1 (ENSG00000105323)		APOL2 (ENSG00000128335)						HAAO (ENSG00000162882)							RPS28 (ENSG00000233927)		GAPDH (ENSG00000111640)		SLAMF7 (ENSG00000026751)			ARHGEF12 (ENSG00000196914)	SPX (ENSG00000134548)							C5orf30 (ENSG00000181751)		LPCAT3 (ENSG00000111684)	B9D1 (ENSG00000108641)
	SCHIP1 (ENSG00000151967)	CALN1 (ENSG00000183166)	CACNA2D2 (ENSG00000007402)	DZIP1 (ENSG00000134874)		HIST1H4C (ENSG00000197061)	WDR74 (ENSG00000133316)	PRRC2C (ENSG00000117523)		DNAJC8 (ENSG00000126698)		ATHL1 (ENSG00000142102)						UTRN (ENSG00000152818)							CALR (ENSG00000179218)		SERTAD2 (ENSG00000179833)		? (ENSG00000034063)			DOK2 (ENSG00000147443)	KIF2A (ENSG00000068796)							FLOT2 (ENSG00000132589)		EPB42 (ENSG00000166947)	HAGH (ENSG00000063854)
	IFI6 (ENSG00000126709)	OPTN (ENSG00000123240)	PSPN (ENSG00000125650)	C15orf39 (ENSG00000167173)		CENPE (ENSG00000138778)	MPHOSPH6 (ENSG00000135698)	RPN1 (ENSG00000163902)		TTLL5 (ENSG00000119685)		PTGER4 (ENSG00000171522)						ANKRD44 (ENSG00000065413)							RPL9 (ENSG00000163682)		ZBTB44 (ENSG00000196323)		KIF17 (ENSG00000117245)			PDLIM5 (ENSG00000163110)	ITGA6 (ENSG00000091409)							NARF (ENSG00000141562)		SPTA1 (ENSG00000163554)	NOLC1 (ENSG00000166197)
	GBP4 (ENSG00000162654)	F2R (ENSG00000181104)	DDX60 (ENSG00000137628)	? (ENSG00000259649)		CDC45 (ENSG00000093009)	PPA1 (ENSG00000180817)	SPCS3 (ENSG00000129128)		PTBP1 (ENSG00000011304)		RAB27B (ENSG00000041353)						ADGRE5 (ENSG00000123146)							PRSS57 (ENSG00000185198)		CD48 (ENSG00000117091)		TYROBP (ENSG00000011600)			BCL2L1 (ENSG00000171552)	C21orf91 (ENSG00000154642)							HNRNPK (ENSG00000165119)		A4GALT (ENSG00000128274)	EPSTI1 (ENSG00000133106)
	DLK1 (ENSG00000185559)	ZNF521 (ENSG00000198795)	HOXB6 (ENSG00000108511)	MAP7D3 (ENSG00000129680)		KIF11 (ENSG00000138160)	NANS (ENSG00000095380)	XPO1 (ENSG00000082898)		CHCHD1 (ENSG00000172586)		FRMD4B (ENSG00000114541)						BCL6 (ENSG00000113916)							RPL39 (ENSG00000198918)		LRRC37A2 (ENSG00000238083)		NKG7 (ENSG00000105374)			KLHDC2 (ENSG00000165516)	CD9 (ENSG00000010278)							SKP1 (ENSG00000113558)		SEC14L2 (ENSG00000100003)	HOOK1 (ENSG00000134709)
	BIN2 (ENSG00000110934)	HOXB-AS3 (ENSG00000233101)	PXDC1 (ENSG00000168994)	RNASEK (ENSG00000219200)		SGO1 (ENSG00000129810)	ETFB (ENSG00000105379)	TMED10 (ENSG00000170348)		UBE2L3 (ENSG00000185651)		IL24 (ENSG00000162892)						CAMK2G (ENSG00000148660)							B4GALT5 (ENSG00000158470)		GFI1 (ENSG00000162676)		HMGB1 (ENSG00000189403)			ALOX12 (ENSG00000108839)	CLEC3B (ENSG00000163815)							CCT3 (ENSG00000163468)		DHRS3 (ENSG00000162496)	FXN (ENSG00000165060)
	GNG11 (ENSG00000127920)	ELK3 (ENSG00000111145)	ERMP1 (ENSG00000099219)	ATP8B1 (ENSG00000081923)		CIT (ENSG00000122966)	MRPS26 (ENSG00000125901)	PABPN1 (ENSG00000100836)		STX8 (ENSG00000170310)		CCNG2 (ENSG00000138764)						SEMA4A (ENSG00000196189)							RPS11 (ENSG00000142534)		CTBP1 (ENSG00000159692)		SULF2 (ENSG00000196562)			CD40 (ENSG00000101017)	CLSTN3 (ENSG00000139182)							NDUFA8 (ENSG00000119421)		ALAS2 (ENSG00000158578)	FAM210B (ENSG00000124098)
	TRIM22 (ENSG00000132274)	SULT1C4 (ENSG00000198075)	NUDT16 (ENSG00000198585)	MYO15B (ENSG00000266714)		TPX2 (ENSG00000088325)	MRPL17 (ENSG00000158042)	SRRM1 (ENSG00000133226)		TIMM17B (ENSG00000126768)		PDE4DIP (ENSG00000178104)						OCLN (ENSG00000197822)							MGST1 (ENSG00000008394)		MAN2B1 (ENSG00000104774)		PRKCB (ENSG00000166501)			UNC13D (ENSG00000092929)	FMNL3 (ENSG00000161791)							CCDC86 (ENSG00000110104)		SLC10A4 (ENSG00000145248)	PNPO (ENSG00000108439)
	CCDC175 (ENSG00000151838)	MX1 (ENSG00000157601)	? (ENSG00000088899)	RUSC2 (ENSG00000198853)		MCM10 (ENSG00000065328)	FARSA (ENSG00000179115)	EIF4EBP2 (ENSG00000148730)		INIP (ENSG00000148153)		LOX (ENSG00000113083)						NUDT7 (ENSG00000140876)							MEF2D (ENSG00000116604)		DOCK5 (ENSG00000147459)		KIAA0101 (ENSG00000166803)			VASP (ENSG00000125753)	TNFRSF14 (ENSG00000157873)							MAT2B (ENSG00000038274)		CTSL (ENSG00000135047)	RFX7 (ENSG00000181827)
	ERG (ENSG00000157554)	MMP2 (ENSG00000087245)	NHSL1 (ENSG00000135540)	ARGLU1 (ENSG00000134884)		GGH (ENSG00000137563)	SNRPA (ENSG00000077312)	ATP5EP2 (ENSG00000180389)		C19orf43 (ENSG00000123144)		S1PR1 (ENSG00000170989)						SIGLEC14 (ENSG00000254415)							RPL23 (ENSG00000125691)		FAU (ENSG00000149806)		HLA-DMB (ENSG00000242574)			DBN1 (ENSG00000113758)	ELOVL7 (ENSG00000164181)							ATP5A1 (ENSG00000152234)		NMNAT3 (ENSG00000163864)	ANKRD27 (ENSG00000105186)
	FHL1 (ENSG00000022267)	CDCP1 (ENSG00000163814)	KLHDC8B (ENSG00000185909)	GIT2 (ENSG00000139436)		TRIP13 (ENSG00000071539)	PARK7 (ENSG00000116288)	NDUFB1 (ENSG00000183648)		CSNK2B (ENSG00000204435)		FBXO44 (ENSG00000132879)						MTMR1 (ENSG00000063601)							HAL (ENSG00000084110)		GPT2 (ENSG00000166123)		HERPUD1 (ENSG00000051108)				RASAL3 (ENSG00000105122)							MRPL13 (ENSG00000172172)		TUBB2A (ENSG00000137267)	PRKAB1 (ENSG00000111725)
	RPS2 (ENSG00000140988)	KLF10 (ENSG00000155090)	VSIG10 (ENSG00000176834)	SH3D21 (ENSG00000214193)		TIMELESS (ENSG00000111602)	YWHAB (ENSG00000166913)	RPA3 (ENSG00000106399)		NDUFS7 (ENSG00000115286)		TTI2 (ENSG00000129696)						PNISR (ENSG00000132424)							RFX8 (ENSG00000196460)		MAFK (ENSG00000198517)		KLF6 (ENSG00000067082)				ATP6V0C (ENSG00000185883)							RBBP4 (ENSG00000162521)		CAST (ENSG00000153113)	PSMG1 (ENSG00000183527)
	SORBS3 (ENSG00000120896)	TAPBP (ENSG00000231925)	? (ENSG00000257755)	COL5A3 (ENSG00000080573)		OIP5 (ENSG00000104147)	PTRH2 (ENSG00000141378)	SYVN1 (ENSG00000162298)		TMA16 (ENSG00000198498)		ACOT11 (ENSG00000162390)						GOLGA8O (ENSG00000206127)							PRKCD (ENSG00000163932)		TNRC18 (ENSG00000182095)		IQGAP1 (ENSG00000140575)				UBA7 (ENSG00000182179)							CASP6 (ENSG00000138794)		MBOAT2 (ENSG00000143797)	TFDP1 (ENSG00000198176)
	TAOK3 (ENSG00000135090)	C3orf80 (ENSG00000180044)	FAM110B (ENSG00000169122)	ST7-OT4 (ENSG00000214188)		KIF20A (ENSG00000112984)	TUFM (ENSG00000178952)	ATAD2 (ENSG00000156802)		PGAM1 (ENSG00000171314)		CNTNAP2 (ENSG00000174469)						TNFRSF1A (ENSG00000067182)							RPL31 (ENSG00000071082)		ARHGAP26 (ENSG00000145819)		NCF1 (ENSG00000158517)				MSN (ENSG00000147065)							ARMC8 (ENSG00000114098)		GLRX (ENSG00000173221)	GRPEL1 (ENSG00000109519)
	PDLIM2 (ENSG00000120913)	RGMA (ENSG00000182175)	IGSF22 (ENSG00000179057)	TAB2 (ENSG00000055208)		SPC24 (ENSG00000161888)	NAA15 (ENSG00000164134)	EIF3K (ENSG00000178982)				BAALC-AS2 (ENSG00000236939)						PAWR (ENSG00000177425)							MT-ND4 (ENSG00000198886)		? (ENSG00000184779)		AHNAK2 (ENSG00000185567)				CDH9 (ENSG00000113100)							FAM213B (ENSG00000157870)		APOBEC3C (ENSG00000244509)	CBLL1 (ENSG00000105879)
	NPDC1 (ENSG00000107281)	TCTEX1D1 (ENSG00000152760)	KHDRBS2 (ENSG00000112232)	ZMIZ1 (ENSG00000108175)		KIF23 (ENSG00000137807)	GGCT (ENSG00000006625)	TOP2B (ENSG00000077097)				CTSO (ENSG00000256043)						MYPOP (ENSG00000176182)							FOSL2 (ENSG00000075426)		UGT3A2 (ENSG00000168671)		ARL4C (ENSG00000188042)				SLA (ENSG00000155926)							WBP11 (ENSG00000084463)		PRKAR2B (ENSG00000005249)	CCT6A (ENSG00000146731)
	RPS3 (ENSG00000149273)	BEX5 (ENSG00000184515)	IL11RA (ENSG00000137070)	USP41 (ENSG00000161133)		KIF15 (ENSG00000163808)	WARS (ENSG00000140105)	TM9SF3 (ENSG00000077147)				RGL2 (ENSG00000237441)						CLSTN1 (ENSG00000171603)							C1orf228 (ENSG00000198520)		IL1RAP (ENSG00000196083)		CD2 (ENSG00000116824)				TIE1 (ENSG00000066056)							HIST1H1D (ENSG00000124575)		MXD1 (ENSG00000059728)	FSCN1 (ENSG00000075618)
	IDS (ENSG00000010404)	CCDC42 (ENSG00000161973)	CLDN5 (ENSG00000184113)	DCLK2 (ENSG00000170390)		SAE1 (ENSG00000142230)	TOMM22 (ENSG00000100216)	NDUFAB1 (ENSG00000004779)				TNFAIP3 (ENSG00000118503)						PIK3CD (ENSG00000171608)							? (ENSG00000232856)		ATP5G2 (ENSG00000135390)		FUT7 (ENSG00000180549)				AHR (ENSG00000106546)							TMEM109 (ENSG00000110108)		G0S2 (ENSG00000123689)	AK6 (ENSG00000085231)
	? (ENSG00000198832)	HLA-DQB2 (ENSG00000232629)	PGM5 (ENSG00000154330)	? (ENSG00000232637)		CDCA2 (ENSG00000184661)	HMGA1 (ENSG00000137309)	BAZ1B (ENSG00000009954)				CHRDL1 (ENSG00000101938)						SCMH1 (ENSG00000010803)							PABPC3 (ENSG00000151846)		CPNE2 (ENSG00000140848)		MYL6 (ENSG00000092841)				EFHC2 (ENSG00000183690)							HPRT1 (ENSG00000165704)		SUCLG2 (ENSG00000172340)	RAN (ENSG00000132341)
	HLA-DQA1 (ENSG00000196735)	IL27RA (ENSG00000104998)	CYBRD1 (ENSG00000071967)			CKS2 (ENSG00000123975)	HMGN5 (ENSG00000198157)	SIAH2 (ENSG00000181788)				RNPC3 (ENSG00000185946)						TNFAIP2 (ENSG00000185215)							MED13L (ENSG00000123066)		IRAK3 (ENSG00000090376)		HMGB2 (ENSG00000164104)				NME8 (ENSG00000086288)							HSPA8 (ENSG00000109971)		NEDD4L (ENSG00000049759)	TMEM141 (ENSG00000244187)
	TMEM91 (ENSG00000142046)	FAM127C (ENSG00000212747)	STS (ENSG00000101846)			? (ENSG00000182611)	EPRS (ENSG00000136628)	FKBP2 (ENSG00000173486)				LILRB2 (ENSG00000131042)						FAAH (ENSG00000117480)							RPS6 (ENSG00000137154)		CEBPE (ENSG00000092067)		ANXA2 (ENSG00000182718)				RAMP1 (ENSG00000132329)							KIFAP3 (ENSG00000075945)		MYL4 (ENSG00000198336)	GLRX3 (ENSG00000108010)
	MSRB3 (ENSG00000174099)	C10orf95 (ENSG00000120055)	TRIM46 (ENSG00000163462)			KIF22 (ENSG00000079616)	POLR2I (ENSG00000105258)	UQCRB (ENSG00000156467)				TRIM74 (ENSG00000155428)						HVCN1 (ENSG00000122986)							CSF1R (ENSG00000182578)		MYO9B (ENSG00000099331)		CST3 (ENSG00000101439)				SPOCK3 (ENSG00000196104)							ASH2L (ENSG00000129691)		CDC42EP4 (ENSG00000179604)	GDPD1 (ENSG00000153982)
	HLA-DQA2 (ENSG00000237541)	CAPN2 (ENSG00000162909)	PLCB4 (ENSG00000101333)			ATP6V0D1 (ENSG00000159720)	PRPF8 (ENSG00000174231)	HNRNPA3 (ENSG00000170144)				TOX (ENSG00000198846)						APOLD1 (ENSG00000178878)							EEF1G (ENSG00000254772)		SPNS2 (ENSG00000183018)		SERINC2 (ENSG00000168528)				CARD8 (ENSG00000105483)							ACO2 (ENSG00000100412)		LAT (ENSG00000213658)	HDHD3 (ENSG00000119431)
	SCN9A (ENSG00000169432)	C1orf21 (ENSG00000116667)	PHC1 (ENSG00000111752)			MXD3 (ENSG00000213347)	PPM1G (ENSG00000115241)	C12orf57 (ENSG00000111678)				PLCH1 (ENSG00000114805)						GNG7 (ENSG00000176533)							RPS14 (ENSG00000164587)		ESYT2 (ENSG00000117868)		MKI67 (ENSG00000148773)				MVP (ENSG00000013364)							RBBP7 (ENSG00000102054)		NDFIP2 (ENSG00000102471)	CD40LG (ENSG00000102245)
	IFI16 (ENSG00000163565)	TBXAS1 (ENSG00000059377)	SMPDL3B (ENSG00000130768)			ADRM1 (ENSG00000130706)	NLN (ENSG00000123213)	UBL5 (ENSG00000198258)				HOXA5 (ENSG00000106004)						GMIP (ENSG00000089639)							TLR4 (ENSG00000136869)		HUWE1 (ENSG00000086758)		PAG1 (ENSG00000076641)				SYT11 (ENSG00000132718)							CCDC28B (ENSG00000160050)		DNAJA4 (ENSG00000140403)	ABCB6 (ENSG00000115657)
	STOM (ENSG00000148175)	CLEC2B (ENSG00000110852)	TSPYL5 (ENSG00000180543)			RNASEH2A (ENSG00000104889)	PPRC1 (ENSG00000148840)	ABCF1 (ENSG00000204574)				SUN2 (ENSG00000100242)						PIK3R5 (ENSG00000141506)							TIMP2 (ENSG00000035862)		ITPRIPL2 (ENSG00000205730)		MYL12A (ENSG00000101608)				TGFB1I1 (ENSG00000140682)							SLC27A2 (ENSG00000140284)		OAT (ENSG00000065154)	UBAC1 (ENSG00000130560)
	RPL15 (ENSG00000174748)	SEPT6 (ENSG00000125354)	COL6A2 (ENSG00000142173)			PSMA6 (ENSG00000100902)	HDLBP (ENSG00000115677)	PDIA3 (ENSG00000167004)				FKBP1C (ENSG00000198225)						CDH2 (ENSG00000170558)							RPL12 (ENSG00000197958)		TXLNGY (ENSG00000131002)		CD180 (ENSG00000134061)				NUDT17 (ENSG00000186364)							THOC3 (ENSG00000051596)		ATP1B2 (ENSG00000129244)	PAICS (ENSG00000128050)
	CIITA (ENSG00000179583)	SPINT1 (ENSG00000166145)	TEPP (ENSG00000159648)			GINS1 (ENSG00000101003)	PHPT1 (ENSG00000054148)	RABL6 (ENSG00000196642)				MN1 (ENSG00000169184)						TCF7L2 (ENSG00000148737)							RPL41 (ENSG00000229117)		MFSD10 (ENSG00000109736)		ACY3 (ENSG00000132744)				RFTN1 (ENSG00000131378)							BRIX1 (ENSG00000113460)		TLE1 (ENSG00000196781)	HSPD1 (ENSG00000144381)
	PTTG1IP (ENSG00000183255)	CD69 (ENSG00000110848)	CIRBP (ENSG00000099622)			SHCBP1 (ENSG00000171241)	TKT (ENSG00000163931)	OST4 (ENSG00000228474)				AGPAT2 (ENSG00000169692)						JDP2 (ENSG00000140044)							RPL11 (ENSG00000142676)		RAPGEF1 (ENSG00000107263)		CARD11 (ENSG00000198286)				ELF1 (ENSG00000120690)							VDAC3 (ENSG00000078668)		FAM129B (ENSG00000136830)	FN3K (ENSG00000167363)
	TSPAN32 (ENSG00000064201)	TMEM140 (ENSG00000146859)	ADAMTS10 (ENSG00000142303)			HAUS1 (ENSG00000152240)	MAP3K13 (ENSG00000073803)	BCLAF1 (ENSG00000029363)				SYNE1 (ENSG00000131018)						MB21D1 (ENSG00000164430)							IGFBP2 (ENSG00000115457)		MACF1 (ENSG00000127603)		TLR7 (ENSG00000196664)				PROS1 (ENSG00000184500)							FAM149B1 (ENSG00000138286)		AK1 (ENSG00000106992)	ANKLE1 (ENSG00000160117)
	EEF1A1 (ENSG00000156508)	ROBO3 (ENSG00000154134)	CRYZ (ENSG00000116791)			TROAP (ENSG00000135451)	U2SURP (ENSG00000163714)	TNPO2 (ENSG00000105576)				CBX6 (ENSG00000183741)						LKAAEAR1 (ENSG00000171695)							SLC17A9 (ENSG00000101194)		RPL10 (ENSG00000147403)		FGD2 (ENSG00000146192)				SUSD3 (ENSG00000157303)							ERAL1 (ENSG00000132591)		SLC38A5 (ENSG00000017483)	FEN1 (ENSG00000168496)
	RPS3A (ENSG00000145425)	STMN3 (ENSG00000197457)	SLC35G2 (ENSG00000168917)			? (ENSG00000184825)	AURKAIP1 (ENSG00000175756)	MDM4 (ENSG00000198625)				XBP1 (ENSG00000100219)						MGST3 (ENSG00000143198)							PARVG (ENSG00000138964)		GOLGA8N (ENSG00000232653)		BCL2 (ENSG00000171791)				SH3GL3 (ENSG00000140600)							HDAC3 (ENSG00000171720)		WIPF3 (ENSG00000122574)	TIMP1 (ENSG00000102265)
		NFKBIA (ENSG00000100906)	TCEAL5 (ENSG00000204065)			NDC80 (ENSG00000080986)	AHCY (ENSG00000101444)	SUZ12 (ENSG00000178691)				PGLYRP2 (ENSG00000161031)						A1BG (ENSG00000121410)							SLC15A2 (ENSG00000163406)		RCC2 (ENSG00000179051)		CXorf21 (ENSG00000120280)				ALPP (ENSG00000163283)							ACSM3 (ENSG00000005187)		FCGRT (ENSG00000104870)	ATP5G1 (ENSG00000159199)
		TPBG (ENSG00000146242)	ETV5 (ENSG00000244405)			CDK2 (ENSG00000123374)	TP53 (ENSG00000141510)	SF3B5 (ENSG00000169976)				PPP2R2B (ENSG00000156475)						IFI30 (ENSG00000216490)							RPL35A (ENSG00000182899)		SMG1 (ENSG00000157106)		PIK3AP1 (ENSG00000155629)				CRABP1 (ENSG00000166426)							VBP1 (ENSG00000155959)		HSD3B7 (ENSG00000099377)	EPHB4 (ENSG00000196411)
		TUBB4A (ENSG00000104833)	GABBR1 (ENSG00000204681)			RFC2 (ENSG00000049541)	GSTO1 (ENSG00000148834)	PHIP (ENSG00000146247)				DGKA (ENSG00000065357)						CBL (ENSG00000110395)							MARC1 (ENSG00000186205)		IGFBP7 (ENSG00000163453)		H2AFZ (ENSG00000164032)				TMEM136 (ENSG00000181264)							TRIM58 (ENSG00000162722)		YIF1B (ENSG00000167645)	C1QBP (ENSG00000108561)
		PLOD2 (ENSG00000152952)	CARD16 (ENSG00000204397)			NEK2 (ENSG00000117650)	MTAP (ENSG00000099810)	NDUFA1 (ENSG00000125356)				ARVCF (ENSG00000099889)						NOTCH1 (ENSG00000148400)							GRK2 (ENSG00000173020)		KCNE3 (ENSG00000175538)		ID2 (ENSG00000115738)				RTN2 (ENSG00000125744)							ACTL6A (ENSG00000136518)		ENG (ENSG00000106991)	KCNK5 (ENSG00000164626)
		BEX3 (ENSG00000166681)	PTGDR2 (ENSG00000183134)			RAD51C (ENSG00000108384)	UCHL3 (ENSG00000118939)	ZFP91 (ENSG00000186660)				TSPAN7 (ENSG00000156298)						PSTPIP1 (ENSG00000140368)							RUNX1 (ENSG00000159216)		PIKFYVE (ENSG00000115020)		CCR2 (ENSG00000121807)				KLHL13 (ENSG00000003096)							BTK (ENSG00000010671)		SAT1 (ENSG00000130066)	CCT5 (ENSG00000150753)
		GNA15 (ENSG00000060558)	C1RL (ENSG00000139178)			HAT1 (ENSG00000128708)	C20orf24 (ENSG00000101084)	FCGR2A (ENSG00000143226)				C10orf128 (ENSG00000204161)						GNAI2 (ENSG00000114353)							MS4A6A (ENSG00000110077)		TMEM170B (ENSG00000205269)		CDKN2D (ENSG00000129355)				SLC10A5 (ENSG00000253598)							HNRNPF (ENSG00000169813)		RPS6KL1 (ENSG00000198208)	XK (ENSG00000047597)
		FAM171B (ENSG00000144369)	NKIRAS1 (ENSG00000197885)			NCAPG2 (ENSG00000146918)	LRRCC1 (ENSG00000133739)	HN1 (ENSG00000189159)				IL15 (ENSG00000164136)						CYLD (ENSG00000083799)							NT5DC2 (ENSG00000168268)		NRXN2 (ENSG00000110076)		UBE2E2 (ENSG00000182247)				PTGER2 (ENSG00000125384)							PLGRKT (ENSG00000107020)		GAD1 (ENSG00000128683)	CAT (ENSG00000121691)
		EFCC1 (ENSG00000114654)	C19orf57 (ENSG00000132016)			CCNB1 (ENSG00000134057)	PDCD5 (ENSG00000105185)	STAU2 (ENSG00000040341)				HHAT (ENSG00000054392)						MVB12B (ENSG00000196814)							? (ENSG00000198064)		VPS13C (ENSG00000129003)		LY9 (ENSG00000122224)				GABPB1 (ENSG00000104064)							EIF4G2 (ENSG00000110321)		PBK (ENSG00000168078)	G3BP1 (ENSG00000145907)
		DUSP10 (ENSG00000143507)	SETBP1 (ENSG00000152217)			SKA1 (ENSG00000154839)	IMP3 (ENSG00000177971)	GATAD2A (ENSG00000167491)				OBSL1 (ENSG00000124006)						FRG1BP (ENSG00000149531)							RPS26 (ENSG00000197728)		BIRC6 (ENSG00000115760)		WDFY4 (ENSG00000128815)				MFSD4A (ENSG00000174514)							PHF6 (ENSG00000156531)		NMU (ENSG00000109255)	TOMM40 (ENSG00000130204)
		FAM212A (ENSG00000185614)	HFM1 (ENSG00000162669)			PIN1 (ENSG00000127445)		TOP1 (ENSG00000198900)				HIST2H2BE (ENSG00000184678)						CTSS (ENSG00000163131)							RPS9 (ENSG00000170889)		RAB27A (ENSG00000069974)		SMIM14 (ENSG00000163683)				TGFB1 (ENSG00000105329)							MICAL2 (ENSG00000133816)		MGAT3 (ENSG00000128268)	SIGMAR1 (ENSG00000147955)
		ENO2 (ENSG00000111674)	SLC37A3 (ENSG00000157800)			CCNA2 (ENSG00000145386)		DYNLL1 (ENSG00000088986)				EVL (ENSG00000196405)						CORO2A (ENSG00000106789)							RPL32 (ENSG00000144713)		PLEKHA2 (ENSG00000169499)		IL2RG (ENSG00000147168)				ANKRD6 (ENSG00000135299)							C1orf174 (ENSG00000198912)		C1orf198 (ENSG00000119280)	CDC6 (ENSG00000094804)
		ARHGEF3 (ENSG00000163947)	C11orf45 (ENSG00000174370)			CDCA5 (ENSG00000146670)		LRRC59 (ENSG00000108829)				? (ENSG00000255098)						CHCHD7 (ENSG00000170791)							NPIPB3 (ENSG00000169246)		CLPTM1L (ENSG00000049656)		CSF2RA (ENSG00000198223)				IL18R1 (ENSG00000115604)							PDCD10 (ENSG00000114209)		SPTB (ENSG00000070182)	GALNT10 (ENSG00000164574)
		FAM69B (ENSG00000165716)	ASGR1 (ENSG00000141505)			POLA2 (ENSG00000014138)		PET100 (ENSG00000229833)				PLK2 (ENSG00000145632)						LPCAT1 (ENSG00000153395)							NPIPB11 (ENSG00000254206)		KMT2D (ENSG00000167548)		KCNA5 (ENSG00000130037)				PRKD2 (ENSG00000105287)							SERINC3 (ENSG00000132824)		APOL4 (ENSG00000100336)	GSPT1 (ENSG00000103342)
		TAGAP (ENSG00000164691)	ZNF667-AS1 (ENSG00000166770)			LRR1 (ENSG00000165501)		JARID2 (ENSG00000008083)				P2RX4 (ENSG00000135124)						LRRC37A (ENSG00000176681)							NTSR1 (ENSG00000101188)		MLXIP (ENSG00000175727)		AFF3 (ENSG00000144218)				STARD9 (ENSG00000159433)							MRPL15 (ENSG00000137547)		PLA2G12A (ENSG00000123739)	PLA2G6 (ENSG00000184381)
		TSPYL1 (ENSG00000189241)	RBFOX2 (ENSG00000100320)			BUB1B (ENSG00000156970)		NIPBL (ENSG00000164190)				AKAP13 (ENSG00000170776)						SEC61A2 (ENSG00000065665)							TOP1MT (ENSG00000184428)		C10orf11 (ENSG00000148655)		CLEC4A (ENSG00000111729)				CAPZB (ENSG00000077549)							NIPSNAP3A (ENSG00000136783)		ACHE (ENSG00000087085)	ACAT1 (ENSG00000075239)
		CHST13 (ENSG00000180767)	KLHL3 (ENSG00000146021)			ERH (ENSG00000100632)		HNRNPL (ENSG00000104824)				PPDPF (ENSG00000125534)						MMP25 (ENSG00000008516)							NAIP (ENSG00000249437)		NRG4 (ENSG00000169752)		APP (ENSG00000142192)				SSPN (ENSG00000123096)							WBSCR22 (ENSG00000071462)		CNKSR3 (ENSG00000153721)	GUCD1 (ENSG00000138867)
		TSPYL2 (ENSG00000184205)	CFP (ENSG00000126759)			BUB1 (ENSG00000169679)		HNRNPH1 (ENSG00000169045)				OR2A7 (ENSG00000243896)						? (ENSG00000262465)							RPL34 (ENSG00000109475)		PRPF19 (ENSG00000110107)		PREX1 (ENSG00000124126)				TNNC2 (ENSG00000101470)							METTL21A (ENSG00000144401)			DLD (ENSG00000091140)
		XIRP2 (ENSG00000163092)	NUDT14 (ENSG00000183828)			SKA2 (ENSG00000182628)		NDUFA6 (ENSG00000184983)				GPSM3 (ENSG00000213654)						SAP25 (ENSG00000205307)							RPL29 (ENSG00000162244)		RPS15 (ENSG00000115268)		MS4A4A (ENSG00000110079)				INSIG1 (ENSG00000186480)							DEXI (ENSG00000182108)			GYG2P1 (ENSG00000206159)
		CLDN15 (ENSG00000106404)	FAM106A (ENSG00000213077)			SMC4 (ENSG00000113810)		TMPO (ENSG00000120802)				SH3BP4 (ENSG00000130147)						SLC7A6 (ENSG00000103064)							HOMER3 (ENSG00000051128)		CHCHD10 (ENSG00000250479)		CFL1 (ENSG00000172757)				C1orf204 (ENSG00000188004)							SDCBP (ENSG00000137575)			UTP4 (ENSG00000141076)
		SESN1 (ENSG00000080546)	C19orf18 (ENSG00000177025)			RPA1 (ENSG00000132383)		SKAP2 (ENSG00000005020)				LUC7L3 (ENSG00000108848)						PACS2 (ENSG00000179364)							FAM120A (ENSG00000048828)		TRH (ENSG00000170893)		IGLL5 (ENSG00000254709)				GPSM2 (ENSG00000121957)							CYC1 (ENSG00000179091)			SMIM5 (ENSG00000204323)
		ISYNA1 (ENSG00000105655)	EMP2 (ENSG00000213853)			EIF1AY (ENSG00000198692)		NSD1 (ENSG00000165671)				TNC (ENSG00000041982)						ARHGAP4 (ENSG00000089820)							APLP2 (ENSG00000084234)		CEP350 (ENSG00000135837)		PLP2 (ENSG00000102007)				CDKN1C (ENSG00000129757)							EPDR1 (ENSG00000086289)			DTL (ENSG00000143476)
		RIN3 (ENSG00000100599)	LYRM1 (ENSG00000102897)			EXOC5 (ENSG00000070367)		PPHLN1 (ENSG00000134283)				CYTIP (ENSG00000115165)						TRPM2 (ENSG00000142185)							IRF2BP2 (ENSG00000168264)		ANKRD13D (ENSG00000172932)		SEPT9 (ENSG00000184640)				HIST1H2AD (ENSG00000196866)							CCNDBP1 (ENSG00000166946)			ITGB4 (ENSG00000132470)
		OAS1 (ENSG00000089127)	KHDC1 (ENSG00000135314)					COX17 (ENSG00000138495)				TNFSF10 (ENSG00000121858)						SPDYE2B (ENSG00000173678)							RPL18 (ENSG00000063177)		AK4 (ENSG00000162433)		LDLRAD4 (ENSG00000168675)				? (ENSG00000196226)							AMHR2 (ENSG00000135409)			ODC1 (ENSG00000115758)
		ESAM (ENSG00000149564)	KCNH3 (ENSG00000135519)					SLTM (ENSG00000137776)				GIPC3 (ENSG00000179855)						FYN (ENSG00000010810)							PYCARD (ENSG00000103490)		ZNF609 (ENSG00000180357)		GPX1 (ENSG00000233276)				DNAJB2 (ENSG00000135924)							KIAA1211 (ENSG00000109265)			COPS3 (ENSG00000141030)
		NOXA1 (ENSG00000188747)	? (ENSG00000222020)					ETF1 (ENSG00000120705)				NBPF3 (ENSG00000142794)						NAV1 (ENSG00000134369)							HYOU1 (ENSG00000149428)		RETN (ENSG00000104918)		TNFRSF21 (ENSG00000146072)				IL6ST (ENSG00000134352)							EPS15L1 (ENSG00000127527)			MRPS15 (ENSG00000116898)
		DPF2 (ENSG00000133884)	TMEM253 (ENSG00000232070)					ATP5L (ENSG00000167283)				IL2RA (ENSG00000134460)						PSME1 (ENSG00000092010)							MYCBP2 (ENSG00000005810)		XYLT1 (ENSG00000103489)		GPR183 (ENSG00000169508)				ZNF594 (ENSG00000180626)							PFKM (ENSG00000152556)			NCL (ENSG00000115053)
		DTX3 (ENSG00000178498)	ZNF776 (ENSG00000152443)					HSPB11 (ENSG00000081870)				MLLT4 (ENSG00000130396)						SLC12A2 (ENSG00000064651)							? (ENSG00000205246)		SNX29 (ENSG00000048471)		SRP14 (ENSG00000140319)				ZSCAN18 (ENSG00000121413)							CDCA4 (ENSG00000170779)			CYP2E1 (ENSG00000130649)
		TMEM163 (ENSG00000152128)	HYI (ENSG00000178922)					SREK1 (ENSG00000153914)				CERS4 (ENSG00000090661)						LRRC37A3 (ENSG00000176809)							NPIPB5 (ENSG00000243716)		EMC10 (ENSG00000161671)		CDK2AP2 (ENSG00000167797)				GDI1 (ENSG00000203879)							GNAI3 (ENSG00000065135)			UROS (ENSG00000188690)
		ULK3 (ENSG00000140474)	C1R (ENSG00000159403)					MRPL41 (ENSG00000182154)				UPK3B (ENSG00000243566)						ATP2B1 (ENSG00000070961)							NAALADL1 (ENSG00000168060)		CEP128 (ENSG00000100629)		IGF2R (ENSG00000197081)				NOMO3 (ENSG00000103226)							TRAPPC4 (ENSG00000196655)			CAPRIN2 (ENSG00000110888)
		ACOX2 (ENSG00000168306)	PRCP (ENSG00000137509)					CUL3 (ENSG00000036257)				TMEM154 (ENSG00000170006)						PPM1F (ENSG00000100034)							SSR4 (ENSG00000180879)		ATG16L2 (ENSG00000168010)		CD300C (ENSG00000167850)				PDZK1IP1 (ENSG00000162366)							TCP1 (ENSG00000120438)			MAP7 (ENSG00000135525)
		GCHFR (ENSG00000137880)	RPP25 (ENSG00000178718)					PBRM1 (ENSG00000163939)				ALOX12-AS1 (ENSG00000215067)						BMF (ENSG00000104081)							MYO1F (ENSG00000142347)		ARID1B (ENSG00000049618)		CRIP1 (ENSG00000213145)				RALB (ENSG00000144118)							SH3BGRL (ENSG00000131171)			GNL3 (ENSG00000163938)
		CYB5R3 (ENSG00000100243)	RAPGEF3 (ENSG00000079337)					SFT2D1 (ENSG00000198818)				GPRC5C (ENSG00000170412)						NAGK (ENSG00000124357)							HIPK1 (ENSG00000163349)		RHOU (ENSG00000116574)		MDFIC (ENSG00000135272)				EFNB2 (ENSG00000125266)							MED8 (ENSG00000159479)			SLC25A39 (ENSG00000013306)
		CD244 (ENSG00000122223)	PLBD2 (ENSG00000151176)					DHX15 (ENSG00000109606)				LRAT (ENSG00000121207)						CRIM1 (ENSG00000150938)							ANKRD11 (ENSG00000167522)		ARRDC1 (ENSG00000197070)		CASC5 (ENSG00000137812)				RASSF9 (ENSG00000198774)							PCMT1 (ENSG00000120265)			HSPB6 (ENSG00000004776)
		BNIP3L (ENSG00000104765)	DTNB (ENSG00000138101)					KMT2C (ENSG00000055609)				SHF (ENSG00000138606)						KIF28P (ENSG00000223519)							SEPN1 (ENSG00000162430)		SCAPER (ENSG00000140386)		SIT1 (ENSG00000137078)				CMTM5 (ENSG00000166091)							ABHD16A (ENSG00000204427)			TIMM13 (ENSG00000099800)
		CD300LF (ENSG00000186074)	C12orf76 (ENSG00000174456)					UBE3C (ENSG00000009335)				CPED1 (ENSG00000106034)						GRAMD1C (ENSG00000178075)							ALYREF (ENSG00000183684)		MLLT1 (ENSG00000130382)		TIFAB (ENSG00000255833)				LRCH4 (ENSG00000077454)							GHITM (ENSG00000165678)			TMEM97 (ENSG00000109084)
		C19orf66 (ENSG00000130813)	SUGT1P3 (ENSG00000239827)					CCAR1 (ENSG00000060339)				C15orf52 (ENSG00000188549)						ADCY9 (ENSG00000162104)							WDR49 (ENSG00000174776)		AGO4 (ENSG00000134698)		NREP (ENSG00000134986)				LGALSL (ENSG00000119862)							PSMC4 (ENSG00000013275)			COX5A (ENSG00000178741)
		MYOZ3 (ENSG00000164591)	BTBD3 (ENSG00000132640)					PTBP3 (ENSG00000119314)				TACC3 (ENSG00000013810)						SYT1 (ENSG00000067715)							RPL5 (ENSG00000122406)		? (ENSG00000167236)		CEP55 (ENSG00000138180)				EHD3 (ENSG00000013016)							MRPL22 (ENSG00000082515)			SLC25A37 (ENSG00000147454)
		ARID5B (ENSG00000150347)	TCAF2 (ENSG00000170379)					HSPA5 (ENSG00000044574)				PTPRD (ENSG00000153707)						TIAF1 (ENSG00000221995)							SLC22A15 (ENSG00000163393)		MDN1 (ENSG00000112159)		AKNA (ENSG00000106948)				PHYKPL (ENSG00000175309)							CDKN2AIP (ENSG00000168564)			GMPS (ENSG00000163655)
		ELN (ENSG00000049540)	PPM1N (ENSG00000213889)					XRCC2 (ENSG00000196584)				CLIP2 (ENSG00000106665)						TRIB1 (ENSG00000173334)							HSH2D (ENSG00000196684)		AHDC1 (ENSG00000126705)		LPXN (ENSG00000110031)				DYNLT3 (ENSG00000165169)							SNX3 (ENSG00000112335)			CMBL (ENSG00000164237)
		SLC22A17 (ENSG00000092096)	HDX (ENSG00000165259)					CCNJ (ENSG00000107443)				FOXA3 (ENSG00000170608)						TGFBR1 (ENSG00000106799)							SLC2A4RG (ENSG00000125520)		PXK (ENSG00000168297)		? (ENSG00000225885)				STARD10 (ENSG00000214530)							PRELID1 (ENSG00000169230)			PPA2 (ENSG00000138777)
		B3GNT8 (ENSG00000177191)	GLTSCR2 (ENSG00000105373)					TIMM17A (ENSG00000134375)				NUDT10 (ENSG00000122824)						SPG20-AS1 (ENSG00000120664)							FOSB (ENSG00000125740)		DOPEY2 (ENSG00000142197)		ADRB2 (ENSG00000169252)				KIFC3 (ENSG00000140859)							NDUFA9 (ENSG00000139180)			MTHFD1 (ENSG00000100714)
		ENPP5 (ENSG00000112796)	GAL3ST3 (ENSG00000175229)					SUGP2 (ENSG00000064607)				BTG1 (ENSG00000133639)						CERK (ENSG00000100422)							PABPC4 (ENSG00000090621)		PRRT4 (ENSG00000224940)		COBL (ENSG00000106078)				PRKG1 (ENSG00000185532)							B3GALNT1 (ENSG00000169255)			PTRH1 (ENSG00000187024)
		MFAP4 (ENSG00000166482)	JAM3 (ENSG00000166086)					CHKA (ENSG00000110721)				ECHDC2 (ENSG00000121310)						NDST1 (ENSG00000070614)							SLC1A3 (ENSG00000079215)		MAP3K1 (ENSG00000095015)		ST14 (ENSG00000149418)				PTK7 (ENSG00000112655)							TMEM14A (ENSG00000096092)			ABCC5 (ENSG00000114770)
		LOXL1 (ENSG00000129038)	SPIN3 (ENSG00000204271)					KPNA6 (ENSG00000025800)				SLC2A6 (ENSG00000160326)						APOBR (ENSG00000184730)							EMB (ENSG00000170571)		KIAA0368 (ENSG00000136813)		RNASEH2B (ENSG00000136104)				FAM53C (ENSG00000120709)							TUBA1C (ENSG00000167553)			ATP7B (ENSG00000123191)
		TSPAN3 (ENSG00000140391)	HOXB2 (ENSG00000173917)					ATOX1 (ENSG00000177556)				SYT15 (ENSG00000204176)						DAGLB (ENSG00000164535)							FAM201A (ENSG00000204860)		LARP1B (ENSG00000138709)		PIK3CG (ENSG00000105851)				LRP10 (ENSG00000197324)							AP2M1 (ENSG00000161203)			RRP9 (ENSG00000114767)
		NDN (ENSG00000182636)	ZNF572 (ENSG00000180938)					LNPEP (ENSG00000113441)				STYK1 (ENSG00000060140)						UBTD2 (ENSG00000168246)							FUT4 (ENSG00000196371)		KPNB1 (ENSG00000108424)		CIB2 (ENSG00000136425)				CCDC3 (ENSG00000151468)							ELOVL5 (ENSG00000012660)			IFRD2 (ENSG00000214706)
		PRKCZ (ENSG00000067606)	? (ENSG00000120087)					COX6C (ENSG00000164919)				TFAP2E (ENSG00000116819)						ZBTB18 (ENSG00000179456)							? (ENSG00000263264)		KLF16 (ENSG00000129911)		ASPM (ENSG00000066279)				ABTB1 (ENSG00000114626)							PSME3 (ENSG00000131467)			STK25 (ENSG00000115694)
		EPB41L3 (ENSG00000082397)						GFPT1 (ENSG00000198380)				APOA1 (ENSG00000118137)						PRG4 (ENSG00000116690)							CITED4 (ENSG00000179862)		TMED8 (ENSG00000100580)		CCR1 (ENSG00000163823)				KRT1 (ENSG00000167768)							PLEKHF2 (ENSG00000175895)			CDK4 (ENSG00000135446)
		PAQR7 (ENSG00000182749)						PRPF4B (ENSG00000112739)				AKTIP (ENSG00000166971)						? (ENSG00000233280)							NPIPB4 (ENSG00000185864)		DESI1 (ENSG00000100418)		IDH3A (ENSG00000166411)				CNOT6L (ENSG00000138767)							PSMC2 (ENSG00000161057)			GPX4 (ENSG00000167468)
		ZNF662 (ENSG00000182983)						UBE2S (ENSG00000108106)				MPZ (ENSG00000158887)						ATP10A (ENSG00000206190)							H1FX (ENSG00000184897)		TRIM25 (ENSG00000121060)		SMPD3 (ENSG00000103056)				SLC9A7 (ENSG00000065923)							ATP5C1 (ENSG00000165629)			NPM1 (ENSG00000181163)
		SOCS3 (ENSG00000184557)						TAOK1 (ENSG00000160551)				ARHGAP24 (ENSG00000138639)						SLC12A9 (ENSG00000146828)							RPL18A (ENSG00000105640)		TRIM14 (ENSG00000106785)		BCAR3 (ENSG00000137936)											AK7 (ENSG00000140057)			SLC39A4 (ENSG00000147804)
		MYCN (ENSG00000134323)						SEC63 (ENSG00000025796)				RGS10 (ENSG00000148908)						POMT1 (ENSG00000130714)							EMILIN2 (ENSG00000132205)		GNPTAB (ENSG00000111670)		TLR10 (ENSG00000174123)											NUDC (ENSG00000090273)			PRKAR1B (ENSG00000188191)
		RTKN (ENSG00000114993)						LMNB2 (ENSG00000176619)				TMC8 (ENSG00000167895)						ST3GAL5 (ENSG00000115525)							RRBP1 (ENSG00000125844)		LTB4R (ENSG00000213903)		S100A10 (ENSG00000197747)											CCT8 (ENSG00000156261)			DKC1 (ENSG00000130826)
		APOL3 (ENSG00000128284)						TMEM126A (ENSG00000171202)				ERGIC1 (ENSG00000113719)						CSGALNACT2 (ENSG00000169826)							EGR1 (ENSG00000120738)		BOD1L1 (ENSG00000038219)		MEF2A (ENSG00000068305)											VPS26A (ENSG00000122958)			PSMD14 (ENSG00000115233)
		? (ENSG00000227184)						ANP32A (ENSG00000140350)				SAMD3 (ENSG00000164483)						SH3RF1 (ENSG00000154447)							ROMO1 (ENSG00000125995)		DHX33 (ENSG00000005100)		ITGB7 (ENSG00000139626)											CRBN (ENSG00000113851)			MT-CO2 (ENSG00000198712)
		CAPN12 (ENSG00000182472)						PNN (ENSG00000100941)				? (ENSG00000243452)						LDLRAD2 (ENSG00000187942)							GAS7 (ENSG00000007237)		UBXN6 (ENSG00000167671)		KCTD5 (ENSG00000167977)											UCP2 (ENSG00000175567)			SEMA4C (ENSG00000168758)
		TNFSF12 (ENSG00000239697)						MPC1 (ENSG00000060762)				ATP1A3 (ENSG00000105409)						GPR160 (ENSG00000173890)							AAK1 (ENSG00000115977)		ANAPC1 (ENSG00000153107)		ST6GALNAC4 (ENSG00000136840)											SDHB (ENSG00000117118)			ECH1 (ENSG00000104823)
		TRIM73 (ENSG00000178809)						TRIP12 (ENSG00000153827)				SLC2A3 (ENSG00000059804)						ULK1 (ENSG00000177169)							MTRNR2L8 (ENSG00000255823)		BAZ2A (ENSG00000076108)		ZNRF2 (ENSG00000180233)											SUN1 (ENSG00000164828)			SORD (ENSG00000140263)
		DSG2 (ENSG00000046604)						AHI1 (ENSG00000135541)				DOK3 (ENSG00000146094)						PIK3C2B (ENSG00000133056)							DUS1L (ENSG00000169718)		RPL7AP66 (ENSG00000175886)		TSHR (ENSG00000165409)											SAR1A (ENSG00000079332)			GBGT1 (ENSG00000148288)
		SPTLC3 (ENSG00000172296)						AKAP2 (ENSG00000241978)				? (ENSG00000168274)						CACNB4 (ENSG00000182389)							SFMBT2 (ENSG00000198879)		FASN (ENSG00000169710)		CD300LB (ENSG00000178789)											EIF2AK1 (ENSG00000086232)			RNH1 (ENSG00000023191)
		PDK2 (ENSG00000005882)						NDUFA2 (ENSG00000131495)				BICC1 (ENSG00000122870)						ZNF608 (ENSG00000168916)							CDV3 (ENSG00000091527)		NUFIP2 (ENSG00000108256)		SH3KBP1 (ENSG00000147010)											TSG101 (ENSG00000074319)			HDAC2 (ENSG00000196591)
		AGBL3 (ENSG00000146856)						DDT (ENSG00000099977)				? (ENSG00000250588)						RHBDF2 (ENSG00000129667)							ARID3A (ENSG00000116017)		LIN7A (ENSG00000111052)		IRF4 (ENSG00000137265)											ADCK3 (ENSG00000163050)			NOP10 (ENSG00000182117)
		SAT2 (ENSG00000141504)						R3HDM1 (ENSG00000048991)				NANOS3 (ENSG00000187556)						FBLN5 (ENSG00000140092)							P2RY2 (ENSG00000175591)		UBN2 (ENSG00000157741)		HMGN2P15 (ENSG00000214578)											PGAP2 (ENSG00000148985)			AMD1 (ENSG00000123505)
		PPT1 (ENSG00000131238)						PSME4 (ENSG00000068878)				LRRC14B (ENSG00000185028)						SLC8B1 (ENSG00000089060)							ANXA1 (ENSG00000135046)		SPAG9 (ENSG00000008294)		ZDHHC17 (ENSG00000186908)											BCAP29 (ENSG00000075790)			FAM124B (ENSG00000124019)
		FGFR1OP2 (ENSG00000111790)						DNAJB11 (ENSG00000090520)				PYCARD-AS1 (ENSG00000261359)						SBF2 (ENSG00000133812)							BPTF (ENSG00000171634)		ERLIN1 (ENSG00000107566)		ABHD15 (ENSG00000168792)											XRCC5 (ENSG00000079246)			ATIC (ENSG00000138363)
		ALDOC (ENSG00000109107)						SNRPA1 (ENSG00000131876)				RSRP1 (ENSG00000117616)						KCNMB1 (ENSG00000145936)							DGKG (ENSG00000058866)		PCBP2 (ENSG00000197111)													GSKIP (ENSG00000100744)			NPL (ENSG00000135838)
		IQGAP2 (ENSG00000145703)						SNRPD3 (ENSG00000100028)				BLK (ENSG00000136573)						GCSAM (ENSG00000174500)							CD93 (ENSG00000125810)		CPD (ENSG00000108582)													ADIPOR1 (ENSG00000159346)			POMGNT2 (ENSG00000144647)
		ZC2HC1A (ENSG00000104427)						BRD4 (ENSG00000141867)				? (ENSG00000197813)						? (ENSG00000182319)							RASSF4 (ENSG00000107551)		SOX12 (ENSG00000177732)													NDFIP1 (ENSG00000131507)			LDB1 (ENSG00000198728)
		NBL1 (ENSG00000158747)						NCAPD2 (ENSG00000010292)				APOL6 (ENSG00000221963)						PADI2 (ENSG00000117115)							? (ENSG00000188126)		? (ENSG00000169203)													FLOT1 (ENSG00000137312)			SNRPB (ENSG00000125835)
		BSPRY (ENSG00000119411)						TDG (ENSG00000139372)				PNMAL2 (ENSG00000204851)						KIF7 (ENSG00000166813)							ARHGEF18 (ENSG00000104880)		HDAC4 (ENSG00000068024)													PSMD9 (ENSG00000110801)			TBRG4 (ENSG00000136270)
		CD109 (ENSG00000156535)						ATXN2L (ENSG00000168488)				OPRL1 (ENSG00000125510)						ABHD12B (ENSG00000131969)							LRP3 (ENSG00000130881)		SPDYE1 (ENSG00000136206)													INO80C (ENSG00000153391)			TPCN2 (ENSG00000162341)
		PDGFD (ENSG00000170962)						NUP153 (ENSG00000124789)				ERICH1 (ENSG00000104714)						TDRD7 (ENSG00000196116)							MTA1 (ENSG00000182979)		URI1 (ENSG00000105176)													SLC12A6 (ENSG00000140199)			MTHFD2 (ENSG00000065911)
		CRYL1 (ENSG00000165475)						DCAF7 (ENSG00000136485)				SESN3 (ENSG00000149212)						LTB4R2 (ENSG00000213906)							RPL21 (ENSG00000122026)		DOCK8 (ENSG00000107099)													CNDP2 (ENSG00000133313)			NME4 (ENSG00000103202)
		RABGAP1 (ENSG00000011454)						TEX2 (ENSG00000136478)				OLFML1 (ENSG00000183801)						SYCE1L (ENSG00000205078)							COL23A1 (ENSG00000050767)		PKP4 (ENSG00000144283)													NAE1 (ENSG00000159593)			HSPE1 (ENSG00000115541)
		ANXA5 (ENSG00000164111)						NBAS (ENSG00000151779)				AFAP1L2 (ENSG00000169129)						KCTD12 (ENSG00000178695)							MCL1 (ENSG00000143384)		THBS4 (ENSG00000113296)													PSMD8 (ENSG00000099341)			ATAD3A (ENSG00000197785)
		STBD1 (ENSG00000118804)						SOS1 (ENSG00000115904)				PAM (ENSG00000145730)						VPS8 (ENSG00000156931)							FCGR1A (ENSG00000150337)		IRS2 (ENSG00000185950)													PSMA4 (ENSG00000041357)			UNG (ENSG00000076248)
		ETNK2 (ENSG00000143845)						ENY2 (ENSG00000120533)				BMPR1B (ENSG00000138696)						CCDC154 (ENSG00000197599)							UVRAG (ENSG00000198382)		B4GALT6 (ENSG00000118276)													EIF4E2 (ENSG00000135930)			CDC27 (ENSG00000004897)
		CCDC115 (ENSG00000136710)						TOMM6 (ENSG00000214736)				PLEKHG4B (ENSG00000153404)						HSD17B13 (ENSG00000170509)							FAM168A (ENSG00000054965)		RCOR1 (ENSG00000089902)													STOML2 (ENSG00000165283)			PAK1IP1 (ENSG00000111845)
		FGD5 (ENSG00000154783)						SSR2 (ENSG00000163479)				? (ENSG00000224474)						? (ENSG00000204823)							DDX17 (ENSG00000100201)		TRIO (ENSG00000038382)													UBE2J2 (ENSG00000160087)			FKBP4 (ENSG00000004478)
		MANSC1 (ENSG00000111261)						TIAL1 (ENSG00000151923)				UBL3 (ENSG00000122042)						MEGF6 (ENSG00000162591)							CLEC5A (ENSG00000258227)		? (ENSG00000155130)													SGTA (ENSG00000104969)			FARSB (ENSG00000116120)
		MAMSTR (ENSG00000176909)						SPPL3 (ENSG00000157837)				SLC39A13 (ENSG00000165915)						C19orf71 (ENSG00000183397)							RAB3D (ENSG00000105514)		AGTPBP1 (ENSG00000135049)													CENPV (ENSG00000166582)			TGIF1 (ENSG00000177426)
		SWAP70 (ENSG00000133789)						CDK12 (ENSG00000167258)				CP (ENSG00000047457)						MAP7D1 (ENSG00000116871)							CSGALNACT1 (ENSG00000147408)		NFAM1 (ENSG00000235568)													MRPL50 (ENSG00000136897)			MRPL3 (ENSG00000114686)
		SCAMP2 (ENSG00000140497)						COX4I1 (ENSG00000131143)				ZKSCAN1 (ENSG00000106261)						SIRPB1 (ENSG00000101307)							CTDNEP1 (ENSG00000175826)		GALNT3 (ENSG00000115339)													PSMB1 (ENSG00000008018)			SLC29A1 (ENSG00000112759)
		FAM198B (ENSG00000164125)						USP3 (ENSG00000140455)				SHISA2 (ENSG00000180730)						HCLS1 (ENSG00000180353)							TMEM205 (ENSG00000105518)		EIF4B (ENSG00000063046)													HARS (ENSG00000170445)			FZD5 (ENSG00000163251)
		OBFC1 (ENSG00000107960)						ROCK1 (ENSG00000067900)				CYSTM1 (ENSG00000120306)						TERT (ENSG00000164362)							IKZF1 (ENSG00000185811)		KMT2A (ENSG00000118058)													FUT1 (ENSG00000174951)			WDR12 (ENSG00000138442)
		OAS3 (ENSG00000111331)						SRP72 (ENSG00000174780)				NTN1 (ENSG00000065320)													SLPI (ENSG00000124107)		VEGFB (ENSG00000173511)													DOLPP1 (ENSG00000167130)			SMS (ENSG00000102172)
		TCN2 (ENSG00000185339)						ASXL1 (ENSG00000171456)				KLF7 (ENSG00000118263)													ETV6 (ENSG00000139083)		SPDYE2 (ENSG00000205238)													FADS3 (ENSG00000221968)			MPDU1 (ENSG00000129255)
		PNMA1 (ENSG00000176903)						UBN1 (ENSG00000118900)				TAS2R14 (ENSG00000212127)													MANF (ENSG00000145050)		NF1 (ENSG00000196712)													TBC1D7 (ENSG00000145979)			SRSF7 (ENSG00000115875)
		NPM2 (ENSG00000158806)						NFATC2IP (ENSG00000176953)				STK10 (ENSG00000072786)													MAN1A1 (ENSG00000111885)		GPR18 (ENSG00000125245)													BNIP3 (ENSG00000176171)			COCH (ENSG00000100473)
		BEX4 (ENSG00000102409)						LMAN1 (ENSG00000074695)				LURAP1 (ENSG00000171357)															EIF2S2 (ENSG00000125977)													PRMT1 (ENSG00000126457)			DNPH1 (ENSG00000112667)
		PDZRN4 (ENSG00000165966)						SLF1 (ENSG00000133302)				NIPAL2 (ENSG00000104361)															? (ENSG00000181877)													TMX2 (ENSG00000213593)			DUT (ENSG00000128951)
		LRRC63 (ENSG00000173988)						IRAK1 (ENSG00000184216)				DNAH10 (ENSG00000197653)															AKT1 (ENSG00000142208)													ATF7IP2 (ENSG00000166669)			POLE2 (ENSG00000100479)
		NCOA7 (ENSG00000111912)						DHX36 (ENSG00000174953)				PRUNE2 (ENSG00000106772)															PRRC2B (ENSG00000130723)													SCCPDH (ENSG00000143653)			SAMM50 (ENSG00000100347)
		EIF4EBP3 (ENSG00000243056)						PRPF40A (ENSG00000196504)				SLC27A1 (ENSG00000130304)															C16orf13 (ENSG00000130731)													MRPL42 (ENSG00000198015)			PSMD6 (ENSG00000163636)
		FXYD6 (ENSG00000137726)						TXNL4A (ENSG00000141759)				? (ENSG00000154768)															CBX4 (ENSG00000141582)													MSH2 (ENSG00000095002)			GBAS (ENSG00000146729)
		DUSP1 (ENSG00000120129)						ERGIC3 (ENSG00000125991)				TRPS1 (ENSG00000104447)															SOGA1 (ENSG00000149639)													AK3 (ENSG00000147853)			IMPDH2 (ENSG00000178035)
		GATM (ENSG00000171766)						ATF4 (ENSG00000128272)				CDKN1B (ENSG00000111276)															SACS (ENSG00000151835)													EIF4H (ENSG00000106682)			LGALS12 (ENSG00000133317)
		CLEC9A (ENSG00000197992)						MRPL47 (ENSG00000136522)				DLG2 (ENSG00000150672)															HNRNPDL (ENSG00000152795)													NQO2 (ENSG00000124588)			ZDHHC2 (ENSG00000104219)
		ACAP1 (ENSG00000072818)						PPP4R2 (ENSG00000163605)				RIMBP3C (ENSG00000183246)															NUP214 (ENSG00000126883)													TMX1 (ENSG00000139921)			WDR43 (ENSG00000163811)
		FAM43A (ENSG00000185112)						? (ENSG00000108294)				IQSEC2 (ENSG00000124313)															PABPC1L (ENSG00000101104)													HADH (ENSG00000138796)			MRPL52 (ENSG00000172590)
		TTC23L (ENSG00000205838)						SMARCC1 (ENSG00000173473)				RASGEF1A (ENSG00000198915)															BRI3 (ENSG00000164713)													ELOVL1 (ENSG00000066322)			PRUNE1 (ENSG00000143363)
		LECT1 (ENSG00000136110)						SRF (ENSG00000112658)				ECT2L (ENSG00000203734)															UPF2 (ENSG00000151461)													RNPS1 (ENSG00000205937)			TRAP1 (ENSG00000126602)
		USP11 (ENSG00000102226)						ESF1 (ENSG00000089048)				SMARCD3 (ENSG00000082014)															DSE (ENSG00000111817)													MGME1 (ENSG00000125871)			PSMD12 (ENSG00000197170)
		RTP4 (ENSG00000136514)						SGO2 (ENSG00000163535)				HOXA4 (ENSG00000197576)															ZNF106 (ENSG00000103994)													HNRNPC (ENSG00000092199)			PUS7 (ENSG00000091127)
		SIPA1 (ENSG00000213445)						FAM133B (ENSG00000234545)				C11orf80 (ENSG00000173715)															GPR12 (ENSG00000132975)													RILP (ENSG00000167705)			NOP2 (ENSG00000111641)
		NAALAD2 (ENSG00000077616)						FBXO9 (ENSG00000112146)				CHRFAM7A (ENSG00000166664)															DISC1 (ENSG00000162946)													NUDT4 (ENSG00000173598)			MRPS24 (ENSG00000062582)
		CPXM1 (ENSG00000088882)						CKAP5 (ENSG00000175216)				SIDT1 (ENSG00000072858)															ODF3B (ENSG00000177989)													PEPD (ENSG00000124299)			WEE1 (ENSG00000166483)
		PNRC1 (ENSG00000146278)						SRP19 (ENSG00000153037)				ZNF208 (ENSG00000160321)															WDR82 (ENSG00000164091)													SRI (ENSG00000075142)			PMPCA (ENSG00000165688)
		ADPRM (ENSG00000170222)						JUND (ENSG00000130522)				ARHGEF1 (ENSG00000076928)															EDEM3 (ENSG00000116406)													TMEM50A (ENSG00000183726)			TOLLIP (ENSG00000078902)
		FAM184B (ENSG00000047662)						JADE1 (ENSG00000077684)				IBA57-AS1 (ENSG00000203684)															RAD23B (ENSG00000119318)													ILKAP (ENSG00000132323)			PXMP2 (ENSG00000176894)
		RASA4B (ENSG00000170667)						RNF43 (ENSG00000108375)				C11orf63 (ENSG00000109944)															ABL2 (ENSG00000143322)													PSMF1 (ENSG00000125818)			RHOBTB3 (ENSG00000164292)
		? (ENSG00000214999)						NONO (ENSG00000147140)				SNTB1 (ENSG00000172164)															QSOX1 (ENSG00000116260)													TRAPPC6B (ENSG00000182400)			DCAF6 (ENSG00000143164)
		MPPED2 (ENSG00000066382)						KDM5A (ENSG00000073614)				GIMAP4 (ENSG00000133574)															CLEC1B (ENSG00000165682)													GTF3C5 (ENSG00000148308)			CYCS (ENSG00000172115)
		LRRC16A (ENSG00000079691)						FOXN2 (ENSG00000170802)				GOLGA8H (ENSG00000261794)															ITGAX (ENSG00000140678)													EWSR1 (ENSG00000182944)			BSDC1 (ENSG00000160058)
		TTC22 (ENSG00000006555)						MGA (ENSG00000174197)				ARHGAP44 (ENSG00000006740)															NFE2L1 (ENSG00000082641)													NDEL1 (ENSG00000166579)			GADD45GIP1 (ENSG00000179271)
		CBX2 (ENSG00000173894)						TXNDC17 (ENSG00000129235)				PMEPA1 (ENSG00000124225)															NSRP1 (ENSG00000126653)													PSMD4 (ENSG00000159352)			MRPL37 (ENSG00000116221)
		L3HYPDH (ENSG00000126790)						SPEN (ENSG00000065526)				PLPPR2 (ENSG00000105520)															RPL24 (ENSG00000114391)													PRPS1 (ENSG00000147224)			EBNA1BP2 (ENSG00000117395)
		IDNK (ENSG00000148057)						B3GALT6 (ENSG00000176022)				IFITM10 (ENSG00000244242)															CEP83 (ENSG00000173588)													C7orf49 (ENSG00000122783)			DPH2 (ENSG00000132768)
		C6orf141 (ENSG00000197261)						IDH2 (ENSG00000182054)				PRELID3A (ENSG00000141391)															TREM1 (ENSG00000124731)													SUMO1 (ENSG00000116030)			SYNGR2 (ENSG00000108639)
		THRB (ENSG00000151090)						ING5 (ENSG00000168395)				VN1R1 (ENSG00000178201)															SH3BP1 (ENSG00000100092)													CIAPIN1 (ENSG00000005194)			BCL2L11 (ENSG00000153094)
		METTL24 (ENSG00000053328)						USP12 (ENSG00000152484)				TCEB1P28 (ENSG00000105694)															PRRC2A (ENSG00000204469)													SPTLC1 (ENSG00000090054)			ADSL (ENSG00000239900)
		PTMS (ENSG00000159335)						KIF5B (ENSG00000170759)				CASP4 (ENSG00000196954)															PLXND1 (ENSG00000004399)													NIPA2 (ENSG00000140157)			PLEKHJ1 (ENSG00000104886)
		TMEM159 (ENSG00000011638)						QSER1 (ENSG00000060749)				HIST1H2AC (ENSG00000180573)															GIT1 (ENSG00000108262)													PHYH (ENSG00000107537)			GAR1 (ENSG00000109534)
		MPDZ (ENSG00000107186)						BASP1 (ENSG00000176788)																			ZBED3 (ENSG00000132846)													CPQ (ENSG00000104324)			CHAC2 (ENSG00000143942)
		TSPAN13 (ENSG00000106537)						GRSF1 (ENSG00000132463)																			AGTRAP (ENSG00000177674)													USP5 (ENSG00000111667)			WRN (ENSG00000165392)
		APOL1 (ENSG00000100342)						NFATC3 (ENSG00000072736)																			CAPN3 (ENSG00000092529)													ECI2 (ENSG00000198721)			C19orf48 (ENSG00000167747)
		AGAP2 (ENSG00000135439)						UBE2A (ENSG00000077721)																			GRAMD1B (ENSG00000023171)													XRCC6 (ENSG00000196419)			MRTO4 (ENSG00000053372)
		RRAS (ENSG00000126458)						CENPJ (ENSG00000151849)																			NTNG2 (ENSG00000196358)													HACD3 (ENSG00000074696)			RPF2 (ENSG00000197498)
		PRR16 (ENSG00000184838)						ACTR3 (ENSG00000115091)																			NIN (ENSG00000100503)													PSMA2 (ENSG00000106588)			NMI (ENSG00000123609)
		CYYR1 (ENSG00000166265)						NCOA1 (ENSG00000084676)																			PHC2 (ENSG00000134686)													VTA1 (ENSG00000009844)			POP7 (ENSG00000172336)
		MAP4K2 (ENSG00000168067)						ATP11B (ENSG00000058063)																			PDE4D (ENSG00000113448)													ASF1A (ENSG00000111875)			SFXN4 (ENSG00000183605)
		RPL7 (ENSG00000147604)						RBM33 (ENSG00000184863)																			CNNM3 (ENSG00000168763)													PPP2R1A (ENSG00000105568)			DPM2 (ENSG00000136908)
		SLC16A2 (ENSG00000147100)						CMC1 (ENSG00000187118)																			SLC4A7 (ENSG00000033867)													DHX32 (ENSG00000089876)			RITA1 (ENSG00000139405)
		ATP1A1-AS1 (ENSG00000203865)						PPIL3 (ENSG00000240344)																			ALMS1 (ENSG00000116127)													PPME1 (ENSG00000214517)			NDUFAF2 (ENSG00000164182)
		FAM213A (ENSG00000122378)						COA1 (ENSG00000106603)																			TBC1D16 (ENSG00000167291)													SERPINI1 (ENSG00000163536)			C6orf89 (ENSG00000198663)
		CD59 (ENSG00000085063)						TPR (ENSG00000047410)																			USP34 (ENSG00000115464)													ARL2BP (ENSG00000102931)			PARVB (ENSG00000188677)
		MPZL2 (ENSG00000149573)						FAM72B (ENSG00000188610)																			KCNG2 (ENSG00000178342)													HSF1 (ENSG00000185122)			NDUFV2 (ENSG00000178127)
		ANXA4 (ENSG00000196975)						SEC13 (ENSG00000157020)																			IREB2 (ENSG00000136381)													DDX1 (ENSG00000079785)			EIF2S1 (ENSG00000134001)
		NFKB2 (ENSG00000077150)						GRAMD4 (ENSG00000075240)																			NCF2 (ENSG00000116701)													MAGED1 (ENSG00000179222)			MACROD1 (ENSG00000133315)
		GPC5 (ENSG00000179399)						USP33 (ENSG00000077254)																			MARVELD1 (ENSG00000155254)													SOD1 (ENSG00000142168)			MRPS35 (ENSG00000061794)
		HSD17B14 (ENSG00000087076)						STK24 (ENSG00000102572)																			TTN (ENSG00000155657)													TANGO2 (ENSG00000183597)			TSFM (ENSG00000123297)
		IL12A (ENSG00000168811)						LARP4B (ENSG00000107929)																			TYMP (ENSG00000025708)													NRBP1 (ENSG00000115216)			GUSB (ENSG00000169919)
		GPRASP2 (ENSG00000158301)						SLC7A5 (ENSG00000103257)																			TBC1D2B (ENSG00000167202)													SDHC (ENSG00000143252)			DAG1 (ENSG00000173402)
		RAB33A (ENSG00000134594)						TRA2A (ENSG00000164548)																			UBR5 (ENSG00000104517)													MED20 (ENSG00000124641)			NIP7 (ENSG00000132603)
		? (ENSG00000173727)						SLC31A1 (ENSG00000136868)																			MRPL57 (ENSG00000173141)													WDR1 (ENSG00000071127)			HSPBP1 (ENSG00000133265)
		IQSEC3 (ENSG00000120645)						BLM (ENSG00000197299)																			CCNY (ENSG00000108100)													SH3BGRL2 (ENSG00000198478)			GPATCH4 (ENSG00000160818)
		PTP4A3 (ENSG00000184489)						WDR4 (ENSG00000160193)																			TARBP1 (ENSG00000059588)													RAB11A (ENSG00000103769)			POLR2H (ENSG00000163882)
		TMEM204 (ENSG00000131634)						ARF6 (ENSG00000165527)																			CDK13 (ENSG00000065883)													RBM42 (ENSG00000126254)			PPIE (ENSG00000084072)
		PDE6G (ENSG00000185527)						CEBPZ (ENSG00000115816)																			EPHB6 (ENSG00000106123)													VTI1B (ENSG00000100568)			PDK3 (ENSG00000067992)
		TANC1 (ENSG00000115183)						MRPL19 (ENSG00000115364)																			U2AF2 (ENSG00000063244)													ACOT2 (ENSG00000119673)			EIF3I (ENSG00000084623)
		HOXA10 (ENSG00000253293)						SERP1 (ENSG00000120742)																			TTC3 (ENSG00000182670)													GLOD4 (ENSG00000167699)			GTF3A (ENSG00000122034)
		LY6G5C (ENSG00000204428)						MYO9A (ENSG00000066933)																			SON (ENSG00000159140)													HDAC1 (ENSG00000116478)			PFAS (ENSG00000178921)
		NUDT11 (ENSG00000196368)						COX6A1 (ENSG00000111775)																			DNAJC5 (ENSG00000101152)													NDUFS2 (ENSG00000158864)			RBX1 (ENSG00000100387)
		ZNF436-AS1 (ENSG00000249087)						YME1L1 (ENSG00000136758)																			ARF3 (ENSG00000134287)													GRWD1 (ENSG00000105447)			PHB (ENSG00000167085)
		ZNF334 (ENSG00000198185)						FXR1 (ENSG00000114416)																			TRIM38 (ENSG00000112343)													NELFCD (ENSG00000101158)			ACY1 (ENSG00000243989)
		GLUD2 (ENSG00000182890)						SLFN11 (ENSG00000172716)																			FGFR1 (ENSG00000077782)													PAIP1 (ENSG00000172239)			CCND1 (ENSG00000110092)
		LRP6 (ENSG00000070018)						SRSF11 (ENSG00000116754)																			SSH2 (ENSG00000141298)													NF2 (ENSG00000186575)			RNASE1 (ENSG00000129538)
		PXN (ENSG00000089159)						PRPF38B (ENSG00000134186)																			KAT6B (ENSG00000156650)													DRAP1 (ENSG00000175550)			CHST2 (ENSG00000175040)
		ME3 (ENSG00000151376)						SNRPB2 (ENSG00000125870)																			RRAGD (ENSG00000025039)													TFG (ENSG00000114354)			VKORC1L1 (ENSG00000196715)
		MFGE8 (ENSG00000140545)						DCXR (ENSG00000169738)																			STAR (ENSG00000147465)													APBA2 (ENSG00000034053)			STRA13 (ENSG00000169689)
		DHRS12 (ENSG00000102796)						USP9X (ENSG00000124486)																			KCNQ5 (ENSG00000185760)													SNW1 (ENSG00000100603)			VRK1 (ENSG00000100749)
		PRR15 (ENSG00000176532)						HERC2 (ENSG00000128731)																			DNAJC21 (ENSG00000168724)													LCN2 (ENSG00000148346)			SUSD1 (ENSG00000106868)
		ZFAND2B (ENSG00000158552)						IER2 (ENSG00000160888)																			ZMAT1 (ENSG00000166432)													THOC6 (ENSG00000131652)			KLF3 (ENSG00000109787)
		EFNB1 (ENSG00000090776)						CCDC73 (ENSG00000186714)																			SNX30 (ENSG00000148158)													NGRN (ENSG00000182768)			? (ENSG00000176274)
		TRAPPC6A (ENSG00000007255)						ERBIN (ENSG00000112851)																			RNF187 (ENSG00000168159)													MTX1 (ENSG00000173171)			RUVBL2 (ENSG00000183207)
		PLAG1 (ENSG00000181690)						PDCD7 (ENSG00000090470)																			P2RY11 (ENSG00000244165)													SHARPIN (ENSG00000179526)			MRPS2 (ENSG00000122140)
		CLIC2 (ENSG00000155962)						NCLN (ENSG00000125912)																			CSNK1G2 (ENSG00000133275)													MED28 (ENSG00000118579)			NXT1 (ENSG00000132661)
		PEA15 (ENSG00000162734)						TSNAX (ENSG00000116918)																			SETD7 (ENSG00000145391)													? (ENSG00000183291)			SLC14A1 (ENSG00000141469)
		GNG10 (ENSG00000242616)						RANGAP1 (ENSG00000100401)																			PRKACA (ENSG00000072062)													SHMT1 (ENSG00000176974)			RRP1 (ENSG00000160214)
		GGT7 (ENSG00000131067)						CHD8 (ENSG00000100888)																			FAM193B (ENSG00000146067)													PSMD2 (ENSG00000175166)			RPUSD3 (ENSG00000156990)
		TMEM150A (ENSG00000168890)						PSMB4 (ENSG00000159377)																			DNAJC13 (ENSG00000138246)													DHRS13 (ENSG00000167536)			PLD6 (ENSG00000179598)
		LOXL3 (ENSG00000115318)						DCLRE1C (ENSG00000152457)																			GRIP1 (ENSG00000155974)													ALG11 (ENSG00000253710)			AFAP1L1 (ENSG00000157510)
		SLC25A30 (ENSG00000174032)						LAMTOR2 (ENSG00000116586)																			RPTOR (ENSG00000141564)													PSMD3 (ENSG00000108344)			PNO1 (ENSG00000115946)
		TSPAN2 (ENSG00000134198)						PICALM (ENSG00000073921)																			SERPINI2 (ENSG00000114204)													FOPNL (ENSG00000133393)			MRPS12 (ENSG00000128626)
		TMEM92 (ENSG00000167105)						E2F1 (ENSG00000101412)																			RHOQ (ENSG00000119729)													YTHDF2 (ENSG00000198492)			C1orf109 (ENSG00000116922)
		GIPC2 (ENSG00000137960)						FAM53B (ENSG00000189319)																			ZXDC (ENSG00000070476)													AAMP (ENSG00000127837)			N4BP2L1 (ENSG00000139597)
		ATL1 (ENSG00000198513)						KLF13 (ENSG00000169926)																			HEATR1 (ENSG00000119285)													HOMER2 (ENSG00000103942)			PAFAH1B3 (ENSG00000079462)
		DMKN (ENSG00000161249)						RNMT (ENSG00000101654)																			ARL11 (ENSG00000152213)													CD55 (ENSG00000196352)			NUP62CL (ENSG00000198088)
		RSAD2 (ENSG00000134321)						SET (ENSG00000119335)																			FRYL (ENSG00000075539)													UCHL5 (ENSG00000116750)			SLC25A42 (ENSG00000181035)
		TPD52 (ENSG00000076554)						FRAT2 (ENSG00000181274)																			FAM78A (ENSG00000126882)													WDR18 (ENSG00000065268)			YPEL4 (ENSG00000166793)
		BCKDK (ENSG00000103507)						ZMYM4 (ENSG00000146463)																			FBRSL1 (ENSG00000112787)													ZC3H14 (ENSG00000100722)			? (ENSG00000170727)
		HOXA7 (ENSG00000122592)						RBM34 (ENSG00000188739)																			CNOT1 (ENSG00000125107)													ESD (ENSG00000139684)			ATG3 (ENSG00000144848)
		MPG (ENSG00000103152)																									ARFGEF1 (ENSG00000066777)													LYPLA1 (ENSG00000120992)			GTF2A2 (ENSG00000140307)
		BCKDHA (ENSG00000248098)																									SMARCA2 (ENSG00000080503)													ZNF574 (ENSG00000105732)			HEBP1 (ENSG00000013583)
		APBB1 (ENSG00000166313)																									RYBP (ENSG00000163602)													SPAG7 (ENSG00000091640)			MTCH2 (ENSG00000109919)
		OR2L13 (ENSG00000196071)																									UBE2Q1 (ENSG00000160714)													RBM14 (ENSG00000239306)			PLTP (ENSG00000100979)
		KLHL10 (ENSG00000161594)																									FBXO41 (ENSG00000163013)													TUBGCP4 (ENSG00000137822)			KBTBD12 (ENSG00000187715)
		CROCC (ENSG00000058453)																									PPP1R27 (ENSG00000182676)																TBL3 (ENSG00000183751)
		TMEM35B (ENSG00000243749)																									CREB3L2 (ENSG00000182158)																AGPAT5 (ENSG00000155189)
		PDE2A (ENSG00000186642)																									UPF1 (ENSG00000005007)																VARS (ENSG00000204394)
		IFIH1 (ENSG00000115267)																									ACIN1 (ENSG00000100813)																NDUFS8 (ENSG00000110717)
		FUT2 (ENSG00000176920)																									KDM2A (ENSG00000173120)																MCUR1 (ENSG00000050393)
		? (ENSG00000196622)																									INPP5A (ENSG00000068383)																IVNS1ABP (ENSG00000116679)
		TMEM25 (ENSG00000149582)																									SDCCAG8 (ENSG00000054282)																PES1 (ENSG00000100029)
		CLIP3 (ENSG00000105270)																									FAF1 (ENSG00000185104)																CDC16 (ENSG00000130177)
		COMT (ENSG00000093010)																									ZMIZ2 (ENSG00000122515)																KLF11 (ENSG00000172059)
		CAMK1D (ENSG00000183049)																									MANBA (ENSG00000109323)																NADK2 (ENSG00000152620)
		MPI (ENSG00000178802)																									? (ENSG00000204790)																METTL5 (ENSG00000138382)
		ANKRD65 (ENSG00000235098)																									ZZEF1 (ENSG00000074755)																TMEM9B (ENSG00000175348)
		? (ENSG00000263281)																									SUCNR1 (ENSG00000198829)																TSPAN14 (ENSG00000108219)
		TLR3 (ENSG00000164342)																									C19orf35 (ENSG00000188305)																RRS1 (ENSG00000179041)
		MPZL3 (ENSG00000160588)																									WDFY3 (ENSG00000163625)																MYBBP1A (ENSG00000132382)
		TRIP6 (ENSG00000087077)																									MTSS1L (ENSG00000132613)																TNFAIP6 (ENSG00000123610)
		SLC25A27 (ENSG00000153291)																									NCR3LG1 (ENSG00000188211)																DSN1 (ENSG00000149636)
		HTATIP2 (ENSG00000109854)																									MTMR11 (ENSG00000014914)																TNFRSF12A (ENSG00000006327)
		TMEM150C (ENSG00000249242)																									SIGLEC12 (ENSG00000254521)																CR1 (ENSG00000203710)
		STAMBPL1 (ENSG00000138134)																									CELA1 (ENSG00000139610)																TIMM50 (ENSG00000105197)
		ACP2 (ENSG00000134575)																									HIPK3 (ENSG00000110422)																CTPS1 (ENSG00000171793)
		ABCB9 (ENSG00000150967)																									RAB11FIP2 (ENSG00000107560)																SURF6 (ENSG00000148296)
		RAB3A (ENSG00000105649)																									PDE7B (ENSG00000171408)																POLR2E (ENSG00000099817)
		ASB13 (ENSG00000196372)																									MYH9 (ENSG00000100345)																HSPH1 (ENSG00000120694)
		SAMD10 (ENSG00000130590)																									ACAP2 (ENSG00000114331)																EIF2B3 (ENSG00000070785)
		CLDN7 (ENSG00000181885)																									SLC38A4 (ENSG00000139209)																TXN2 (ENSG00000100348)
		ORAI3 (ENSG00000175938)																									WIZ (ENSG00000011451)																CCT2 (ENSG00000166226)
		RAB11FIP4 (ENSG00000131242)																									DLG4 (ENSG00000132535)																EIF6 (ENSG00000242372)
		GOLGA8B (ENSG00000215252)																									PPP1R12B (ENSG00000077157)																RMDN3 (ENSG00000137824)
		PLEKHF1 (ENSG00000166289)																									STAB1 (ENSG00000010327)																HDDC3 (ENSG00000184508)
		GBP5 (ENSG00000154451)																									ZNF787 (ENSG00000142409)																MRPL2 (ENSG00000112651)
		TMOD2 (ENSG00000128872)																									CEMIP (ENSG00000103888)																ERI3 (ENSG00000117419)
		LCN10 (ENSG00000187922)																									MIDN (ENSG00000167470)																APEH (ENSG00000164062)
		LYRM9 (ENSG00000232859)																									TRERF1 (ENSG00000124496)																ATP23 (ENSG00000166896)
		MLF2 (ENSG00000089693)																									PATZ1 (ENSG00000100105)																COL6A5 (ENSG00000172752)
		TMEM2 (ENSG00000135048)																									COL8A2 (ENSG00000171812)																PTGES3 (ENSG00000110958)
		IGF2BP3 (ENSG00000136231)																									ACPP (ENSG00000014257)																CCDC34 (ENSG00000109881)
		MAPRE3 (ENSG00000084764)																									WASF2 (ENSG00000158195)																YWHAH (ENSG00000128245)
		SERINC1 (ENSG00000111897)																									TMEM156 (ENSG00000121895)																C15orf57 (ENSG00000128891)
		IFIT1 (ENSG00000185745)																									ASCL2 (ENSG00000183734)																KIAA1586 (ENSG00000168116)
		RHBDF1 (ENSG00000007384)																									GRN (ENSG00000030582)																ADAMTS3 (ENSG00000156140)
		SLC5A5 (ENSG00000105641)																									IDH1 (ENSG00000138413)																RFT1 (ENSG00000163933)
		EID1 (ENSG00000255302)																									LSM11 (ENSG00000155858)																PSMA7 (ENSG00000101182)
		FAM133A (ENSG00000179083)																									GHRL (ENSG00000157017)																ATP11C (ENSG00000101974)
		PCBD1 (ENSG00000166228)																									? (ENSG00000197932)																TMEM164 (ENSG00000157600)
		PLSCR4 (ENSG00000114698)																									RHOBTB1 (ENSG00000072422)																ST13 (ENSG00000100380)
		KCNA6 (ENSG00000151079)																									LY75 (ENSG00000054219)																RGS16 (ENSG00000143333)
		LTBP4 (ENSG00000090006)																									BRD1 (ENSG00000100425)																ATP5O (ENSG00000241837)
		PRAF2 (ENSG00000243279)																									RTN4R (ENSG00000040608)																RRN3 (ENSG00000085721)
		RASSF6 (ENSG00000169435)																									MEGF9 (ENSG00000106780)																GALE (ENSG00000117308)
		SGCZ (ENSG00000185053)																									MGRN1 (ENSG00000102858)																SMYD5 (ENSG00000135632)
		CSRP1 (ENSG00000159176)																									ABHD17C (ENSG00000136379)																GCLC (ENSG00000001084)
		TOR1AIP1 (ENSG00000143337)																									PGAP1 (ENSG00000197121)																TDP1 (ENSG00000042088)
		RNF220 (ENSG00000187147)																									CABIN1 (ENSG00000099991)																ERMAP (ENSG00000164010)
		HOXB5 (ENSG00000120075)																									PHF21A (ENSG00000135365)																RFK (ENSG00000135002)
		TCTA (ENSG00000145022)																									DLG1 (ENSG00000075711)																PTGES3L-AARSD1 (ENSG00000108825)
		NOMO2 (ENSG00000185164)																									CLOCK (ENSG00000134852)																PTGES2 (ENSG00000148334)
		CRELD1 (ENSG00000163703)																									ZNF516 (ENSG00000101493)																GCAT (ENSG00000100116)
		CDH4 (ENSG00000179242)																									GOLGA2 (ENSG00000167110)																LCA5 (ENSG00000135338)
		SLC52A3 (ENSG00000101276)																									LAYN (ENSG00000204381)																RBFA (ENSG00000101546)
		IFIT5 (ENSG00000152778)																									TRIM66 (ENSG00000166436)																RCN3 (ENSG00000142552)
		CCPG1 (ENSG00000260916)																									KIAA2013 (ENSG00000116685)																HPS1 (ENSG00000107521)
		TCEAL4 (ENSG00000133142)																									EPG5 (ENSG00000152223)																PNPT1 (ENSG00000138035)
		PCMTD2 (ENSG00000203880)																									DOCK11 (ENSG00000147251)																METTL13 (ENSG00000010165)
		TP53I3 (ENSG00000115129)																									BAZ2B (ENSG00000123636)																MLX (ENSG00000108788)
		VSIG8 (ENSG00000243284)																									OSBPL5 (ENSG00000021762)																NUP62 (ENSG00000213024)
		? (ENSG00000231360)																									UBE2E1 (ENSG00000170142)																SEH1L (ENSG00000085415)
		BIRC3 (ENSG00000023445)																									C6orf48 (ENSG00000204387)																EIF3M (ENSG00000149100)
		LDHAL6A (ENSG00000166800)																									SEC16A (ENSG00000148396)																PRIM1 (ENSG00000198056)
		MECOM (ENSG00000085276)																									NACA2 (ENSG00000253506)																IMP4 (ENSG00000136718)
		GLTP (ENSG00000139433)																									CEP170 (ENSG00000143702)																EEF1E1 (ENSG00000124802)
		CYP4F22 (ENSG00000171954)																									SEC31B (ENSG00000075826)																DAP3 (ENSG00000132676)
		L3MBTL4 (ENSG00000154655)																									TBC1D10B (ENSG00000169221)																ACD (ENSG00000102977)
		FGF7 (ENSG00000140285)																									? (ENSG00000108292)																PSMB5 (ENSG00000100804)
		BCL2A1 (ENSG00000140379)																									RASSF3 (ENSG00000153179)																UQCC2 (ENSG00000137288)
		CLCN1 (ENSG00000188037)																									MYH3 (ENSG00000109063)																GOT2 (ENSG00000125166)
		DUSP3 (ENSG00000108861)																									MARCH1 (ENSG00000145416)																MKS1 (ENSG00000011143)
		TTC9 (ENSG00000133985)																									GTF3C4 (ENSG00000125484)																? (ENSG00000129282)
		NR1H3 (ENSG00000025434)																									RANBP2 (ENSG00000153201)																MTERF2 (ENSG00000120832)
		ASB3 (ENSG00000115239)																									LRRK1 (ENSG00000154237)																GART (ENSG00000159131)
		ABI3BP (ENSG00000154175)																									AKAP10 (ENSG00000108599)																MRPL24 (ENSG00000143314)
		CRHR1 (ENSG00000120088)																									LAMTOR4 (ENSG00000188186)																POLD2 (ENSG00000106628)
		FSTL1 (ENSG00000163430)																									LRRC43 (ENSG00000158113)																PDHA1 (ENSG00000131828)
		FAM84B (ENSG00000168672)																									SLC24A1 (ENSG00000074621)																NDUFAF4 (ENSG00000123545)
		GSTO2 (ENSG00000065621)																									CDA (ENSG00000158825)																OSBPL8 (ENSG00000091039)
		TLDC1 (ENSG00000140950)																									HELZ (ENSG00000198265)																MRPL28 (ENSG00000086504)
		SNAP25 (ENSG00000132639)																									ASCC3 (ENSG00000112249)																RALBP1 (ENSG00000017797)
		? (ENSG00000259658)																									MSH5 (ENSG00000204410)																TRAK2 (ENSG00000115993)
		CEP126 (ENSG00000110318)																									MPRIP (ENSG00000133030)																NFE2L2 (ENSG00000116044)
		FBXO32 (ENSG00000156804)																									HEATR3 (ENSG00000155393)																HSPA9 (ENSG00000113013)
		TRIM68 (ENSG00000167333)																									PDK1 (ENSG00000152256)																MTHFS (ENSG00000136371)
		LAMP2 (ENSG00000005893)																									ZFYVE16 (ENSG00000039319)																SLC11A2 (ENSG00000110911)
		FUT6 (ENSG00000156413)																																									UBL4A (ENSG00000102178)
		PEAR1 (ENSG00000187800)																																									ALG3 (ENSG00000214160)
		PACRG (ENSG00000112530)																																									RABEPK (ENSG00000136933)
		C17orf67 (ENSG00000214226)																																									GNL2 (ENSG00000134697)
		ZSCAN23 (ENSG00000187987)																																									DLEU1 (ENSG00000176124)
		MERTK (ENSG00000153208)																																									IMMT (ENSG00000132305)
		BIVM (ENSG00000134897)																																									CCT7 (ENSG00000135624)
		SCRN2 (ENSG00000141295)																																									RNF123 (ENSG00000164068)
		TRPV2 (ENSG00000187688)																																									FAHD1 (ENSG00000180185)
		ZNF423 (ENSG00000102935)																																									SSSCA1 (ENSG00000173465)
		TAPBPL (ENSG00000139192)																																									ANKRD9 (ENSG00000156381)
		GYPE (ENSG00000197465)																																									DLGAP2 (ENSG00000198010)
		AMN1 (ENSG00000151743)																																									ACOT4 (ENSG00000177465)
		CLN5 (ENSG00000102805)																																									MECR (ENSG00000116353)
		STK32B (ENSG00000152953)																																									MIIP (ENSG00000116691)
		OAZ2 (ENSG00000180304)																																									PTCD3 (ENSG00000132300)
		DCTD (ENSG00000129187)																																									FAM60A (ENSG00000139146)
		SHISA5 (ENSG00000164054)																																									ALG1 (ENSG00000033011)
		GPR21 (ENSG00000188394)																																									ELAVL1 (ENSG00000066044)
		GOLGA8A (ENSG00000175265)																																									? (ENSG00000186235)
		TRIB3 (ENSG00000101255)																																									BCS1L (ENSG00000074582)
		CHMP4C (ENSG00000164695)																																									CCDC112 (ENSG00000164221)
		NAP1L3 (ENSG00000186310)																																									MRPS18B (ENSG00000204568)
		PYCR2 (ENSG00000143811)																																									DNAAF2 (ENSG00000165506)
		DDO (ENSG00000203797)																																									CLUH (ENSG00000132361)
		BCAM (ENSG00000187244)																																									MRPL4 (ENSG00000105364)
		THTPA (ENSG00000259431)																																									NT5C (ENSG00000125458)
		DRAM1 (ENSG00000136048)																																									MRPS23 (ENSG00000181610)
		FAM65B (ENSG00000111913)																																									ADAT2 (ENSG00000189007)
		TRIM69 (ENSG00000185880)																																									IRF6 (ENSG00000117595)
		MOV10 (ENSG00000155363)																																									CPOX (ENSG00000080819)
		PLA2G4C (ENSG00000105499)																																									DCTPP1 (ENSG00000179958)
		MDGA2 (ENSG00000139915)																																									E2F4 (ENSG00000205250)
		CDC14B (ENSG00000081377)																																									SUV39H2 (ENSG00000152455)
		C12orf66 (ENSG00000174206)																																									P2RY1 (ENSG00000169860)
		RIT1 (ENSG00000143622)																																									RUVBL1 (ENSG00000175792)
		GABARAPL1 (ENSG00000139112)																																									AFMID (ENSG00000183077)
		MUC20 (ENSG00000176945)																																									ISOC2 (ENSG00000063241)
		PATJ (ENSG00000132849)																																									COQ3 (ENSG00000132423)
		PIAS3 (ENSG00000131788)																																									SH3PXD2A (ENSG00000107957)
		GOLT1A (ENSG00000174567)																																									DRG1 (ENSG00000185721)
		PCLO (ENSG00000186472)																																									ECE2 (ENSG00000145194)
		BMP4 (ENSG00000125378)																																									FH (ENSG00000091483)
		MAPK3 (ENSG00000102882)																																									KEAP1 (ENSG00000079999)
		ALS2CL (ENSG00000178038)																																									WAPL (ENSG00000062650)
		ZC3H12C (ENSG00000149289)																																									PYURF (ENSG00000145337)
		NSUN7 (ENSG00000179299)																																									TKFC (ENSG00000149476)
		EPHX2 (ENSG00000120915)																																									UQCRC2 (ENSG00000140740)
		TCEAL2 (ENSG00000184905)																																									ECI1 (ENSG00000167969)
		? (ENSG00000212734)																																									SRRD (ENSG00000100104)
		SLC9A3R2 (ENSG00000065054)																																									MPV17L (ENSG00000156968)
		FOXD2 (ENSG00000186564)																																									MRPL35 (ENSG00000132313)
		LYNX1 (ENSG00000180155)																																									LRWD1 (ENSG00000161036)
		FAM134A (ENSG00000144567)																																									BTF3 (ENSG00000145741)
		? (ENSG00000181039)
		CBR3 (ENSG00000159231)
		IFIT2 (ENSG00000119922)
		ACTL10 (ENSG00000182584)
		LRRN1 (ENSG00000175928)
		GPRASP1 (ENSG00000198932)
		PLEKHA5 (ENSG00000052126)
		MACC1 (ENSG00000183742)
		DOCK3 (ENSG00000088538)
		TMEM130 (ENSG00000166448)
		EDARADD (ENSG00000186197)
		PTPN13 (ENSG00000163629)
		WWTR1 (ENSG00000018408)
		SATL1 (ENSG00000184788)
		IFI44 (ENSG00000137965)
		NARFL (ENSG00000103245)
		PPFIBP1 (ENSG00000110841)
		AEBP1 (ENSG00000106624)
		HBP1 (ENSG00000105856)
		TMEM38B (ENSG00000095209)
		GALNT11 (ENSG00000178234)
		PHLDA3 (ENSG00000174307)
		CNPPD1 (ENSG00000115649)
		DCHS1 (ENSG00000166341)
		TNFAIP8L2 (ENSG00000163154)
		DHCR24 (ENSG00000116133)
		C19orf38 (ENSG00000214212)
		KCND1 (ENSG00000102057)
		FERMT1 (ENSG00000101311)
		C22orf15 (ENSG00000169314)
		NLGN1 (ENSG00000169760)
		CMTM8 (ENSG00000170293)
		KIT (ENSG00000157404)
		IFT140 (ENSG00000187535)
		GIPC1 (ENSG00000123159)
		HIP1R (ENSG00000130787)
		ZFP2 (ENSG00000198939)
		PRRT3 (ENSG00000163704)
		MAP3K14 (ENSG00000006062)
		TCTE3 (ENSG00000184786)
		FDFT1 (ENSG00000079459)
		? (ENSG00000184566)
		TMEM256-PLSCR3 (ENSG00000187838)
		DNAJB1 (ENSG00000132002)
		CEACAM1 (ENSG00000079385)
		SYDE1 (ENSG00000105137)
		DIDO1 (ENSG00000101191)
		NAP1L2 (ENSG00000186462)
		CCDC136 (ENSG00000128596)
		FSD2 (ENSG00000186628)
		SPRY1 (ENSG00000164056)
		ST8SIA4 (ENSG00000113532)
		MOAP1 (ENSG00000165943)
		LRFN3 (ENSG00000126243)
		ST3GAL4 (ENSG00000110080)
		MIXL1 (ENSG00000185155)
		ZNF20 (ENSG00000132010)
		C10orf55 (ENSG00000222047)
		VWA2 (ENSG00000165816)
		EDA2R (ENSG00000131080)
		PAIP2B (ENSG00000124374)
		RCN1 (ENSG00000049449)
		CACNA1C (ENSG00000151067)
		HTR1B (ENSG00000135312)
		CISH (ENSG00000114737)

## Sheet: Gene Modules Oetjen
The modules and respective gene entries are from:	HSPC/HPC	MONOCYTE PROGENITOR	CD14+ MONOCYTE	CD16+ MONOCYTE	CD10+ B CELL	CD20+ B CELL	PLASMA CELL	CD4+ T CELL	CD8+ EFFECTOR T CELL	NATURAL KILLER CELL	PLASMOCYTOID DC	DENDRITIC CELL	MEGAKARYOCYTE	LATE ERYTHROID PROGENITOR	EARLY ERYTROCYTE	LATE ERYTROCYTE
Oetjen et al., JCI Insight 2018; 10.1172/jci.insight.124928.	SPINK2	MPO	S100A9	LST1	IGLL1	CD74	IGHG1	LTB	CCL5	GNLY	ITM2C	CST3	RP11-1143G9.4	HBD	CA1	PRDX2
	RP11-620J15.3	PRTN3	S100A8	FCGR3A	DNTT	CD79A	IGLC3	TRAC	NKG7	NKG7	GZMB	HLA-DPB1	SNCA	HBB	HBM	FAM178B
	PRSS57	ELANE	LYZ	AIF1	STMN1	MS4A1	IGHG3	IL7R	GZMH	GZMB	IRF8	HLA-DRA	CSTA	HBA1	CA2	KIAA0101
	AVP	RP11-1143G9.4	S100A12	FCER1G	VPREB1	HLA-DRA	IGHG2	JUNB	GZMK	CCL4	IRF7	HLA-DPA1	VCAN	HBA2	AHSP	ATPIF1
	KIAA0125	AZU1	CXCL8	IFITM3	CD79B	HLA-DQB1	IGHG4	NOSIP	GZMA	FGFBP2	PLD4	FCER1A	S100A12	SLC25A37	GYPA	SYNGR1
	SOX4	LYZ	FCN1	SAT1	TCL1A	IGHM	IGHA2	LDHB	CMC1	PRF1	JCHAIN	HLA-DRB1	FCN1	HBM	PRDX2	TMEM14C
	ANKRD28	CTSG	TYROBP	SERPINA1	HIST1H4C	HLA-DPB1	JCHAIN	LEPROTL1	CST7	TRDC	LILRA4	HLA-DQA1	ALAS2	ALAS2	HEMGN	CA1
	SERPINB1	LGALS1	CSTA	COTL1	VPREB3	IGHD	IGLL5	TRBC1	CCL4	SPON2	TCF4	CD74	MNDA	AHSP	HBD	BLVRB
	HSP90AB1	RETN	RP11-1143G9.4	MS4A7	CD24	HLA-DPA1	MZB1	SARAF	GNLY	KLRF1	C12orf75	HLA-DQB1	IFIT1B	SNCA	SLC4A1	TUBB
	CDK6	RNASE2	VCAN	S100A11	TUBA1B	HLA-DRB1	IGHGP	CD3E	TRGC2	GZMA	SERPINF1	HLA-DRB5	SLC25A37	GYPA	GYPB	HMGA1
	EBPL	PRSS57	CTSS	PSAP	SOX4	HLA-DQA1	IGLC7	CD3D	LYAR	CTSW	NPC2	LYZ	DCAF12	SLC4A1	HBA1	APOC1
	H2AFY	CLEC11A	CST3	CTSS	HMGB1	CD79B	IGKV1-12	TRBC2	KLRB1	KLRD1	PLAC8	LGALS1	RETN	HMBS	BLVRB	MPC2
	STMN1	SRGN	MNDA	LINC01272	HMGN2	LINC00926	SSR4	CCR7	DUSP2	CST7	CD74	CLEC10A	MS4A6A	TMCC2	HBB	AHSP
	CYTL1	CSTA	G0S2	CFD	TUBB	BANK1	DERL3	TCF7	CTSW	CCL5	ALOX5AP	HLA-DMA	CXCL8	GYPB	HBA2	KCNH2
	HMGA1	H2AFZ	CD14	TYROBP	HMGB2	MEF2C	FKBP11	RPS25	IL321	CMC1	SEC61B	ANXA2	CST3	BLVRB	HMGB2	REXO2
	PRDX1	GSTP1	FTL	FTL	H2AFZ	CD37	SEC11C	CD27	CD8A	HOPX	CCDC50	GSTP1	S100A9	BNIP3L	HIST1H4C	TUBA1B
	HNRNPA1	MGST1	NEAT1	CST3	CD9	HLA-DRB5	HERPUD1	PIK3IP1	FGFBP2	CLIC3	SOX4	VIM	PLBD1	CA1	H1F0	HSPD1
	ZFAS1	CFD	LGALS1	FTH1	KIAA0101	CD83	ITM2C	RPS27	AC092580.4	CCL3	SCT	COTL1	SLC4A1	HEMGN	UROD	HMGB1
	NPM1	FABP5	LST1	CD68	UHRF1	HLA-DMA	HSP90B1	MAL	KLRD1	KLRB1	PPP1R14B	S100A10	LYZ	IFIT1B	TUBA1B	NME4
	EGFL7	RP11-620J15.3	FCER1G	IFI30	PTMA	RP5-887A10.1	FKBP2	RPS29	KLRG1	GZMH	APP	KLF4	SERPINA1	FECH	HMBS	HSP90AA1
	SMIM24	GAPDH	NAMPT	TIMP1	TYMS	VPREB3	XBP1	RPL30	HCST	CD7	RNASE6	AP1S2	MPEG1	BSG	MGST3	KLF1
	IMPDH2	PLAC8	AIF1	STXBP2	H2AFY	TCL1A	IGLV6-57	RPL31	GZMM	FCGR3A	UGCG	LGALS2	S100A8	TRIM58	SLC25A37	RAN
	NGFRAP1	HSP90B1	TYMP	SPI1	SMC4	HLA-DMB	PRDX4	RPL34	CD8B	CD247	CLIC3	PHACTR1	CYBB	BPGM	TUBB	HIST1H4C
	NUCB2	CH17-373J23.1	S100A11	NEAT1	TOP2A	ADAM28	TNFRSF17	ZFP36L2	HOPX	IL2RB	MZB1	RP11-1143G9.4	HBA2	EPB42	PTTG1	TMEM14B
	RPS24	ANKRD28	MS4A6A	TYMP	CD79A	TNFRSF13C	MYDGF	RPL13	C12orf75	IFITM2	TPM2	GRN	LGALS2	SELENBP1	CENPF	RPL22L1
	FABP5	VAMP8	PSAP	IFITM2	UBE2C	CD69	IGLV3-1	TNFAIP3	HLA-C	MYOM2	GPX1	SAMHD1	BNIP3L	SLC2A1	NUSAP1	RP11-620J15.3
	GAPDH	RAB32	S100A6	LYN	NUSAP1	RALGPS2	MANF	CD3G	ID2	ITGB2	BCL11A	GPX1	HBA1	RHAG	RHCE	SLIRP
	ENO1	MS4A3	AP1S2	LYPD2	SLC25A5	NFKBID	SPCS2	LEF1	CD3D1	GZMM	TSPAN13	CSTA	RBP7	SLC25A39	ALAS2	AKR1C3
	CD164	NAA38	SAT1	RHOC	VDAC1	FCER2	IGLC6	RPL32	PPP2R5C	MATK	DERL3	HLA-DMB	TYROBP	CAT	MYL4	CA2
	TSC22D1	SERPINB1	PLAUR	PILRA	PCNA	ARHGAP24	JSRP1	RPS12	HLA-B	IFITM1	VIMP	GAPDH	FGL2	ARL4A	SLC25A39	METAP2
	TXN	HMGN2	GRN	S100A4	IGHM	IGLC3	SDF2L1	RPLP2	HLA-A	MYO1F	SPCS1	GPR183	LST1	LGALS3	CAT	H2AFZ
	SNRPE	ENO1	LGALS2	HLA-DPA1	ACTG1	HLA-DQA2	AL928768.3	FLT3LG	CD99	APMAP	PTPRS	HLA-DQA2	BCL2L1	STOM	RHAG	DUT
	MDK	NUCB2	CLEC7A	NPC2	MKI67	PLPP5	PDIA6	RPS6	TUBA4A	PLAC8	CST3	IRF8	FCER1G	TSPO2	SNCA	GLRX
	RPLP0	VIM	SERPINA1	FCN1	DUT	IGLC2	PDIA4	RPS15A	B2M	PFN1	SMPD3	CPVL	TRIM58	PIM1	TFDP1	UROD
	CRHBP	GPX1	GPX1	MAFB	RCSD1	IRF8	SSR3	RPL36	CD21	HCST	PTCRA	CAPG	KLF4	STRADB	GYPC	YBX1
	HSPD1	JUND	SRGN	FAM26F	NUCKS1	MARCH1	UBE2J1	GLTSCR2	CXCR41	CD160	HLA-DRA	RAC1	CFP	NCOA4	SMIM1	CCT6A
	IGFBP7	MNDA	CFD	NAMPT	TCF4	BIRC3	CRELD2	RPL9	MYO1F	XCL2	HLA-DPA1	AREG	BPGM	H1F0	RAD23A	NOP10
	HINT1	TXN	LINC00936	ASAH1	PRDX1	CD22	ANKRD28	DNAJB1	CD3E1	RHOC	SPIB	ACTB	CD14	MKRN1	TFRC	TYMS
	RPS4X	RP11-160E2.6	KLF4	LILRB2	HLA-DRA	GNG7	SPCS3	RPL38	TRAC1	CD63	LRRC26	CFP	GRN	CA2	KLF1	RANBP1
	CLEC11A	KIAA0101	FGL2	C10orf54	PDLIM1	BLK	VIMP	RPL35A	TRBC21	C12orf75	HLA-DPB1	ARPC1B	MKRN1	UBB	FECH	HMGN5
	EGR1	STMN1	TSPO	C5AR1	H3F3A	PHACTR1	ERLEC1	RPS27A	LITAF	FCER1G	PLP2	SPI1	HBB	FBXO7	HAGH	PCNA
	MSI2	RPS24	S100A4	S100A6	H2AFV	SMIM14	TRIB1	RPL3	SAMD3	IGFBP7	FCER1G	FCER1G	HBD	KLF1	EPB42	CKS2
	MEST	PYCARD	VIM	G0S2	LAT2	HVCN1	LMAN2	RPL21	SRSF7	SAMD3	HLA-DMA	ALDH2	GMPR	MPP1	RRM2	ATP5G1
	DUT	C14orf2	CFP	PECAM1	DEK	PMAIP1	PLPP5	IL32	JUN1	PYHIN1	LDLRAD4	SLC25A5	NCF2	PRDX2	ARL6IP1	HEBP1
	EEF1B2	EGR1	FTH1	CLEC7A	CENPF	TCOF1	TMED9	RPS14	GADD45B	PRSS23	IL3RA	H2AFY	FAM210B	EIF1AY	MKI67	STMN1
	DDAH2	SNRPE	CH17-373J23.1	LRRC25	PTTG1	SWAP70	SDC1	EVL	GZMB	ID2	IRF4	CD1C	AHSP	RHCE	KIAA0101	HMGB2
	KIAA0101	C1QTNF4	NPC2	CDKN1C	SSBP2	HERPUD1	EAF2	RPL11	RARRES31	HLA-C	FCER1A	ANXA5	SELENBP1	RAD23A	BIRC5	EIF5A
	GSTP1	IGFBP7	COTL1	PLAUR	PARP1	CD52	GNG7	EIF3E	MATK	JAK1	CYB561A3	ACTG1	BLVRB	PDZK1IP1	BSG	HSPE1
	FCER1A	SHFM1	IL1B	SOD2	MCM7	CD19	SELM	LCK	APOBEC3G	EFHD2	GAPT	RNASE6	ADIPOR1	DCAF12	TUBB4B	SMIM1
	NAA38	GRN	TKT	CSF1R	FABP5	P2RX5	FCRL5	BCL11B	SYNE2	CYBA	LILRB4	LSP1	CLEC7A	FAM210B	CKS2	UBAC1
	YWHAE	H2AFY	CCL3	VMO1	BCL7A	SNX2	CD38	RPL23A	PTPRC	DOK2	GRN	MAP3K8	STRADB	DMTN	FAM210B	SERBP1
	RPL7A	UQCRH	CYBB	BID	EBF1	LAPTM5	LMAN1	TMEM123	CALM11	LITAF	TGFBI	DBI	LINC00936	NUDT4	SMC4	SNRPE
	TALDO1	PPIA	TNFSF13B	TNFRSF1B	AKAP12	POU2F2	CD79A	RPL10	PIK3R1	BIN2	HLA-DRB1	C1orf162	CEBPD	SEC62	TMEM56	SNRPG
	HSPB1	TNFSF13B	CTSD	CFP	HMGN1	EZR	KDELR2	TOMM7	FYN	TPST2	DNASE1L3	JAML	NFIX	UROD	SELENBP1	CD36
	C1QTNF4	MT-ND1	CD68	WARS	CMTM8	TMEM156	TNFRSF13B	RPS28	HLA-E1	HLA-B	TRAF4	FCGRT	HBM	TOP1	UBAC1	TIMM13
	BST2	RPLP1	RGS2	LILRA5	NASP	CYB561A3	SPAG4	RPS18	ZFP36	S1PR5	CD68	IFI30	KRT1	XPO7	DMTN	RPA3
	GNB2L1	TIMM13	CSF3R	HLA-DRB5	HNRNPA1	LTB	TXNDC15	SNHG8	RUNX3	ADGRG1	PTPRE	RNF130	CD68	YBX3	HBG2	EPCAM
	SDPR	ATP5G2	THBS1	HCK	CARHSP1	ORAI2	MDK	RCAN3	RORA	NCR3	RAB11FIP1	LY86	LGALS1	CCNDBP1	TUBG1	SNRPD1
	CD34	C20orf27	EREG	CSTB	BIRC5	NCF1	DNAJC1	RPS20	SH3BGRL3	TTC38	MAPKAPK2	VAMP8	FECH	MAP2K3	CDK1	HSP90AB1
	SPINT2	HSBP1	PLBD1	CXCL16	HMGA1	TPD52	TMEM205	C6orf48	CD521	CD99	SLC15A4	FABP5	YBX3	MYL4	LBR	TFRC
	APEX1	SERPINB10	PYCARD	TKT	SRSF3	REL	HM13	RPS16	ITGB2	HLA-A	CLEC4C	LST1	EPB42	EIF2AK1	AK1	CDK4
	GATA2	KLF4	RETN	FKBP1A	RNASEH2B	LY86	HDLBP	AES	ZFP36L21	ARPC2	RP11-117D22.2	ARL4C	TNFSF13B	GMPR	RFESD	PA2G4
	UQCRH	APLP2	CCL3L3	LGALS1	HNRNPA2B1	IFT57	RASGRP3	RPL13A	IER2	CHST12	FAM129C	AIF1	LINC01272	BCL2L1	TOP2A	NME1
	SNHG7	RNASE3	S100A10	OAZ1	RANBP1	IGKC	TXNDC11	RPS13	APMAP	RAC2	MEF2C	IGSF6	MARCH8	HAGH	PTMS	IDH2
	EIF3E	EREG	HLA-DRA	PYCARD	MAD2L2	FCMR	TPD52	MGAT4A	CD3G1	TYROBP	GAS6	AP2S1	SLC25A39	EMC3	ATPIF1	ALDH1A1
	ANP32B	EIF4EBP1	SOD2	NFKBIZ	MZB1	BTG1	CHPF	RPSA	IL2RG1	B2M	MPEG1	PYCARD	CLEC12A	NFIX	TSPO2	TXN
	RPL22L1	MT-CO2	RNF130	VASP	PPIA	TSC22D3	SLAMF7	RPL5	PFN1	ARPC5L	TNFRSF21	PLD4	NAMPT	TRAK2	GCLM	ATP5G3
	SYPL1	TYMS	STXBP2	BCL2A1	MSI2	RPS11	POU2AF1	RPL19	PRF1	CD300A	RUBCN	RAB11FIP1	NCOA4	RFESD	CDKN3	TAF9
	RNF130	SMIM24	HLA-DRB1	TCF7L2	YWHAQ	RPL18A	KDELR1	EEF1A1	LCK1	APOBEC3G	LINC00996	CTSH	LGALS3	TSPAN5	CD36	PRDX3
	RPL5	AIF1	FCGRT	SLC7A7	HMGB3	JCHAIN	RRBP1	RPL4	IFITM2	RUNX3	A1BG	CCDC88A	TYMP	SMIM1	IDH2	GATA1
	EEF2	ATOX1	CXCL2	NAP1L1	ZCCHC7	RPL8	MEF2C	RPL14	TNFAIP31	HLA-E	CAPG	IGFBP7	KCTD12	CMAS	CA3	TPGS2
	RPS23	MT-CO3	APLP2	HLA-DRB1	CKS1B	MT-ND4	SEL1L	RPL10A	MYL12A1	C1orf21	GNG7	LMNA	CFD	NFE2	MINPP1	NCL
	EIF3L	LYST	IFI30	ACTB	TOP2B	MT-CO2	SEL1L3	CD2	NFKBIA	RARRES3	PHACTR1	TPI1	GPX1	GLRX5	UBE2T	MPST
	LIMS1	CES1	GSTP1	ANXA5	LMNB1	RPS5	QPCT	RPS3	MALAT11	CFL1	CCDC88A	ARPC3	FTL	SMIM5	RHD	C1QBP
	BTF3	FAM101B	MPEG1	FGR	CD72	RPS8	TMEM156	RPL18	BTG11	C5orf56	C1orf186	CSTB	CTSS	SPTA1	TMEM14B	GYPC
	HMGB1	RNF130	SPI1	MT2A	HNRNPA3	RPS27	ATF5	RPS26	MT-CYB	CLIC1	JAML	MNDA	AIF1	CPEB4	TMEM14C	HNRNPAB
	LSM7	CD302	RBP7	KLF4	CD74	MT-ND3	SPATS2	FYB	S100A4	CALM1	RRBP1	CFL1	CLEC4A	GYPC	FBXO7	YWHAE
	IGLL1	KIAA0930	MAFB	PRELID1	ERH	RPL13A	LY96	RPS4X	MT-ND5	ABHD17A	HLA-DMB	COX5A	CSF3R	DPM2	CPOX	TIMM8B
	NPR3	CEBPD	CEBPD	CLEC12A	CD38	RPL15	GMPPB	LAT	MT-ND2	PPP1R18	RUNX2	GDI2	SPI1	MINPP1	ALAD	SRI
	NME1	NPW	NCF2	HN1	IDH2	FAU	MEI1	RPL22	UBC	GNG2	RASD1	GSN	CD302	YPEL4	HTRA2	ATP5J2
	CLU	RP11-84C10.2	ANXA2	ANXA2	MME	RPL23A	SRPRB	NPM1	MT-ATP6	SEPT7	RPS6KA4	TMSB10	IGSF6	TFDP2	STOM	BOLA3
	RPS2	CST3	RP11-160E2.6	ARPC3	SRP9	MT-CO3	SIL1	RPL37	ARPC2	DBI	SEL1L3	FKBP1A	AP1S2	HBQ1	SPTA1	MCM7
	MGST1	MGST2	IER3	HMOX1	USP1	RPS19	HLA-DOB	RPL39	H3F3B	IL2RG	CD2AP	COX8A	RAB31	FKBP8	UCP2	GADD45GIP1
	RPL37A	NREP	RAB31	RGS2	FAM129C	RPL41	FAM3C	TPT1	TMSB4X	ZAP70	C12orf45	ARPC2	S100A11	ACSL6	RBX1	CCT2
	SLC39A3	SERPINB8	MCL1	CARD16	MIS18BP1	MT-CO1	CCPG1	RPS8	DDX5	TXK	DAB2	CSF2RA	MAFB	TFRC	NME4	VDAC3
	NAP1L1	CDCA7	CPVL	RHOG	CKS2	RPL12	GAS6	RPL27A	CFL1	MYL12A	AC023590.1	PRMT9	FOXO3	ARG1	EIF2AK1	LMNA
	NCL	IRAK3	ASAH1	LILRA1	ADA	PRDM2	ZBP1	RHOH	MT-ND3	PRKCH	ARID3A	CEBPD	RIOK3	GUK1	ANP32E	TFDP1
	RPL15	MYB	RNASE6	CMTM6	EIF4A3	PRKCB	CD9	RPS10	EIF1	FGR	SHD	RNASE2	CTB-61M7.2	ANKRD9	MPC2	MYL4
	TIMM13	PRAM1	CTB-61M7.2	C1QA	RP11-620J15.3	RPS23	SEC61A1	RPS5	MT-CO1	SH3BGRL3	OPN3	PLAUR	MPP1	KRT1	UBE2C	ATP5B
	GNA15	RP6-159A1.4	TMEM107	FGL2	ILF2	FAM26F	PDK1	IFITM1	MT-ND4	ACTB	PLA2G16	ENHO	IFI30	CCS	HBQ1	MRPL51
	LDHB	CEBPA	CYP1B1	SLC11A1	SNRPE	EEF2	PREB	RPS3A	TMA7	ARHGDIB	GSN	S100A11	FBXO7	SLC1A5	ANP32B	CENPU
	SNRPD1	RPL35	CD36	RNASET2	PSMA4	NBEAL1	ABCB9	FOXP1	MT-ND1	TMSB4X	LGMN	PAK1	PLAUR	RHD	EPOR	PSMB5
	SET	HSPB1	ANXA1	HES4	NUCB2	CXCR4	PNOC	CD69	CLEC2B	H3F3B	ZFAT	YWHAE	GYPB	FGFR1OP2	UROS	AK1
	ESD	MRPL33	SGK1	LYST	HMGN3	MALAT1	SLC38A10	ZNF331	PTPN7	MYL6	BLNK	TGFBI	CTSZ	ARF4	DNAJC9	UQCRQ
	PEBP1	MS4A6A	ZEB2	MAPKAPK3	RBMX	DRAM2	CREB3L2	TSC22D3	C9orf142	SRGN	CLN8	CTSZ	TMCC2	ISCA1	ANK1	CNRIP1
	LAPTM4A	PLD4	PTPRE	ARPC1B	ERGIC1	MT-ATP6	ELL2	RPL27	SPOCK21	SERF2	LAMP5	PGLS	HEMGN	TERF2IP	PRC1	NFIA
	HIST1H4C	SPI1	HLA-DRB5	ZFAND5	YBX3	PNISR	CLECL1	RPL7	ANXA1	MT-CO1	MAP1A	OAZ1	NEAT1	GABARAPL2	DEK	CAST
	MYB	AK2	C5AR1	HSBP1	ZWINT	EVI2B	PAIP2B	CLEC2D	TSC22D31	MALAT1	RP11-73G16.2	PPT1	LILRA5	SOX6	STRADB	HMBS
	RPS3A	RUNX1	OAZ1	C19orf38	SOCS2	AC090498.1	PRDM1	RPS21	SRSF2	UBB	IDH3A	EREG	RNF130	ADIPOR1	SMC2	PAICS
	BEX1	C4orf48	GAPDH	MYL6	NONO	LIMD2	RP11-16E12.2	CD48	RPL36AL1	MT-CO2	FAM213A	GLIPR1	STXBP2	TMEM56	CENPE	BIRC5
	SNHG8	GGCT	CD302	EMP3	MYL6B	SYNGR2	CLPTM1L	ACAP1	IRF1	LY6E	SCN9A	IL1B	FAM46C	NARF	TESC	DYNLL1
	ATP5G2	SERF2	LY86	STX11	MAD2L1	TAGAP	ARSA	RPL24	MT2A	RP5-1171I10.5	TNNI2	H3F3A	RNASE6	PSMF1	AQP1	UQCC2
	COMT	PHPT1	CAPG	PTPN6	QRSL1	SMARCB1	COBLL1	PTGER4	LINC00152	AC092580.4	CSF2RB	DPYSL2	DMTN	FAXDC2	CCNB2	IMPDH2
	TYMS	RNASEH2C	CLEC12A	HLA-DRA	MCM3	ISG20	CKAP4	LINC00861	IFITM11	PTPN7	NEK8	TYROBP	CAPG	SLC14A1	HMMR	ANP32B
	C6orf48	ATP5I	GLIPR1	CASP1	TMEM243	JUN	PARM1	EEF1B2	HLA-F	FAM49B	PROC	CNPY3	EPB41	PITHD1	PCNA	TSPAN17
	C1QBP	PTMA	CYBA	ARPC2	ITM2C	CIRBP	EDEM2	RPL41	SEPT7	IER2	DUSP5	RNH1	G0S2	CPOX	CMAS	OAT
	LYL1	SNHG19	MGST1	CTSC	KIAA0125	SNX3	ZBTB38	RPL18A	DUSP1	PPP1CA	VEGFB	PTPRE	UBB	CLIC2	SLC2A1	ERH
	AC002454.1	CSF3R	NUP214	TESC	NAP1L1	ARID5B	CD59	RPL17	ARHGDIB	MT-ATP6	CXCR3	TIMP1	MARCKS	TNS1	OAT	ATP5A1
	CDK4	GGH	IGSF6	C1orf162	ATP5C1	TMEM243	DERL1	CD6	BIN2	FLNA	COBLL1	CLEC4A	RAB11FIP1	OSBP2	YWHAH	COX5A
	RPS8	NME1	CDA	SRGN	CCT8	KLF6	TMEM208	FXYD5	PRKCH	EVL	UNC93B1	BID	RNASE2	ANK1	RPA3	FKBP4
	CLNS1A	SLC44A1	C14orf2	ARRB2	TK1	RP1-313I6.12	MAN1A1	RPS19	FLNA	TXNIP	SIDT1	TYMP	FCGRT	TRIM10	CENPW	DHFR
	RPS18	SDF2L1	PHACTR1	CYBB	GNG7	MT-ND4L	DDOST	BTG1	CD247	OSTF1	CBFA2T3	RAB31	PYCARD	CTSL	DLGAP5	SLBP
	RPL26	S100A8	RP11-386I14.4	ABI3	YWHAE	RHOH	GORASP2	RPS2	WIPF1	SUN2	ABHD15	C20orf27	GLUL	CISD2	MAP2K3	TPM1
	TUBB	COX5A	KCTD12	CALM2	SMC2	ZFP36L1	SPCS1	TRAF3IP3	CLIC1	LSP1	GPR183	NPC2	TRAK2	RNF10	YBX1	CKS1B
	RSL1D1	UQCRQ	LTA4H	DRAP1	CFAP73	RNASET2	SLC35B1	RPL36A	ARL4C	NDUFB2	MYBL2	FTH1	S100A6	DCAF11	CALM3	MYC
	BZW2	H2AFV	FPR1	CD86	ANP32A	JUND	DNAJB9	OCIAD2	DOK2	CLEC2B	UBE2J1	LGALS9	CCL3	LINC00570	CTSE	UROS
	CCT2	MRPL51	CARD16	SIGLEC10	CMTM7	GABPB1-AS1	DNAJC3	RPL12	NR4A2	RAP1B	TXN	CDKN1A	ZEB2	TESC	GYPE	TCP1
	OSTC	MT-ATP6	RAC1	POU2F2	TCF3	CHCHD10	RPN1	RPL6	RNF213	RNF213	CSF2RA	LAMTOR2	TNS1	MARCH8	CR1L	PHB
	RPL12	SPINK2	LY96	ZEB2	RRM2	RCSD1	LMO4	GIMAP7	CD691	IRF1	SMIM3	SPINT2	PDZK1IP1	SLC7A5	GATA1	PTTG1
	NME4	ACTG1	STX11	PTP4A2	MYB	SYPL1	NUCB2	SOCS3	EML4	PSMB9	RNF130	RPS24	CPVL	GPCPD1	HMGB3	HBQ1
	SCCPDH	TUBA1B	C1orf162	NAAA	BLNK	SMCHD1	CHID1	RPS23	PSMB9	IFITM3	ZDHHC17	MEF2C	GLRX5	MOSPD1	CKS1B	ILF2
	CCT8	UHRF1	SLC7A7	NCF2	ZNF22	FAM65B	DNAJB11	RGS10	TRBC11	FYN	STMN1	IQGAP1	SAT1	FOXO3	ST6GALNAC4	STOML2
	SEPP1	MRPL12	NCF1	EVI2B	DDX39A	IER2	IGHA1	MALAT1	PSME1	CORO1A	HLA-DQA1	TPP1	PGD	GYPE	TK1	EIF4EBP1
	HSD17B11	TMEM258	TREM1	GNG5	GDI2	IFI16	SRM	CD7	SRSF5	RBM39	PLEK	BASP1	ANXA2	GATA1	MBOAT2	DNAJC9
	HMGN1	DBI	SH3BGRL3	HLA-DPB1	AURKB	ANAPC16	MLEC	RPS15	MYL12B	PPP2R5C	VAMP8	TCOF1	EREG	RIOK3	CCNB1	NDUFC1
	FBL	CD63	IQGAP1	MTSS1	SMARCA4	TSTD1	IGLC2	EIF4A2	FKBP11	CD53	SEC61G	MGST2	BSG	C7orf73	GFI1B	EIF3A
	ITM2C	RPL39	TIMP1	RGS19	ARPP21	FOXP1	KRTCAP2	ITM2A	LAT1	DDX5	FKBP2	PLBD1	CCNDBP1	PDCD10	DCK	GMNN
	RANBP1	FTL	ANXA5	PGK1	PCDH9	SP100	PIM2	EEF1D	IL10RA	SYNE2	SFT2D2	INSIG1	GABARAPL2	TALDO1	CARHSP1	NPM1
	RPL10A	AP2S1	C4orf48	LTA4H	TMPO	RP11-386I14.4	TMED10	CORO1B	CD71	WIPF1	OSTC	TNFSF13B	APLP2	REXO2	ABCB10	PSMG1
	RAB13	MRPL23	TGFBI	ALDOA	SNHG7	STK4	SAR1B	SLC2A3	LY6E	CTSC	IGFLR1	CD302	COTL1	RBX1	GLRX5	SLC25A5
	RPL29	LAIR1	SERPINB1	APOBEC3A	MLXIP	TXNIP	COMMD3	COMMD6	RNF1251	SLC9A3R1	RNASET2	CD86	PSAP	RNF11	TPX2	CDC20
	IGSF10	NGFRAP1	ATP6V0B	ITGB2	TFDP2	ATP2B1	KIAA0125	AAK1	ARPC5L	CH17-189H20.1	PPM1K	FGL2	NFKBIZ	RPIA	CKAP2	SNRPF
	LSM2	LST1	ARPC1B	H3F3A	LDLRAD4	UBE2J1	RPN2	RPL29	GUK1	PLEK	OFD1	LILRB4	GPCPD1	MGST3	WDR34	RPLP0
	PNN	PDIA6	SLC11A1	SPN	AFF3	GPR183	CD27	RPL28	CORO1A	LCP1	PARK7	PTRHD1	FKBP8	ACP1	CCNA2	MRPL12
	RPS6	IFI27L2	FOS	INSIG1	CDCA7L	GRB2	RABAC1	RPS7	EVL1	TRBC1	PPIB	GNAI2	CTSD	PNP	DHRS13	CCT5
	GCSH	SYK	JUND	UNC119	CENPU	PPP1R15A	SEC14L1	CXCR4	TGFB1	MAP3K8	CDK2AP2	CD33	RP11-160E2.6	PPME1	HMGB1	FXN
	GGCT	HNRNPAB	FKBP1A	ARPC5	SMARCB1	DDX21	REEP5	RPS17	IDS	ARL4C	SRP14	SNRNP25	CH17-373J23.1	PRDX6	ZWINT	S100A6
	MAP7	WDFY2	CLEC4A	RHOA	CENPW	RGS2	CD63	ARHGAP15	IFRD1	RASSF1	RGS1	HDAC9	MXI1	MARCH3	CDC20	NDUFAB1
	HACD1	TPI1	CEBPB	SH3BGRL	CXXC5	ANKRD44	SEC61B	SPOCK2	ACAP11	C9orf142	SSR4	RAB32	GSPT1	LPIN2	SMIM5	PARVB
	SERBP1	TIMM8B	IFITM3	CD83	UBE2J1	TAPBP	TMEM258	DDIT4	RPS4Y11	ANXA6	TAGLN2	PLEK	RGS2	NPL	ASPM	ISOC2
	TMEM14C	SOX4	FGR	CKB	CCNB2	MDM4	RHOB	CCDC109B	VAMP21	PDIA3	HSP90B1	HEXB	MAP2K3	FIS1	CD59	GFI1B
	TCEAL4	CCDC88A	METTL9	SAMSN1	EZH2	LSM7	OS9	EEF2	EMP3	MSN	CNPY3	DUSP23	ZFAND5	TAL1	CISD2	GLRX5
	TPM1	TKT	ATP2B1	ATP1B3	TIFA	KMT2E	IGKC	SVIP	LSP1	PSME1	HIGD1A	TIPARP	CTSB	SMOX	H3F3A	HMGN2
	RPS5	SEC61B	AHNAK	FCGR2A	DHFR	KLF2	ALG5	SELL	SUN2	ACTG1	LAIR1	HACD4	IL1B	TMOD1	TUBB2A	PPA2
	ZNF22	CALR	AGTRAP	BRI3	CDC20	CD53	VKORC1	HSPA8	FUS	AKNA	UBE2E2	SH2B3	OAZ1	SLC40A1	OSBP2	CCT8
	SLC25A3	YWHAE	CLEC4E	LGALS9	DDAH2	TAF7	PPIB	RP11-51J9.5	RAC2	CIRBP	SMIM14	CCDC50	CD36	CTSB	SOX6	SLC25A3
	ST13	HNRNPD	ACTB	VAMP5	RBBP4	PTPN6	CDK2AP2	PABPC1	STK17A	CCND3	ALDH2	TPM4	RNF11	TBCEL	DHFR	C20orf27
	RPS17	RANBP1	FOSB	GNAI2	BCL11A	RBM23	ARF4	RPS9	CD481	NDUFB7	HERPUD1	IL13RA1	HBQ1	FAM46C	HEBP1	PSMA4
	SLC40A1	TSPO	JAML	TMEM176B	CD19	RASGRP2	IGLL1	VAMP2	KLF6	ZFP36	SPINT2	PRCP	ARL4A	ITSN1	EIF1AY	ECI2
	CTD-3252C9.4	PRDX3	CTSZ	CEBPB	ESD	TAGLN2	NPC2	KLF2	RGS1	HMGN3	FCHSD2	ZNF385A	S100A4	FBXO9	AP2M1	CYC1
	NPM3	SNRPF	FOSL2	SLC31A2	BACH2	MGEA5	LINC00152	GNB2L1	ITM2A1	ALOX5AP	TYROBP	RILPL2	PNP	RSAD2	MZT1	UQCRH
	AIF1	ANXA2	SCPEP1	SLC2A6	NREP	ISCU	ISG20	RPL35	CRIP1	TPI1	CORO1C	KCNK6	RPIA	SPECC1	HMGN2	PPIA
	H3F3A	NUDT1	GLRX	TPPP3	HNRNPA1L2	CH17-373J23.1	LRPAP1	RPL23	YWHAQ	LYAR	CYBA	PRDX3	SOD2	TANGO2	PCMT1	MRPL37
	NREP	NDUFS6	CTSH	PLEK	FAM111B	RNMT	CCDC167	TOB1	BTG2	DHRS7	CCDC186	NREP	CAT	GLUL	NFIA	CAT
	RPL7	SEC61G	ZFAND5	TMSB4X	EAF2	KRT10	OSTC	BIN1	DNAJB11	PSMB10	RGS2	STX11	TOP1	FRMD4A	AP2S1	NASP
	NACA	LMNB1	MT-CO1	TPM3	IGFBP7	GPBP1	TMEM59	SEPT1	ADGRE5	PTPRC	MGST2	KCTD12	CPEB4	CR1L	BOLA3	CENPW
	CLIC1	COX8A	C10orf54	THEMIS2	PAX5	ARF6	CNPY2	SNRPN	RP5-1171I10.5	SRP14	HLA-DQB1	EIF4EBP1	TALDO1	YIPF6	PIGQ	ATG3
	AMD1	TXNDC17	CDKN1A	RHOB	SPIB	LAMTOR5	WBSCR22	GPSM3	HSPA5	CTSD	N4BP2L1	UPK3A	TMEM107	JAZF1	MCM7	MRPS34
	SPN	DEK	CTSB	CSTA	TPX2	WHSC1L1	UFM1	ANKRD12	CLEC2D1	GSTP1	MS4A6A	RBPJ	PITHD1	PRR5	SLC22A16	TUBB4B
	COX5A	TMEM205	H3F3A	SH3BGRL3	RRM1	EIF1B	ATOX1	COX7C	CAPN2	ITGB7	GNA15	PARVG	CMAS	UBAC1	TYMS	HPRT1
	MYL6B	CANX	GNAI2	LILRB1	RBBP7		SELK	NBEAL1	PPP1R18	ZEB2	ATP5E	RCC2	GUK1	TMEM86B	DNAJA4	LINC00152
	NUCKS1	NDUFC2	RHOA	LINC00936	CDCA7		HSPA5	FAU	ALOX5AP	TGFB1	NADK	OGFRL1	UBE2B	FAM104A	TMPO	HDAC2
	HNRNPA1L2	C1orf228	ASGR1	LRRFIP1	CENPM		ZNF706	AC090498.1	DNAJB6	AES	SLC7A5	CACNA2D3	C7orf73	DCUN1D1	TRIM10	MCM3
	QARS	DUT	GCA	TCIRG1	KIAA0226L		ACADVL	GCC2	CDC42SE21	ADGRE5	PRKCB	FLT3	TSPO	UBE2B	SNX22	RBX1
	WBP5	S100A9	LGALS3	ZNF703	HLA-DMA		TRAM1	RPL26	DHRS7	PRMT2	CXXC5	NDRG2	SLC2A1	MARCH2	SLC38A5	LSM5
	EIF3M	PCNA	LAMTOR4	TBXAS1	SSRP1		ATRAID	EIF3H	RSRP1	ARPC4	TCL1A	PHLDA2	SEC62	EPB41	KIF20B	HMGB3
	CCT4	NUCKS1	SAMSN1	RNH1	CCT2		P4HB	CD52	TBC1D10C	TBC1D10C	CYTH4	SYK	EIF1AY	DCAF6	BTG3	SNRPB
	VAMP8	MIF	EVI2B	LSP1	SPTBN1		ERGIC3	GSTK1	PMAIP1	MBP	PHB	SEMA4A		FAM214B	METAP2	DEK
	MGST2	CLTA	BCL2A1	NINJ1	GLO1		PHPT1	STAT3	AES1	SRSF7	DDAH2	LYN		FAM65C	DPM2	RFESD
	MSRB3	MLEC	LYN	PFN1	GINS2		TMED2	EIF4B	PPP1CA	CAP1	ADA	SNX10		OPA1	NARF	SMS
	LEPROT	CYBA	BST1	MPEG1	SNX2		PABPC4	RSL1D1	LCP1	PTPN4	AHI1	PPIF		PTMS	TSTA3	CACYBP
	RPS3	RAB11FIP1	LINC01272	MYO1F	MCM5		SUB1	PPP1R2	SIGIRR	MT2A	ATG101	GAPT		NT5C3A	FAM104A	RUVBL2
	NRIP1	RNASE6	TALDO1	MSN	CLSPN		CALR	PNRC1	RAP1B	EIF3G	SH2B3	ARF3		CD59	CDC27	C19orf48
	HSBP1	NPM3	AP2S1	RNF130	HELLS		CYBA	RPL36AL	ANXA6	TPM3	HLA-DRB5	ATF3		ALAD	NUF2	TXNL1
	ILF2	EAF2	TMEM176B	MYO1G	POU2AF1		RNU12	SEPT9	CD53	TMA7	CD4	ZNF503		FBXO30	E2F4	MRPL20
	SNHG19	LSM5	PGD	FCGRT	HAUS1		SEC61G	YPEL5	FNBP11	LCK	ERP29	YIF1B		NCEH1	YBX3	HNRNPF
	MLLT3	RPN1	MARCKS	CUX1	SYK		TMBIM6	RPL37A	ICAM3	PSME2	SNRNP25	BHLHE40		WNK1	CTSL	MBOAT2
	PHTF1	ZSCAN16-AS1	ALDH2	GPBAR1	H2AFX		EGR1	TXNIP	DSTN	CARD16	ERCC1	FAM105A		TMPRSS9	CENPU	CCNB2
	RPL3	SSR3	RAB11FIP1	MT-CO1	MIR181A1HG		SLC3A2	JUN	SELK	HLA-F	C9orf142	CES1		CLCN3	TAL1	MINPP1
	RPS7	TMEM107	CNPY3	RNF149	CD81		DAD1	RPL7A	TSPYL21	DSTN	SYK	MFSD1		TFR2	HSP90AA1	TOP2A
	YBX3	MYL6B	BRI3	VMP1	STRBP		PDIA3	ADD3	PPIB	RNF166	NCF1	SPATS2L		CTA-363E6.6	TROAP	TK1
	TM7SF3	LAMTOR2	PILRA	MTPN	HMMR		JUN	SMDT1	CD63	CRIP1	FTH1	MTMR11		E2F4	TANGO2	FEN1
	NHP2	EFCAB2	SDCBP	SNX18	CENPH		RPS27L	RPL15	ITGB1	SCP2	PARP10	FES		MXI1	MPP1	HNRNPA1
	EPB41L4A-AS1	SCCPDH	QPCT	CAMK1	HDAC2		COPE	ZNF90	AAK11	MYL12B	SERF2	MGST1		TANK	PDZK1IP1	TFR2
	GLUL	SNRPD1	IFI6	FAM49A	PHGDH		IGHM	ISG20	LDHA	MT-ND5	MIF4GD	CRTAP		CD36	DAAM1	TIMM10
	OLA1	ZEB2	CD44	SNX10	IRF4		CITED2	ANAPC16	CIB1	CDK2AP2	ST6GALNAC4	CD1D		CMPK2	NFE2	GAR1
	BEX4	NDUFB1	TMEM167A	DUSP1	C19orf48		SERP1	CYLD	DDIT41	SKAP1	SLC20A1	LAT2		ASCC2	DUT	SSRP1
	NPDC1	RPS23	CTD-3252C9.4	CPPED1	CDK6		MTDH	TNFAIP8	PCSK7	SIGIRR	BCL7A	IL18		GCLM	NUDT1	MCM5
	PARP1	HDGF	TCEB2	HOTAIRM1	AKR1B1		HSPB1	HINT1	SBDS1	PCSK7	MYL6	GNA15		HEPACAM2	RPIA	FBXO7
	C1orf228	MT-ND4	HNMT	SYNGR2	BTK		IER2	ETS1	TAPBP	UBE2F	TMED10	HAVCR2		RBM38	SLC1A5	DTYMK
	BCL11A	CAPG	MXD1	FLNA	MTF2			RPLP0	CKLF	ARHGAP9	UCP2	LGMN		CHST2	AP2A1	DKC1
	ETV6	MT-ND5	CASP1	PGLS	WASF1			TSTD1	ARHGEF1	CDC42SE1	CTSC	UBE2E2		GSPT1	SLBP	DDX1
	HDAC2	RPA3	LCP1	RNF144B	FAIM			RPLP1	PDIA3	BTN3A2	PDIA4	EFHD2		KLF3	RAN	ECH1
	TPM4	RPL37A	CD300E	OAS1	HADH			RPL8	JAK1	RASSF5	SAMHD1	NIPSNAP3A		SLC25A38	SKA2	MIR4435-2HG
	PAICS	CTSZ	PRELID1	CD300E	CBX5			UQCRB	EIF4A1	SUB1	DPYSL2	MPEG1		OAT	CCNDBP1	LAGE3
	ARL2	MFSD1	RILPL2	IFNGR2	CHD9			SSR2	RABAC1	ETS1	SKAP2	PEA15		SNHG10	FEN1	TUBA1C
	TKT	HMGB1	LILRB2	RABGAP1L	GMNN			SF1	TCF25	MYO1G	COMT	FGR		USP15	TOP1	TUBG1
	ALDH1A1	GNG5	OGFRL1	RXRA	CKAP2			SBDS	BZW1	DDIT4	ST3GAL2	ADAM28		RGCC	TMOD1	NHP2
	PDZD8	DUSP23	ARPC3	IGSF6	CCDC34			STK4	KMT2E	YWHAZ	FCGRT	CIITA		BSDC1	ESCO2	CCNB1
	BEX2	CXCL8	C19orf38	YBX1	CDKN3			RNF125	MED10	CD164	LYN	RNPEP		ST6GALNAC4	NUDT4	LXN
	DNAJB6	PDIA4	PLEK	PIK3AP1	CDT1			CIRBP	ARF6	LIMD2	OGT	PON2		EPOR	HDGF	BLVRA
	AKR1A1	TRIM28	HLA-DMA	ADGRE2	SMIM14			ATM	DNAJA1	ARPC5	SFT2D1	DAPP1		SDE2	HBZ	COPS3
	SHFM1	PLEK	ITGAM	LILRB3	PLD4			SNRPD2		GAPDH	TMEM258	RPS6KA4		AK1	RNF5	YWHAH
	FHL1	OSTC	GLUL	LILRA2	HPS4			UBA52		ARF6	AP3S1	CLEC12A		RB1CC1	RHEB	EEF1E1
	CCNB1IP1	POLR2L	TPP1	MGAT1	RAD51AP1			TSPYL2		BZW1	PYCARD	ALCAM		CDC27	CENPN	SMC2
	AKR1C3	EBPL	LILRA5	PPM1N	DTYMK			NACA		SYTL1	FEZ2	CTNNBIP1		ERMAP	VRK1	AK6
	RPL23	SNRNP25	CHP1	HLA-DQA1	ASF1B			IL2RG		SRSF5	CHD9	IMPA2		GDE1	RAD21	SSB
	LAPTM4B	NPC2	GABARAPL1	SCIMP	TMEM263			MYL12A		IDI1	MYL6B	RGS18		UBXN6	AURKA	CENPH
	PDLIM1	GNAQ	IRS2	CD74	ITGB3BP			TMSB10		POLR2L	CBX4	PLEKHO1		FBXO34	SGOL1	NDUFV2
	TAOK3	SRSF9	CES1	MARCKS	HLA-DPB1			HLA-E		C20orf24	TRAM1	SHTN1		C14orf119	TUBA1C	VBP1
	RPS9	NENF	PKM	ARHGEF40	PAICS			CALM1		FKBP11	DSTN	KIAA0930		TUBB2A	ANKLE1	DNPH1
	HNRNPAB	CENPW	HLA-DPA1	AP1S2	E2F2			RARRES3		CFLAR	TAX1BP3	RAB34		UBE2H	TPM1	FTH1
	CRYGD	VKORC1	NFKBIZ	SLC43A2	AEBP1			CMPK1		HDDC2	SELPLG	LILRA2		LYL1	CDCA4	TMEM56
	RPLP1	ADRBK1	SEC11A	CFL1	PLIN3			RPS4Y1		SPN	CYBB	ITGAX		PIGQ	VBP1	VPS29
	MRPL57	MCL1	CECR1	TNFSF10	FEN1			CDC42SE2		GIMAP7	ARL4C	HCK		MOB1B	SGOL2	FECH
	NASP	ATP6V0B	HLA-DPB1	ADRBK1	NGLY1			HMHA1		SELT	SULF2	FBP1		MBOAT2	AMMECR1	CD59
	C19orf48	GCSH	MYADM	RILPL2	SAE1			UXT		TRAPPC1	IRF2BP2	UVRAG		NPRL3	FBXO5	NDUFB6
	IL18	P4HB	CD63	CSK	MND1			NDFIP1		IFI16	ZNF791	NAGA		SNX3	ACHE	GCSH
	CREG1	FAM45A	PGAM1	FAM110A	PIK3AP1			FNBP1		SRSF2	STX7	TNFAIP2		BAG1	PRDX6	ZWINT
	DEK	UQCC2	TNFAIP2	CD300LF	MCM4			CNN2		STK17A	USF2	ZFHX3		UCP2	TNS1	MCM4
	AP001171.1	PGLS	HIF1A	BATF3	KIFC1			CUTA		CCDC12	GLIPR1	RASSF4		EIF5	RRM1	LSM3
	RPL24	SYNCRIP	NDUFB1	RAB31	SGOL1			RP11-347P5.1		HNRNPA2B1	SPNS3	C19orf38		GPX1	H2AFJ	SLC39A3
	MPST	H1FX	PLSCR1	FAM45A	CDCA8			DDX24		PPIA	CTSB	CAPNS1		HBA2	ADD2	CCDC34
	RNASEH2B	IRF8	RNASE2	RNF13	IGHD			SEPT6		DUSP2	MEF2D	CASP1		HBA1	C21orf58	PTMA
	LINC00152	HMGB2	HSBP1	SH3BP2	HMCES			ILF3-AS1		PRR13	LSP1	NCF2		HBB	CCDC34	ARV1
	CLTA	MZT2B	DUSP6	SLC16A3	CBX1			DDX18		UBC	OAZ1	PFN1		HBG2	DCAF11	PLA2G12A
	SERPINB6	CAPNS1	NOP10	LY96	CDCA5			ST13		POLR2G	CYSLTR1	YBX1		ALAS2	CALM2	POLE3
	SEPT6	RCC2	LYST	MYD88	ATAD2			EIF2S3		EMP3	MAP3K8	PPIA		SNCA	PSMD9	GGCT
	NONO	SET	ATP5E	TGFBI	SPC25			MPHOSPH8		GUK1	MLEC	SULF2		BPGM	VDAC3	RHAG
	TFDP2	LY86	VMP1	LINC00877	CENPN			ATP1A1		PPIB	CHCHD2	CYBA		DCAF12	KEL	HSPB1
	PTRF	TOP2B	GNG5	ITGAX	SAC3D1			TECR		RORA	TMED2	CTD-3252C9.4		BNIP3L	RDX	BANF1
	MRPL16	ZNF593	FCGR2A	SCO2	UBE2T			RGCC		UCP2	EIF4A3	ATOX1		MKRN1	ACP1	PVT1
	CSF3R	SERPINB6	ENTPD1	CD300A	RNASEH2A					YWHAQ	THEMIS2	ZYX		UBB	KIFC1	TXN2
	STOML2	TCEAL4	ZFP36L1	MBD2	ACADM					NFKBIA	CTSZ	GABARAP		IFIT1B	TSPAN17	ANK1
	PBX1	HMGN1	SERF2	MS4A4A	MYBL2					ARHGAP30	TM9SF2	MIDN		NCOA4	CLSPN	TMEM141
	EREG	ATP5G1	GABARAP	DPEP2	TSPAN13					CHMP4A	DNAJC4	RTN4		SLC25A37	DEPDC1	MRPL13
	TMED3	SYNGR1	ALDOA	RALB	RFC5					CDC42	TMIGD2	GNAQ		HBD	LGALS3	EIF5B
	CCNG1	SLIRP	GLIPR2	RIN3	ANKRD10					RSRP1	CDKN2D	SYNGR2		SLC25A39	TSPAN5	CENPF
	ZCRB1	LAT2	ACTR2	ADA	TCTEX1D2					TCF25	DBI	ATP6V0B		FECH	CKAP2L	MTCH2
	MYCT1	PTCH2	EMP3	NR4A1	ID3					IQGAP1	SEC11C	ACAA1		BLVRB	ATAD2	ADD2
	GNAQ	TPP1	PGLS	C9orf72	NUF2					P4HB	B4GALT1	OSTC		STRADB	DLEU2	NUDC
	TFPI	ISOC2	QKI	PRAM1	RFC2					GLIPR2	CD164	MTHFD2		MPP1	TCEA1	MRPL27
	PDIA6	MFSD10	ATP6V1F	CDA	SGOL2					PSMB8	KLF4	MARCH1		SELENBP1	GMPR	MRPL52
	NMI	CDK4	EVI2A	ADGRE1	NRM					ATM	PRMT9	TUBA1B		AHSP	RGCC	SMC4
	HOPX	TIMM10	RAB32	CDH23	TTC7A					TMED9	DCPS	BTK		GMPR	KIF23	SNRPC
	PTMA	CDK6	ARRB2	GNS	JUP					TBCB	MANF	ETHE1		ADIPOR1	HIST2H2AC	C17orf89
	CAT	CKS1B	KLF10	PLXNB2	ATAD5					DRAP1	SH3KBP1	FAM49B		KRT1	ZFYVE21	LINC01133
	DNPH1	ANP32B	HCK	ICAM4	RPL39L					GADD45B	CALM2	SERF2		FBXO7	GUK1	POLR2F
	SERPINE2	COMT	NINJ1	ODF3B	MCM2					FUS	TMEM19	PKM		TMCC2	C7orf73	TOMM40
	HHEX	SPNS3	SNX10	MT-CO2	SCCPDH					HNRNPDL	TP53I13	SLC25A3		PITHD1	KPNA2	PAFAH1B3
	ANGPT1	DDT	CMTM6	PTP4A3	ATP2A3					CAPZB	SCAMP4	ETV6		LGALS3	TRAK2	ETFA
	ATP2C1	NDUFB11	CRTAP	MARCH1	RAD51					CIB1	MAP3K2	GNG5		BSG	TFDP2	CCT3
	NENF	UBE2C	MAP3K8	RARA	PXMP2					C9orf16	SUB1	MLEC		FKBP8	MPDU1	UBE2C
	MORF4L2	MPST	ITGB2	IRAK3	ORC6					RBM8A	MYDGF	COMT		RNF10	POLR2I	RRM2
	GTF2I	RPN2	HLA-DQB1	KYNU	LIG1					CALR	PPIA	VDAC1		BCL2L1	USP14	PSMC3
	PRDX3	COX6B1	LRRFIP1	SMCO4	BARD1					COX8A	PSAP	MYL6		CCNDBP1	ACKR1	ARL2
	CCT6A	NASP	CD83	NUDT16	MCM6					UQCR11	SSR3	ITM2C		EPB42	COPS3	POLR2I
	KHDRBS1	NDUFAB1	MT-ND1	RELT	PXK					ATP6V0E1	OST4	ARF5		FAM210B	KIF22	UBE2T
	ERGIC3	HSPD1	TNFRSF1B	PPM1F	GGH					HSPA5	MYL12A	SKAP2		GABARAPL2	C17orf99	SUPT16H
	SSB	SPCS3	SCO2	AMPD2	CD22					CDKN2D	ITGAE	SH3KBP1		DMTN	TPGS2	GINS2
	CDCA7	GPI	ODF3B	ALOX5	LRR1					PRELID1	NGLY1	CMTM6		MAP2K3	ERMAP	YWHAQ
	CKS1B	KHSRP	PTP4A2	MNDA	CHEK1					SDF2L1	BRK1	NAMPT		HBM	HJURP	NDUFA6
	EIF4EBP1	CRTAP	MIDN	GCH1	FHL1					SDF4	ELMSAN1	SLC31A2		PSMF1	LXN	SNRPD3
	PHB2	PTRHD1	DPYSL2	ITGAL	PKIG					TCEB2	SNX3	MYADM		HBQ1	FAM117A	PAK1IP1
	MARCKSL1	HEXB	DAZAP2	LGALS3	NT5C2					BST2	FAM105A	NQO2		CAT	DYNLL1	DNAJA4
	BANF1	APPL1	ATP6V0E1	CTSL	RCC1					RNF167	TSPAN3	MTDH		SLC4A1	GTSE1	MRPS18C
	NDUFS4	NCL	IFI27L2	PDLIM5	TRABD					POMP	CANX	VPS35		RIOK3	HNRNPAB	GTF3C6
	NPW	RAN	CTNNB1	CYTIP	GAPDH					POLR3GL	PTMS	PLSCR1		GLRX5	SNX3	RNASEH2B
	FKBP4	SLC25A5	CPPED1	ATG3	MAP7D3					PRDX5	AP1S2	CPPED1		GSPT1	CMPK2	EIF3I
	DKC1	MCM7	VAMP8	S100A10	SMARCE1					NEDD8	REPIN1	HSBP1		GUK1	HAT1	PHB2
	TCP1	ROMO1	TMSB4X	SLC25A6	CFAP20					ARHGEF1	SEP15	TMEM109		TERF2IP	CENPA	NDUFS6
	SOCS2	PAICS	PRAM1	CYBA	HNRNPR					AKAP13	COMMD6	NAA38		PDZK1IP1	JAZF1	CISD2
	TAF1D	RPL22L1	CLIC1	UTRN	HLA-DPA1					TAPBP	ATP6V0B	TXNDC17		ISCA1	PSMD2	POLD2
	CAMLG	RPS15	KLF6	TSPO	KHDRBS1					COX6A1	SPCS3	MAFF		SEC62	SPC24	CDK1
	BAALC	SLC25A3	MEF2C	TNFSF13B	MEF2C					NR4A2	TIMM13	SSR3		HEMGN	NCAPG	CCT4
	HPRT1	LMO2	FAM26F	ADGRE5	GGCT					RNF125	MTDH	MTPN		NUDT4	PLK1	ALAD
	TPRKB	SMIM4	SAMHD1	SELPLG	FPGS					VASP	COPE	LAP3		CISD2	TSPAN13	STRA13
	GSN	RAC1	CD86	NOTCH2	SLBP					IL32	TPP1	CD83		TRIM58	BCAP29	LSM4
	PKIG	PKM	MS4A7	CD79B	SMC1A					XBP1	FABP5	RP5-1171I10.5		GYPC	LEPROT	LRRC59
	MGLL	PTTG1	EFHD2	BTK	FAM111A					SNRPB	ARPC1B	ARPC5		RNF11	ACSL6	MRPL18
	DCTPP1	SPN	ANKRD28	GRN	HLA-DRB1					PIP4K2A	MLF2	BRK1		BAG1	EZH2	SNRNP25
	C11orf74	IRF2BP2	LAMTOR1	ATP6V0B	SUMO2					DNAJB6	ZDHHC4	MTMR14		NFIX	MAD2L1	MRPS15
	CANX	USMG5	CAPNS1	LCP1	MDH1					UBL5	GNAS	GGCT		MYL4	TFR2	TRAP1
	AHCY	SNHG25	POLR2L	LY6E	RPA3					PARK7	GGA2	FIBP		GLUL	SLC29A1	APEX1
	HMGN5	IGLL1	C20orf24	CTSZ	UBE2I					ARHGDIA	FAM96A	THEMIS2		EMC3	SNRPG	MORF4L2
	DARS	HNRNPU	EIF4EBP1	ATP5E	ITGAE					RALY	NUCB2	SFT2D1		C9orf78	CASC5	E2F4
	KDELR1	TUBA1C	ATP5G2	SEC11A	APBB1IP					VAMP2	TACC1	FOSB		CA1	RNF123	CDT1
	FKBP3	YWHAG	PCBP1	SEC14L1	TPGS2					RHOF	IFNAR2	TAGLN2		MARCH8	SRI	VRK1
	SRM	SFPQ	H2AFY	CEBPD	SRSF10					DDX6	DHRS7	PRELID1		YBX3	SPTB	SMIM10
	SRP72	MRPL52	PPT1	CD302	MIS18A					ENSA	LAPTM4A	PPA1		DPM2	FKBP8	SLC39A8
	POLD2	MANF	NFKBIA	RAP1B	UBE2E1					CD47	SIVA1	CSF3R		FAM46C	LYL1	RRM1
	ETS2	RNASEH2B	GSTO1	CAP1	SNHG19					CYCS	XIST	ATP5J2		EIF1B	HMGN5	PRKDC
	SSBP2	GNAI2	THEMIS2	GNB2	GTF2I					WDR83OS	HMGN1	SSR1		LINC00570	HK1	PSMD12
	ISYNA1	FKBP2	CD55	NAGK	SRP14					PGAM1	XBP1	RAB7A		UBXN6	WHSC1	GLUL
	MIR4435-2HG	MAZ	HLA-DMB	OAZ2	DNAJC9					WDR1	DBNL	ACTR2		TSPAN5	HIST1H1C	NARF
	RCN1	VMA21	MSRB1	CAPZA2	WHSC1					TMED2	KLF6	ANXA1		PIP4K2A	CTNNAL1	PCCB
	ACSM3	PRDX4	IFNGR1	GSTP1	H1FX					LDHA	SNX9	SOX4		TOP1	CHAC2	TSC22D1
	CHD9	HMGB3	IFNGR2	CAPZB	TMEM106C					LMAN2	TMED9	COMMD9		EPB41	C8orf88	CDK6
	LUC7L3	NDUFA11	PECAM1	GMFG	HSP90AA1					LAT	PSENEN	ATP2B1		HAGH	CD58	MRPL3
	IGF2BP2	DPM3	RHOG	DUSP6	RAN					TRAF3IP3	C11orf31	DEK		PIM1	LRRCC1	DNAJC8
	RTN3	PRKDC	BLOC1S1	AP2A1	SMC3					TSC22D4	PIK3AP1	AHNAK		PNP	NDC80	EIF3J
	SEPT11	PARVG	SKAP2	ACAA1	DNMT1					HCLS1	CCDC69	APPL1		RPIA	PBK	SCCPDH
	TUBA1C	CHCHD2	UQCR11	IMPDH1	CAPRIN1					ARF1	BRI3	ATG3		KLF1	MXD3	MAD2L1
	AK2	DPYSL2	RTN4	TPI1	TACC3					JTB	RPN2	LRRFIP1		TALDO1	NPL	ESD
	GUCY1A3	GNB1	CD74	CNIH4	PSMA6					BRD2	HM13	CD63		TMOD1	NUCKS1	PDHA1
	SMARCC1	RPL12	RXRA	AGTRAP	CTNNAL1					RNPS1	CHMP4B	HMGA1		OSBP2	KCNH2	PYCR1
	SRSF9	ANAPC11	MT-CO2	MIR22HG	SNRPD1					PMAIP1	DNAJC3	GNB1		MXI1	GPSM2	XRCC5
	VDAC1	MIS18BP1	CREG1	LAPTM5	TTF1					VAMP8	TMEM109	TPM3		GYPB	H2AFZ	NMNAT3
	SRSF6	RPL22	ATP5I	TMSB10	RUVBL2					MYEOV2	P4HB	TXN		GPX1	KIF11	SRM
	PCBD1	DHFR	RTN3	CHCHD10	MARCKSL1					TLE4	DNAJC7	SRGN		ARL4A	E2F2	RBBP4
	KPNB1	MYDGF	ARPC5	GLIPR1	HIST1H1C					SUMO1	FERMT3	LMNB1		EIF1AY	MCM4	EPOR
	EAF2	NUP214	SLC2A3	ITM2B	PSMB2					BAX	HINT1	PLP2			UBE2S	FKBP3
	MCM7	HSP90AA1	LAMTOR2	GBP2	SMARCC1					ARL6IP5	BID	LPXN			ANAPC11	NDUFA8
	NIPSNAP3A	TXNL4A	FBXL5	CLIC1	MID1IP1					CASP4	UBL7	ELMSAN1			SLC22A4	RIF1
	RAB34	ENY2	ATOX1	BLOC1S1	FAM26F					RAB5C	SELL	ATP5G3			ATAD5	CCNA2
	PRDX4	ACTR2	COX8A	PHACTR1	GLRX					PNISR	RPS11	MRPL23			GMNN	MLLT3
	GABPB1-AS1	CREG1	COX6B1	LAMTOR4	ELAVL1					RHOA	TRABD	S100A6			TXNL1	EBNA1BP2
	GAMT	LSM2	POLE4	CPVL	HNRNPK					EIF4A1	CUX1	MTCH2			FAM83D	CCT7
	NDUFB5	MRPL57	GPCPD1	CORO1A	HSPB11					C19orf43	PDIA6	WDFY2			TMPRSS9	MRPL14
	IQGAP2	ATP5E	HACD4	CDKN2D	UBB					GTF3A	TCOF1	SLC25A6			RAB6B	PSMA5
	PRMT1	LSM7	MARCH1	ZFP36	VRK1					BIN1	LINC01420	DNAJC4			DCTN3	LSM2
	TCEAL8	DYNLL1	STK17B	HLA-DQA2	SRSF9					CELF2	SPCS2	ATP5B			CYBRD1	FAM45A
	NOB1	SAMHD1	HEXB	BLVRA	HACD3					HNRNPA3	YPEL5	CLTA			MYBL2	CLNS1A
	SMS	MTDH	UBE2D1	RPS19	ACTL6A					LAMP1	SSR1	MYDGF			CENPK	NDUFAF3
	STAT5A	MT-CO1	MT-CO3	HHEX	FKBP3					NDUFC2	NR3C1	EIF6			SMC3	RFC4
	LMO2	TMED3	MYL6	SMAP2	BCAS4					MIEN1	NUDT22	SAT1			SHCBP1	ACSS1
	CCT3	MKKS	TMSB10	PTPN18	SNRPF					CAPN2	NDUFC2	ATP5G2			RNASEH2C	STRADB
	CAPRIN1	GNAS	HSD17B11	MIDN	NUDT5					UBE2L3	GNG5	MS4A6A			PARVB	MRPL22
	ELMO1	ACTN4	SLC43A2	RP5-1171I10.5	HNRNPAB					ACAP1	ARF1	S100A4			KMT5A	PSMB2
	DPPA4	TMEM160	CKLF	METRNL	HNRNPD					BANF1	SNHG7	FAM26F			SLC14A1	GCLM
	PAFAH1B3	SNRPG	ZFP36	LAPTM4A	CTNNBL1					SPCS2	LYPLA1	TKT			PPME1	DECR1
	KCNQ1OT1	TPM4	MFSD1	MAP3K8	ATP5B					ANXA11	FAM60A	ARL5A			ELOVL1	LMO2
	TCF4	HNRNPA3	SPG21	PGAM1	KPNB1					BRK1	BHLHE40	APIP			AGO2	CYB5A
	HIST3H2A	TALDO1	CDC42EP3	MYO9B	ETS2					RPS19BP1	FAM96B	MT-CO1			HINT2	PSMD6
	MLEC	MT-ND4L	SERP1	HCLS1	TAX1BP3					PIN1	DDIT4	YWHAH			TALDO1	NPM3
	MCM3	UQCC3	CAST	UBC	LRMP					MED10	ANKRD11	FCN1			ATP5J2	NOP58
	PLAGL1	ATP5G3	TPI1	PSEN1	GLUL					CCDC85B	ATP5L	AKR7A2			PRDX3	MRPS17
	PHB	STXBP2	ZYX	GDI2	TP53					BUD31	SNRPN	TIMM8B			EIF2S2	AK2
	CCT5	MINOS1	CCDC88A	NOP10	BAZ1B					EPC1	LUC7L3	HMGN1			KIF15	CLTA
	PSMG1	EMB	FLNA	CAPNS1	CDK1					SEPW1	TRIM22	CLIC1			SLC43A1	SNRNP40
	CMBL	ETFB	ATP6V0D1	TMBIM4	CCT5					PSMB3	NACA	SEC61B			WIPI1	TPRKB
	LAT2	SNRPD3	CSTB	CACUL1	HPRT1					ISG15	SRGN	SEC13			USP15	TESC
	LAGE3	HMGA1	GNAQ	WAS	CCNA2					RABAC1	CBX6	SHFM1			DTYMK	MMADHC
	PRKACB	KIF22	MSN	FAM46A	TIA1					CYTH1	MYL12B	ENO1			FGFR1OP2	MRPL2
	CMSS1	OAZ1	MGAT1	C11orf21	SMS					CD2	COX7A2	ATP5F1			RANBP1	HSPA9
	LRRC75A	NDUFA2	ITM2B	MEF2C	RFC4					STK4	ARPC2	NUDT1			UBB	CPVL
	TMA16	PSMA7	IVNS1ABP	ARPC4	POLR2G					UBE2I	PTRHD1	LCP1			HIST1H2BH	MRPL42
	CD82	SUB1	FAM45A	C4orf48	SERBP1					FAM107B	YWHAZ	LY96			TMEM86B	PPM1G
	LARS	MT-ND3	IRF2BP2	SH2B3	YEATS4					TBCC	RNF11	SUB1			ASF1A	RPL26L1
	CD59	PAK1	NUMB	ZYX	HNRNPM					AAK1	FAM53C	CHP1			CBX3	CENPM
	PSMB5	HDAC2	CDC42	CDC42	MSH2					ICAM3	CFL1	PHPT1			AURKB	THOC3
	CDCA7L	LAMP2	CTSA	MT-ATP6	TCOF1					IDS	DCK	SH3BGRL3			TACC3	HAT1
	RNF24	ANXA1	MTPN	RASGEF1B	SKA2					PRKAR1A	PDIA3	SCNM1			ZDHHC3	NAA50
	PLIN3	HMGN3	SAT2	NAPRT	RAD21					IFI27L2	MIIP	PFDN2			CYC1	HBS1L
	TMEM173	AGTRAP	ATP6AP2	REEP5	SASH3					SLC38A2	LPXN	PGAM1			NAA50	THOC7
	MPLKIP	ATP5J	BLVRA	ATP2B1	UBE2E3					C4orf3	ARPC3	SCO2			PARPBP	CDKN3
	EBNA1BP2	IMPDH2	GRINA	RIPK2	MRPL16					CKLF	FYTTD1	TMSB4X			CENPM	ADSL
	ERG	CCT5	FAM200B	MAP3K1	SHOC2					PSMB1	RNF5	DNAJC15			WNK1	UNG
	UBE2E3	BLOC1S1	CLTA	MT-ND2	TPM4					COPE	DNAJB11	SPG21			DEPDC1B	GYPA
	MRPL12	YBX3	MT-ATP6	ISG15	HNRNPF					SF3B2	PAIP1	ATP6AP1			ARPC1A	FAM210B
	VKORC1	FOSB	MRPL33	IQGAP1	ANP32E					MYDGF	RNF149	PSAP			LRR1	LPCAT3
	ZNF428	TOP2A	PFDN5	C20orf27	SET					CAST	KDELR2	NDUFC2			SVBP	NUTF2
	PARVB	ANP32A	LGALS9	SERF2	RALY					DGUOK	RPLP0	H2AFZ			YIPF6	SLC25A39
	SMIM3	NONO	GPX4	CLEC4A	DERA					SH3KBP1	USMG5	RHOG			CYB5A	MCM2
	PPA2	CAMTA1	DUSP1	SUPT4H1	PPP1CA					PSMA4	NHP2	NDUFS6			SMC1A	HES6
	COMMD7	ATP5L	PGK1	ATP6V0D1	CENPK					KMT2E	RPL23	LINC00936			CTSB	CD82
	MBOAT7	PGAM1	BID	SKAP2	HNRNPC					TAOK3	SDHAF3	SNRPE			LINC00152	RHOBTB3
	UBE2E1	TUBB	LAPTM4A	CXCL8	BUB3					NCOR1	ZEB2	GRB2			NEK2	SLC43A3
	MTHFD2L	ATP5J2	JMJD1C	NACA	PPM1G					SQSTM1	SERP1	MRPL33			ATP1B2	DNMT1
	LYPLA1	SSR4	MOB1A	PAK1	TCP1					IFRD1	PTPMT1	LYPLA1			CDKN2D	CCNE1
	FSCN1	TMPO	FAM120A	PPT1	POLE3					ARID4B	CD36	MPST			DCAF6	YBX3
	HSD17B12	RAB31	CD4	BEST1	ATP5G3					PRPF38B	GNB1	HSD17B10			MCM5	ACAT1
	HADH	ANP32E	RPS24	MOB1A	KPNA2					DBNL	TTC3	CANX			CHPT1	TSPAN13
	PABPN1	PPIB	REEP5	PSME2	LGALS9					PPP4C	C14orf2	MCL1			RFC4	HACD3
	LINC00998	MCM3	CALM2	CTSH	SLC25A3					NDUFA12	ADI1	DDAH2			RACGAP1	HADH
	PHGDH	CNPY3	VAPA	RAC1	SUPT16H					MGEA5	SLC25A5	BLOC1S1			PIP5K1B	DLGAP5
	MAP7D3	RPL28	GMFG	RTN4	USP22					UFC1	GSTP1	OSBPL8			SPECC1	CDCA4
	CTNNBL1	SRM	TMEM205	ACTR2	CYFIP2					BCAP31	PARVB	MIS18BP1			CDCA3	PLIN2
	SLC39A8	VPS35	CCNL1	PCGF5	DCTPP1					MAP1LC3B	UNC119	ATP5C1			CLTC	CTNNAL1
	RUVBL2	PSMA4	C20orf27	IFNGR1	ATP5L					TMEM9B	NIN	PPM1G			FBXO9	CHCHD3
	DTD1	COX7B	COX7B	PSMB9	PRKDC					TAGLN2	ATP5J2	NDUFB5			ATP1B3	RRP7A
	USP22	RILPL2	MT-ND3	EFHD2	RB1					N4BP2L2	CTD-3252C9.4	NDUFAB1			TMEM106C	CRLS1
	SYNGR1	MTPN	HOTAIRM1	CDC42EP3	CBX3					DNAJC8	H3F3B	CAPZA1			CCDC167	MRPS16
	PTRHD1	IQGAP1	RNH1	UBE2J1	IMPDH2					BLOC1S1	KRTCAP2	HNRNPAB			KNSTRN	NMU
	YWHAG	TCEB2	LSP1	GNG2	REPIN1					POLR2K	LY96	SRSF9			CDCA8	EIF2S1
	HOXA10	DNPH1	BRK1	ARHGDIB	SHFM1					TMEM59	PARVG	HNRNPD			XK	SDHD
	MAFF	LINC00936	MAP3K2	PTPRC	CHD4					PNN	GRSF1	PPA2			BCAM	GLRX3
	RPL6	FAM120A	DBI	COX6B1	MTCH2					TMBIM6	RAC1	CYC1			GGH	RNF5
	TAF9	TMEM256	MT-ND4	HLA-B	CBFB					ARGLU1	NDUFA4	ANKRD28			HDAC2	EIF4E
	TUBA1B	NDUFB7	UQCRQ	GRINA	NOP56					FAM96B	PTBP3	C12orf75			CAPZA2	GNL3
	RPL35	RPL26	ARPC2	PTPRE	ANP32B					BUB3	C8orf59	LAMTOR1			USP1	AHCY
	ATP5C1	FLNA	SLC25A6	VIM	CHCHD2					PSMD8	TSPYL2	TMEM167A			HIGD1A	STK25
	ILF3	GSTO1	UQCRH	PRR13	NCL					SEC11A	EIF3L	VMA21			ASH2L	MGST2
	GTF3C6	NDUFA13	AKIRIN2	PPP1CA	HLA-DMB					ACTR3	LMAN1	TMEM14C			MFSD2B	MRPL1
	UQCRC2	MTCH2	COX5B	MPC1	ARL6IP6					BTG2	SNRPE	DECR1			TMBIM1	PSMA3
	C14orf166	SMC1A	FYB	AKIRIN2	UPF3B					SNHG9	KRT10	TMEM107			CDCA2	MCM6
	SLC25A5	EIF4EBP2	ADRBK1	FMNL1	LSM7					TMEM160	UQCRQ	SGK1			RAB3IL1	MPP1
	RAB11A	TMEM167A	CAP1	ERICH1	XRCC5					MEAF6	TRAPPC1	APEX1			GINS2	RBBP7
	MIF	PABPN1	RAP2B	GABARAP	CYB5B					SSNA1	UBL5	TSPO			CCT2	NUP37
	RPL39	C16orf13	RNF13	WASF2	SNRNP25					RAB7A	ADPGK	NME1			C20orf27	ETFB
	GPX1	PFDN2	TPM3	CRIP1	APIP					ANAPC5	IDS	SEC11A			HSF1	EXOSC8
	GDI2	NAP1L1	LAPTM5	CECR1	NNT					PDIA6	COX8A	RHOA			CBX5	ACTL6A
	ATP5A1	HNRNPH1	ATP5L	MT-CO3	SFPQ					TMEM50A	RHOA	CKLF			NDUFAF3	DLD
	ATP5G1	MRPS34	UPP1	ATG16L2	MAGOHB					DAD1	MAPKAPK3	ATP1B3			RAB13	MRPS9
	SUMO2	RP11-386I14.4	SEC61B	SERP1	PRDX3					CYC1	IQGAP2	SRP72			CDKN2C	LRRCC1
	VDAC2	LSM3	ACTG1	CD37	STIM2					MRPL41	SCAF11	MRPL51			H2AFX	MTHFD1
	RPL18A	UQCRC1	COX4I1	HLA-C	FH					DCTN3	H3F3A	CDK2AP2			ECT2	NOP16
	HMGN3	GCA	MYO1F	RASSF5	CDK4					RNF7	FAM49B	C14orf2			PRIM1	PSMD2
	THOC7	RNF181	CARD19	CDKN1A	TXNDC12					M6PR	KLF10	ATP5L			ASF1B	RNASEH2A
	C8orf59	DAZAP1	CAPZA1	ZNF706	DDX54					SNRPC	RPN1	KLF10			FANCI	FDPS
	NDUFB6	H2AFJ	TMBIM4	UPP1	UGP2					ECH1	POMP	UBE2A			RAD51AP1	RPL8
	EID1	LCP1	ENO1	RAB8A	C14orf166					MAF1	RP11-386I14.4	SET			KIAA1586	RPF2
	EIF2A	PGD	ACAP2	PARVG	PAIP2					DDX3X	MYADM	PSMA4			NCAPG2	BCCIP
	RPN2	ABRACL	TGFB1	CD52	ATP5A1					TECR	MAPRE2	ITGB2			PRR5	HK1
	ATP5B	C8orf59	SEC61G	CNPY3	CCND3					NDUFA6	HINT2	RGS1			NAPA	LEPROT
	H2AFV	LAMTOR4	TMEM219	HERPUD1	WDR34					STMN1	DDB1	CAMTA1			C5orf30	SSSCA1
	SFPQ	LAGE3	PSMB3	VPS35	CPSF6					ZNHIT1	PNISR	SMS			FHL2	APEH
	LINC00493	EIF3A	ENY2	NUMB	PTPRE						VIM	FAM96A			SLC11A2	PRKAR2B
	HNRNPR	GUSB	PRR13	COX8A	MPST						CD99	C4orf48			ICAM4	HDGF
	RBMX	ZFAS1	COMT	CAPZA1	THRAP3						TPM4	HMGN3			GUCD1	BRIX1
	MRPL51	APEX1	ID2	GSTO1	EWSR1						FKBP1A	ATXN10			RILP	WDR61
	ATF7IP2	RPL36A	MT-ND5	HLA-DQB1	MED30						ERGIC3	GNB2			CYB5R3	NUDT1
	EIF3A	NDUFB2	HIGD2A	EIF1	S1PR4						TMX1	METTL15			LPCAT3	MRPL11
	PSMA4	HSPA5	SUPT4H1	NCKAP1L	PSIP1						COX6A1	IFT20			ARL6IP6	PRC1
	IDH2	BIRC5	ATP5F1	CHP1	DUSP6						NEDD8	CAPN2			ARHGAP11B	SMC3
	XBP1	USP1	PRKCB	MT-ND1	SNRPB						KTN1	CARD16			SNHG10	SAMM50
	NT5C3A	RPS11	VMA21	TCEB2	DHX15						SEC31A	ITGB1BP1			UQCC2	IARS
	RPS15	LSM6	USP3	HLA-E	HLA-DQB1						ATP5J	CAP1			GMPS	FHL2
	YWHAQ	RPL23	NAPRT	PKN1	IFI16						H2AFY	COX7B			PPOX	ANP32A
	SNRPF	C20orf24	SH3BGRL	DOK2	NPM1						SRSF9	ATP5G1			RP11-423H2.3	WDR34
	ERH	MCM5	GNB1	DOCK2	HSPD1						PNN	DDX21			TCP1	METTL5
	RAN	KDELR2	GRB2	ZNF106	UBE2S						SMARCB1	VASP			NDUFA6	RUVBL1
	PSMB7	RHOA	PLP2	TUBA1A	RUVBL1						AKAP9	H2AFV			NAP1L4	RAB13
	SRP9	BANF1	BST2	UBE2R2	NUP62						C1orf228	MT-CO2			SLC20A1	ECHS1
	LDHA	FBL	HLA-DQA1	RNPEP	PAG1						JTB	PABPN1			BSDC1	SRSF1
	RPL22	NDUFS5	TXN	SH3BP1	TPRKB						HMGN3	UQCRC1			PSMC3	TMEM14A
	PYURF	VCAN	STX10	RAB10	KHSRP						DAD1	DDOST			TUBB1	PABPC4
	SLIRP	C1QBP	POMP	COX5B	PSMA2						PHYKPL	QARS			SEC22C	GMPS
	HADHA	ARL2	ATP5D	CTSB	HNRNPA0						APBB1IP	VPS29			FAM13A	NDUFS3
	EIF3D	PPA2	WDR83OS	CLEC2B	PPP2R1A						TMEM179B	ARF6			COX17	PRMT1
	GTF2A2	FIBP	PRDX3	PQLC3	PDS5B						DDOST	ATP5E			MIS18BP1	CYTL1
	GSTO1	PTBP1	TGOLN2	CTSD	PHACTR1						SLC38A1	SMC1A			SLC48A1	FARSA
	EIF1AX	YWHAH	SFT2D1	MXD1	EFCAB2						MDM4	STMN1			CRLS1	NOP56
	DYNLL1	NEAT1	PTPN6	ABRACL	MRPL51						ATP5G3	ATP5A1			ETFA	SRP72
	YBX1	UQCR10	USMG5	IL10RB	TSSC1						RP11-347P5.1	REEP5			BUB1	BOP1
	CD63	COX17	EIF3M	SSH2	IMMP1L						ATP5A1	HERPUD1			CTD-3154N5.2	UQCRC1
	H2AFZ	MRPL20	SELL	GRB2	ATXN10						LAMTOR5	NDUFS8			CCNE1	YEATS4
	MYC	NHP2	YWHAB	DBNL	MAPRE1						NAPA	CHMP4B			MXI1	SLC38A5
	RTN4	RPS17	ATP5J2	CD44	MTPN						KIF5B	KIF22			STEAP3	CTA-392E5.1
	TPI1	TBCA	RP5-1171I10.5	WSB1	PAFAH1B3						CCNL1	UQCRH			MCM3	PSMD14
	PSMA1	MRPL41	NR4A2	MT-ND3	NIP7						WDR1	LSM4			CPEB4	MRPL35
	PRDX6	NDUFB9	NDUFS7	SNAP23	COX5A						AREG	NDUFB2			ATG4D	MRPL4
	MPC2	SFT2D1	NDUFA11	SCPEP1	ZNF326						ODC1	NENF			RBBP4	HAUS1
	PA2G4	SUMO3	BNIP2	PABPC4	CTCF						TBL1XR1	NDUFS7			TP53BP2	PSMC1
	RPL4	RPLP0	C7orf73	SLC25A5	SDHA						SUMO3	ID1			CCP110	CMSS1
	SH3BGRL	ATP5D	CANX	SDCBP	TBC1D1						HNRNPC	RP11-160E2.6			YPEL4	G3BP1
	HSP90AA1	PSMB2	TMEM258	SAMHD1	TRA2B						FAAP20	IFI27L2			TXN	CBX5
	C11orf31	PGK1	TIMM8B	SHKBP1	RBM17						APH1A	NDUFA12			MCM2	CHCHD1
	TUFM	CTSD	VASP	CD48	COPS3						APEX1	RPS11			PSMD1	RNASEH2C
	EEF1A1	AURKAIP1	FMNL1	HIGD2A	LAPTM5						MOB1A	PSMA1			OPTN	DCUN1D5
	ID1	MRPS18C	MINOS1	PAG1	LAIR1						ZMYM2	TMED10				PDAP1
	UFC1	MZT2A	CAPZA2	UQCRB	GABPB1						SND1	CHCHD2				PRDX4
	ATP5G3	SSR1	SLC25A5	GYG1	RTCB						EIF4G2	KIAA0101				SYNCRIP
	PPIA	HNRNPA2B1	COX5A	MCL1	PSMB7						RABGAP1L	ATP6V0D1				TEX30
	FKBP1A	HSPB11	NDUFB5	CHMP4B	ATP5J						APPL1	CCT6A				MRPL16
	HSPE1	PSMB3	RBPJ	FOSL2	BTF3						NDUFS6	POMP				ACAA2
	PSMA2	COX5B	UBAC2	ERGIC1	CNTRL						UFM1	CCT8				TMA16
	PPA1	ROGDI	NDUFA13	PSMB10	PSMA5						RBM3	MOB1A				DAAM1
	MZT2B	HSP90AB1	MYH9	VPS29	SPINT2						LMAN2	C1orf43				CTSE
	ATP5J	C17orf89	FAM49B	OSTF1	SEPT6						FOSB	PARK7				MYB
	ACTG1	TMED10	TPM4	ICAM2	SNRNP40						NDUFA1	SYNCRIP				MRPL21
	RPL31	UBL5	NAA38	NUP214	SHMT2						H2AFV	CLNS1A				UHRF1
	RPL35A	RASGRP2	ATP1B3	CD4	SRSF1						CPNE3	ADI1				MRPL19
	SF3B6	MRPL11	XRN2	RAB5C	BANF1						TMBIM6	PSMB2				CAPRIN1
	RPS11	RPS21	NDUFS6	B2M	AHCY						LINC-PINT	SNRPF				MRPL15
	AREG	POLE4	ATG3	PFDN5	EZR						TMA7	APH1A				APOBEC3C
	LAMTOR1	MYL6	GPR183	CYTH4	WASF2						CAT	AKIRIN2				DLEU1
	NSA2	AREG	LIMS1	MVP	CACYBP						NCKAP1L	PDIA6				SLC29A1
	RPL37	RPS27L	SSR3	ATP6V1B2	CCT7						GABARAPL2	GTF3C6				C4orf27
	RPL36A	H3F3A	ARPC4	NEU1	RAB11A						CMTM3	GNAS				DNAJC15
	LSM5	HINT1	UQCRC1	ZFP36L1	PKM						RABAC1	MSN				PRPF40A
	RSL24D1	DNAJC15	RGS19	LCP2	CDC5L						SDF2L1	OXA1L				MRPL17
	CALR	UQCR11	GNB2	ARL6IP4	UBE2A						SEPT6	APLP2				RFK
	RPL32	SIVA1	DDX21	PSMB8	DCAF7						DGKZ	LDHA				PFDN6
	SNRPB	STRA13	TXNDC17	WDR83OS	CSNK2B						ZNF706	UQCRQ				PKIG
	TUBA1A	SRSF3	CHMP4B	GLUL	RPA1						PSMA2	PPP4C				MRPS12
	HNRNPC	RPL36	MRPL23	STK17B	HSBP1						SUPT5H	C1QBP				POLR2H
	RPS21	ATP5B	SHKBP1	POMP	CEP57						COX6C	C8orf59				AP2B1
	TAGLN2	BST2	MT-ND4L	KLF3	NDUFB4						MRPL36	NDUFB1				GART
	RPSA	EIF1AX	NDUFA2	GNAI3	CUX1						COX17	MRPL52				MSH2
	SRSF3	CAT	UBL5	IL10RA	KIF22						RNASEH2B	TRAPPC1				COA4
	RPL36	ZFAND5	NDUFB7	PSMA4	NUDT1						SEC63	CORO1A				TUBB2A
	RPS20	DHX9	ARF5	H2AFZ	SYNCRIP						CYFIP2	EIF3L				MRPS25
	EIF5A	LSM4	LAMTOR5	ACTG1	ECHS1						TXNL4A	TIMM13				ATAD5
	RPS12	NDUFB3	VAMP5	TSPAN14	NCF4						ARF5	SUPT4H1				PSMG3
	RPL14	NDUFS7	SSR1	ENY2	PDIA6						ACTN4	TIMM10				TSTA3
	PABPC1	PPT1	EIF4E2	COX7B	FAM60A						DYNLL1	EIF3A				ENG
	PNISR	DDX21	LSM6	REL	NDUFA4						PSMB10	ARRB2				IFRD2
	RPL9	FOS	FNIP1	LAMTOR2	EIF4G2						GPAA1	DDT				POP7
	PCBP2	METTL9	PET100	FAM49B	SRSF4						COX5A	GSTO1				FH
	CHCHD2	PRDX5	CAPN2	STX10	MPP1						FLOT1	MT-CO3				CLSPN
	NBEAL1	CBX3	C4orf3	CD55	SNAPIN						VMA21	MDH2				DDX39A
	HMGN2	COX7A2	DOCK8	APLP2	NUTF2						BAG1	ANP32A				CHID1
	XIST	SKA2	SLC25A3	CD53	C17orf62						OS9	CALM2				NUSAP1
	MT-ND5	HNRNPA1	NDUFB2	LIPA	SREK1						ACADVL	IRF2BP2				TST
	SNX3	TAGLN2	SPCS3	MYL12B	STOML2						AKR7A2	HSP90B1				OLA1
	MT-ND1	SRP72	RNF181	ATP6V0E1	PHF14						NUDT5	PPIB				IPO5
	FOSB	POMP	HCLS1	ENO1	KIF20B						SNHG9	ENY2				METTL21A
		HN1	GDI2	BST2	TRAM1						AKR1A1	PSMB3				PSMD9
		LDHA	WAS	IER5	ACAA2						MTPN	PABPC1				GPN3
		GADD45GIP1	CASP4	TLN1	SUZ12						TMCO1	TALDO1				PPIH
		TPM3	PRDX5	DEDD2	CCT6A						ANAPC11	HSPD1				CMAS
		GTF3C6	PSMA7	ATP6AP2	CFL1						LENG8	UPF2				CHPT1
		ATP5F1	TIMM13	FOS	MAGOH						EID1	BANF1				MRPL36
		NDUFS8	YBX3	UBE2D1	PAN3						ANKRD12	SUMO3				FAM136A
		LRRFIP1	DRAM2	SYTL1	RHOA						TIMM8B	GTF2A2				PRPS2
		KLF6	PAK2	AP2S1	TAF15						PPM1G	SNRPD3				MRPL28
		SEC11A	NDUFC2	MIS18BP1	MDM4						ARHGAP4	HCLS1				ROGDI
		HIST1H4C	WDR74	RTN3	HNRNPU						ROMO1	PGK1				HINT2
		HSPE1	ANP32A	GPX4	CEP135						NDUFV2	TOMM22				ATIC
		UQCRFS1	RNASET2	WDR1	GNB1						LAP3	PSMA2				NIPSNAP3A
		COX4I1	TMBIM6	BRK1	LYPLA1						RP11-160E2.6	ATP5J				MRTO4
		EIF3J	CHCHD5	PFKL	EIF4H						PPP1R2	LAPTM4A				UQCC3
		SCPEP1	YWHAE	TNFRSF14	SIVA1						TRMT112	RANBP1				ELAVL1
		PCBP1	RAB1A	SNX2	PFKL						LGALS1	SNX3				NOLC1
		SERBP1	SCAND1	ZBTB7A	ACYP1						SEPT9	ATP6V1F				MRPS7
		SF3B5	FAM96A	ATP5B	PSMD14						ERH	KTN1				PSMD11
		NDUFA3	CAMTA1	MARCKSL1	PCBP2						WBSCR22	TUBA1C				DCTPP1
		PDIA3	GNAI3	SEPT9	YWHAH						PRKRA	RPN2				MRPL50
		CCDC85B	HNRNPU	CCDC115	SNRPD3						AKAP13	COPE				ARPC1A
		RBX1	MBNL1	CTNNB1	MPC2						DDX17	NDUFA2				SRPK1
		MYEOV2	SNX2	LIMD2	CHCHD3						GNAI2	NUCKS1				ORC6
		ATP5O	ATP5C1	LYPLA1	DAZAP1						LAMTOR1	COX6A1				TXNDC9
		PA2G4	SH3GLB1	DAZAP2	NME1						TMEM208	NDUFB3				MKKS
		HNRNPC	UQCR10	SGK1	SNRPA						NDUFB1	NDUFV2				CLTC
		GPX4	COPE	COX6A1	LSM5						BCAP31	PHB2				RFC3
		C11orf31	NDUFA3	EIF4EBP1	FDPS						TMEM141	CKS1B				TUBB6
		SF3B6	H2AFJ	LSM6	ARHGDIB						GUK1	IRF7				KLHDC3
		ATP5A1	CHCHD10	GRK6	FIP1L1						NUDT1	SCP2				MRPS36
		VPS29	ZNHIT1	TGFB1	PSMB8						RP1-313I6.12	IDH2				MAP7
		ERH	MRPL52	HACD4	CCDC167						TAPBP	WDR83OS				MND1
		COX6A1	VPS29	ARL6IP5	GTF2A2						UBE2A	CENPW				ACADVL
		EIF3M	ROMO1	UBE2A	CALM2						GTF2I	BST2				NDUFV1
		TRA2B	PTRHD1	STK10	HDGF						HMGN2	FOS				MRPS10
		NDUFA1	SFPQ	EIF4E2	LSM3						PHPT1	DYNLL1				MCUR1
		S100A6	ISG15	M6PR	RTN3						MGAT1	COX5B				NDUFA10
			WSB1	ATOX1	RAB8A						ARPC5	HADHA				HSD17B10
			COX17	PRKCB	PEBP1						RBX1	HINT1				HIGD1A
			CHMP1B	ARL4A	FUBP1						TM2D1	HNRNPA1				KIF20B
			CHMP2A	ERP44	PRPF38A						RBM6	SFPQ				PSMC2
			PPP1CB	PRKAR1A	UBA2						NDUFB11	ALDOA				COMMD4
			MT2A	SPG21	INTS10						HSPA5	RNASET2				PSMC6
			C12orf57	STAT6	TERF1						ATP6V0E1	ERGIC3				AMMECR1
				EAF2	ZCRB1						BCLAF1	PPP1CB				POLR2E
				TACC1	CCDC90B						GTF3A	NHP2				PARP1
				JAML	RNASEH2C						COX7A2L	RGS10				MRPS2
				ANXA1	DYNLL1						SYNGR2	YWHAB				MIS18A
				ACTR3	PBRM1						TRA2B	TBCA				RALBP1
				MYADM	SNRNP70						PABPN1	COX17				NMI
				ICAM3	KLHDC3						SHFM1	ANAPC11				PXMP2
				SMS	NUDT21						UBE2D2	PSMB7				LAP3
				NDUFB5	ACP1						ATP5G1	SLIRP				MTHFD2
				RAB11FIP1	PRPF40A						PPP1R15A	ACTR3				KPNB1
				FAM32A	PPP4C						ACTR2	HMGN2				THOC6
				TBCB	CCDC69						NRDC	RGS2				FCGRT
				BAX	ARID1B						ZRANB2	ZFP36				LRR1
				TLE4	BPTF						LSM3	TUFM				MKI67
				SLC44A2	CDC123						PSMB3	TMEM258				EIF4E2
				CDV3	DCK						UQCR10	COX6B1				PSMD1
				PSMB3	PSMC3						TLN1	ZNHIT1				HLTF
				CASP4	ROCK1						NOP56	ARPC4				EI24
				PRDX1	PNN						ANAPC16	UQCR10				H1F0
				TXNIP	EIF3L						JUND	VDAC2				HPS1
				LASP1	AK2						HMGA1	TUBB4B				SLC48A1
				TMEM179B	YBX1						ATP5B	UQCRFS1				LRPPRC
				USMG5	TIMM8B						UBE2E3	PSMB8				IMMT
				GNB1	NDUFS3						JMJD1C	PSMA7				PTBP1
				ITSN2	MRPL9						UBXN4	STK17B				C11orf73
				TMEM134	GLRX3						ATOX1	SERBP1				COMMD3
				MINOS1	LSM2						NOP10	EIF3K				GUCD1
				SFT2D1	DHX9						ZSCAN16-AS1	TYMS				CENPN
				GSTK1	APEX1						ELF2	MKI67				CREG1
				NDUFB2	ATP5F1						ALG5	C11orf31				EPDR1
				RBX1	PRKRA						ATP5I	NDUFB10				HMMR
				COX5A	ATP1B3						SUMO2	LSM3				CMBL
				DOCK8	PA2G4						COMMD3	HN1				TPX2
				AHNAK	CDCA4						SEPT2	C14orf166				FAM96A
				EIF6	RGS19						TMEM59	MT-ND4				STIP1
				UQCRC1	GNG5						RPL22L1	PSME2				TTLL12
				TES	MAZ						TMEM147	PTMA				RCL1
				MAPK1	GMPS						NDUFAF3	SNRPD1				CSE1L
				H2AFY	MPLKIP						FKBP3	ERH				CENPK
				HLA-DMA	SMAP1						SFPQ	CAPZA2				ABCB10
				CTD-3252C9.4	LUC7L2						LSM5	PCBP1				MRPL47
				TPP1	ARID1A						QARS	UBE2L3				FAM13A
				POLE4	RSRC1						PIM3	ATP5I				CCDC124
				ARHGAP30	ZEB2						COX6B1	HIGD2A				MRPS33
				NDUFA13	UBE2N						POLR2J3	RBM3				UBA2
				TMEM167A	RFC1						DDX24	POLR2L				WBP5
				PCBP1	DKC1						C11orf58	SNRPB				ISCA2
				TAOK3	POLD2						RBM25	NDUFA4				MPLKIP
				BIN2	OLA1						BST2	USMG5				TSFM
				CMTM7	CCT4						UQCR11	ERP29				FAH
				HM13	HMGXB4						CDC40	NDUFA11				MAGOHB
				GABARAPL1	RALBP1						SVIP	CRIP1				FARSB
				VIMP	RCN2						C1QBP	NAP1L1				PSMC4
				DDAH2	VBP1						NENF	SH3BGRL				CCDC28B
				DRAM2	MRPS26						PGLS	MINOS1				GGH
				YWHAB	VPS35						PEBP1	PSMB1				NUDCD2
				ARHGAP4	AKR1A1						TMEM50A	HNRNPC				PHF5A
				SLC25A3	PIN4						TMEM256	NDUFB4				CDC42BPA
				MAP2K3	SRSF2						GDI2	SRSF3				CPOX
				YWHAZ	CCDC88A						PRDX5	NDUFB11				LARS
				SNHG15	HAT1						TMEM219	LAMTOR4				MRPS18B
				UBE2L6	QARS						PSMA3	NDUFA13				UBE2V2
				IFI6	PHB2						PSMB4	LSM5				EIF5AL1
				TADA3	HTATSF1						SRSF7	MT-ND1				HEMGN
				VDAC1	DBI						PFDN2	EIF3M				USP1
				RAC2	NSMCE1						C4orf3	EIF5A				ARL6IP6
				PPP4C	LBR						UBE2K	HMGB1				CENPV
				PPDPF	TMEM256						DPP7	SNRPG				CASP3
				SELT	PHF5A						COPZ1	NCL				UCHL3
				TGOLN2	CCNI						GTF2A2	HNRNPA3				SPTA1
				SH3GLB1	PTBP1						SRP72	COX4I1				TMPO
				UQCR11	SNRPG						MRPL51	RAN				TFDP2
				LIMS1	KTN1						NDUFA11	SUMO2				METTL13
				PPP1CB	PRMT1						CYC1	MZT2B				SDHAF3
				MRPS35	RRP7A						ZNF428	YWHAZ				SPC24
				NAA38	DARS						HNRNPUL1	ARL6IP4				ARMC10
				MIEN1	MRPS18C						NDUFA2	UBL5				MAP2K2
				RNF181	TMEM261						NDUFB4	CALR				MRPL32
				GUSB	SRSF11						ATP5C1	SEC61G				USP14
				NDUFA4	SF3B6						ACTG1	RBX1				MRPS23
				TALDO1	GRHPR						HNRNPD	PCBP2				FAM207A
				SNX17	PSMA1						RBBP4	ATP5D				NUDT21
				ATP5J2	LUC7L3						PSMA4	DUT				AHSA1
				LRPAP1	LDHA							ID2				TMEM183A
				GPSM3	UQCRH							ATP5O				HTRA2
				ARF5	ATP5G2							TUBB				SDHA
				PSMA7	MZT1							GPX4				ORC4
				ARHGDIA	VAMP8							KLF6				POLR3K
				COX17	FIBP							COX7A2				PRIM1
				IDH3G	AKR7A2							SRP14				ICAM4
				RPS27L	ACTB							HNRNPA2B1				TIMM17A
				RP11-386I14.4	TRA2A							ANP32B				TIMM50
				COPE	PPP2CA							HIST1H4C				TANGO2
				PSME1	SEC63							HMGB2				PRPF19
				RAB11A	CLTA							PLAC8				MAP3K13
				SDHB	ADI1											GBAS
				ATP6V1F	POMP											RRP15
				NDUFS6	HNRNPH3											ACADS
				DSTN	TXNDC17											GARS
				ARF1	YTHDF2											CKAP2
				CCNI	EIF6											RAD51AP1
				RAB7A	TUBB4B											SNRPA1
				CHMP1B	HSD17B10											C11orf74
				C4orf3	SNRPA1											RFC1
				TMEM165	XRCC6											NDUFA7
				SRA1	PHIP											RFC5
				TMEM9B	CDC40											PPIL1
				CCT5	GABPB1-AS1											RPA1
				DDX21	OSTC											RPA2
				CHMP2A	DENR											PRPS1
				CLTB	ZNF207											GNL2
				PTGES3	ENO1											B3GALNT1
				TMEM50A	EXOSC8											IMP4
				CLTA	PSMD8											NDUFV3
				SNX3	SF3B2											NAA20
				VDAC2	TOP1											SMC1A
				CD47	BZW1											ISOC1
				NDUFS7	PMAIP1											SLC25A21
				TMPO	FUS											EPRS
				PSMB1	PSMD3											EXOSC3
				ATP1A1	TCEB1											ITGB3BP
				NDUFA1	DDX46											NDUFA9
				FAM120A	DHPS											GPATCH4
				ARPC1A	LY86											MRPL39
				SLIRP	SEP15											RNF187
				SSR3	FDX1											FAM195A
				CD63	SPCS2											MRPS22
				C1orf43	G3BP1											POLE2
				RP11-347P5.1	ANKRD11											POLDIP2
				RP11-160E2.6	CCAR1											MRPL34
					SMARCA5											MRPS28
					NDUFB3											DAZAP1
					RPLP0											A4GALT
					EIF3F											COA1
					TSN											CHAC2
					TAF7											RAD23B
					CCT3											TMEM261
					ILF3											ENOSF1
					WTAP											AIMP2
					STRAP											SNHG19
					UQCRC1											MALSU1
					ABI1											RFC2
					RTF1											MPDU1
					PSPC1											MYH10
					UBXN4											ACOT13
					NUDC											GCAT
					RPL15											NDUFAF2
					PSMA3											UTP11L
					TBCA											CDC6
					KIF5B											ARMC1
					SYNGR1											COPS5
					LSM4											NIFK
					NDUFS6											TRUB2
					THOC2											ABCE1
					TKT											PBK
					ENY2											ATAD3A
					COX6C											PDHB
					CPNE1											SLC40A1
					SNRPB2											PIN4
					ARGLU1											HDLBP
					VCP											LMNB1
					TPR											NDUFAF4
					CDKN2D											FANCI
					PMPCB											ZMYND8
					ANAPC11											WDR43
					ING3											WDR18
					UQCRC2											CPSF6
					MRPL42											TFAM
					DNAJC8											DPM1
					SRRM1											DYNC1I2
					ZNF428											CDC27
					SNRPC											MRPL45
					SRP72											DCAF6
					C1QBP											EZH2
					RBM25											RTCB
					PSMB6											WDR12
					PSMB3											EIF2B3
					GNAS											SMARCA5
					MED13L											MRPS11
					STRA13											APOE
					B3GNT2											CDK2
					MAP1LC3B											ASF1A
					CYC1											BZW2
					TOMM22											PHF6
					ODC1											TP53BP2
					RBM8A											MED8
					MZT2B											BCL2L12
					PIN1											DSN1
					FKBP1A											DDB1
					PSMB8-AS1											HACD1
					SAP18											EXOSC7
					MRPL47											FN3KRP
					PCM1											PDZD8
					PSMD2											GTPBP4
					MMADHC											CHEK1
					STX7											CEP57
					LEF1											FADS2
					SEPT7											TAL1
					PPHLN1											HDDC3
					VDAC2											PKLR
					SYPL1											HSPBP1
					NAA38											SF3B3
					PSMG2											NFE2
					SIAH2											KEAP1
					PABPN1											SLC43A1
					HP1BP3											MRPS14
					NIPBL											TIMMDC1
					RTN4											MFSD2B
					HNRNPH1											ZFYVE21
					EID1											VPS25
					ATP5J2											NSMCE2
					HNRNPDL											DHX15
					UBE2L3											MYBL2
					LAMTOR5											HN1L
					SUMO1											KHSRP
					TMEM183A											ATAD2
					NDUFAB1											FSCN1
					SRSF6											MZT1
					RGS2											RAD50
					DBNL											PES1
					SNW1											DHX9
					U2SURP											ASH2L
					UPF2											ST6GALNAC4
					EIF3I											MCM10
					RBBP6											MRPS26
					PTGES3											PSMD3
					RPS24											TRIAP1
					PARK7											SF3A3
					ARPC3											PPIF
					MYADM											REC8
					ZCCHC10											XRCC6BP1
					TUBA1A											KIF9
					ATF4											CSNK2A1
					POLR2E											LRRC75A
					GNB2L1											SMC6
					FAM96A											MSH6
					TLE4											NET1
					DCTN3											SNRPA
					NCOR1											ICA1
					SLTM											THYN1
					PDAP1											GOT2
					ROMO1											CDC5L
					EIF3D											NELFCD
					VDAC3											C1orf174
					HSPA8											MTX1
					RBM39											RAD51C
					THOC7											HSDL2
					TUFM											RDX
					NHP2											COMMD1
					DNAJC7											CCDC14
					PPP1CC											NUP62
					ERP29											TIMM44
					NDUFAF3											HRSP12
					YWHAB											TARS
					PSMD4											RARS
					PGAM1											C21orf59
					EIF1B											MRPS31
					TXNL1											CHAF1A
					UQCRFS1											HARS
					RBM3											FAM104B
					SELT											CBR1
					MTDH											UQCRHL
					RSRC2											EIF4G1
					PSMA7											MTX2
					RNPS1											YWHAG
					EIF3A											UMPS
					CD47											PPP1R14B
					MZT2A											CASP6
					POLR2K											EXOSC4
					COX6A1											FAM89A
					C12orf57											BCAP29
					C11orf58											POLD1
					CDC25B											SNX5
					RBX1											COPS4
					SYF2											SIGMAR1
					C11orf31											QTRT1
					COPE											EGFL7
					COX8A											VARS
					NDUFA5											ERI3
					CALM3											EXOSC5
					ARID4B											IGF2BP2
					SSBP1											DIMT1
					ATP5O											MRPL40
					ENSA											NUF2
					PSMB9											KEL
					JMJD1C											TP53RK
					SUB1											TMEM97
					TIMM13											CCDC47
					PSMB1											VRK2
					ATP6V0B											SKA2
					FHIT											HIST1H1D
					PIM1											AIG1
					PPIG											TIMM23
					RAC1											CLN6
					MRPL57											TXNRD1
					NDUFC2											DTL
					NDUFA2											HELLS
					NDUFB10											LYAR
					ARL6IP1											TRIM28
					PGK1											C16orf95
					PFDN4											USP48
					RPL22L1											TP53
					TCEA1											LTV1
					H3F3B											ZNF593
					HN1											TARDBP
					MORF4L1											PIP5K1B
					EIF1AX											NCAPG
					SON											CCDC112
					LDHB											TXNL4A
					PAPOLA											AURKA
					TXN											MRPS18A
					BRK1											PGD
					COX7B											SFXN4
					EIF5A											TBC1D7
					SLC25A6											AURKB
					HSP90AB1											UCHL5
					EIF3M											SNX8
					BCLAF1											WBP4
					C8orf59											PRKAB1
					COX7A2L											TXNDC17
					LRRFIP1											RBM17
					CXCR4											NARS
					UQCRQ											HSBP1
					C19orf43											GSTO1
					PSME1											PTGES3
					PNISR											PSMB7
					UBL5											GSPT1
					UBXN1											STAU1
					SCAND1											WBP11
					YWHAZ											ATOX1
					XBP1											POMP
					GMFG											LBR
					EIF3H											PDCD4
					UCP2											SIVA1
					CNBP											KPNA2
					REXO2											ATXN10
					HSPE1											DNAJC19
					MYL12B											NDUFS8
					MIF											ENY2
					MT1X											PCMT1
					CD99											SRP9
																SOD1
																HSPB11
																TCEB1
																NDUFS5
																ODC1
																HAGH
																SSBP1
																TCEA1
																HNRNPR
																HSPA8
																CBX3
																PSMA2
																HNRNPA1L2
																CANX
																TRMT112
																PSMB6
																UBE2E3
																TOMM5
																HNRNPD
																AP2M1
																TUFM
																SNW1
																WIPI2
																UBE2K
																DPY30
																CHCHD2
																EPB42
																ATP5C1
																DARS
																VKORC1
																RHEB
																SCPEP1
																PPA1
																H2AFV
																LSM6
																ANAPC5
																NAP1L4
																PHPT1
																BABAM1
																SDHC
																ILF3
																NDUFS2
																NDUFB3
																SEPT2
																NAE1
																NUCB2
																MRPL57
																NUCKS1
																ADI1
																SNRNP70
																ATP5I
																POLR2L
																SPN
																U2SURP
																RAB10
																TOP1
																TALDO1
																NAA10
																C11orf31
																PFDN2
																GLO1
																HADHB
																PLEKHJ1
																QARS
																GYPB
																NENF
																NDUFS4
																DDT
																ATP5F1
																SUMO3
																MRPL55
																EIF2S2
																VCP
																DCAF11
																GAPDH
																RPL4
																STRAP
																COX7B
																C1orf43
																RPIA
																EIF6
																PEBP1
																ADRM1
																XRCC6
																ATP5J
																FUNDC2
																RPL37A
																NAA38
																SF3B6
																PSMD7
																SRSF4
																PRELID1
																CARHSP1
																SLC25A37
																BAG1
																EEF1B2
																SUPT4H1
																RPL7A
																SHFM1
																TPI1
																DSTN
																RPS5
																MDH1
																NDUFA2
																EIF2AK1
																AURKAIP1
																HN1
																GTF2A2
																UQCR10
																RTF1
																PSMG2
																MRPL23
																PFDN4
																BAZ1A
																MINOS1
																NDUFB9
																PSMD8
																HMGN1
																UQCRFS1
																PPP4C
																ANP32E
																MGST3
																SRSF3
																HNRNPC
																KARS
																TOMM22
																ZNHIT1
																P4HB
																DDX46
																EWSR1
																PSIP1
																PDIA6
																RAD21
																PARK7
																AP2S1
																FBL
																PSMA7
																H2AFY
																OSTC
																POLR2K
																ANAPC11
																RPL14
																PSMB1
																PSMF1
																MDH2
																EIF1AX
																HNRNPA2B1
																SPINT2
																ZNF706
																PPP1CC
																NDUFB4
																SET
																RPL23
																NDUFC2
																NDUFB5
																RNH1
																SRSF10
																BSG
																CAPZA2
																MAGOH
																SRP14
																SRSF6
																FIS1
																NOL7
																LUC7L3
																HNRNPA3
																GNG5
																RAD23A
																RAC1
																UQCRC2
																AMD1
																PSMB3
																ERGIC3
																C8orf59
																PSMD4
																PYURF
																DDX21
																HNRNPH3
																HADHA
																EIF4H
																RPS17
																PRDX1
																EIF1AY
																PSMA1
																RPS23
																RNPS1
																TCEB2
																CALM2
																NDUFB10
																USMG5
																UBE2I
																CALM3
																KHDRBS1
																MRPS21
																ST13
																GHITM
																SNU13
																SRSF11
																H3F3A
																PRDX6
																HNRNPM
																SFPQ
																C14orf166
																CSNK2B
																GTF3A
																KTN1
																PNN
																SUMO2
																UBE2L3
																NDUFA4
																HNRNPU
																ROMO1
																SRSF2
																ARL6IP1
																UBL5
																SNX3
																GDI2
																COX5B
																NDUFB11
																NDUFB7
																PPIG
																RPS24
																C14orf2
																LSM7
																COX7A2L
																RPL29
																FKBP1A
																NDUFB1
																NDUFB8
																PCBP1
																DNAJA1
																CYCS
																RPL5
																RPS27L
																SF3B5
																EIF3M
																SEC61B
																SUB1
																ATP5O
																HNRNPK
																COX6A1
																BTF3
																RPS2
																MTDH
																RBMX
																RPS3A
																RBM8A
																NACA
																LDHB
																NDUFA13
																RPSA
																RPL36A
																MT-CO3
																MIF
																MT-ND1
