# Supplementary material for: Single cell analyses identify a highly regenerative and homogenous human CD34+ hematopoietic stem cell population
Source: Nat Commun. 2022 Apr 19;13:2048. doi: 10.1038/s41467-022-29675-w (PMC9018830; doi:10.1038/s41467-022-29675-w)
Supplement: Supplementary file 9 — Source Data [file 41467_2022_29675_MOESM9_ESM.xlsx]

## Sheet: Fig. 1
Fig. 1a: data can be seen in Supplementary Table 1 - in vivo LDA.xlsx	cell population injected	cell dose	% of	lower values	mean values	upper values
spreadsheet "CD90+or-CD49f+or-"			neg mice	of the S.D.	of the regression	of the S.D.
				line	line	line
	CD90+CD49f+	0		100	100	100
		3	100	55.2082	69.8778	80.8345
		5	75	37.154	55.0256	70.1447
		10	20	13.8042	30.2782	49.2028
		20	0	1.90556	9.16768	24.2091
	CD90-CD49f+	0		100	100	100
		5	100	61.5428	75.1477	84.7417
		10	75	37.8752	56.4718	71.8115
		20	25	14.3453	31.8907	51.5689
		40	0	2.05788	10.1701	26.5935
	CD90+CD49f-	0		100	100	100
		25	100	63.3156	75.7932	84.5535
		50	60	40.0887	57.4461	71.493
		100	36.36	16.071	33.0005	51.1125
		150	0	6.44265	18.9575	36.5419
		200	0	2.58277	10.8903	26.1249
	CD90-CD49f-	0		100	100	100
		800	100	42.032	56.4718	68.6036
		1600	23.079	17.6669	31.8907	47.0645
		2000	24	11.4538	23.9651	38.9823
		2400	10	7.42575	18.0092	32.288
Fig. 1b: % of myelo-lymphoid engraftment	cell population injected	tx condition	mouse1	mouse2	mouse3	mouse4	mouse5	mouse6	mouse7	mouse8	mouse9	mouse10	mouse11	mouse12	mouse13	mouse14	mouse15	mouse16	mouse17	mouse18
	CD90+CD49f+	1a tx - 5 wks	0.0122	0	0.156	0	0.017	0	0.05	0.056	0	0	0.04	0.6	0.073	0.77	2.1	0.19	0.26	3.5
	CD90+CD49f+	1a tx - 12 wks	1.2	1.8	0.2	0.56	0	0.29	6.5	8.6	0	20.7
	CD90+CD49f+	2a tx - 12 wks	0.36	0.14	0.1	0.023	0	0	0	0.128	0.073	0.208	0
	CD90-CD49f+	1a tx - 5 wks	0.018	0.012	0	0	3.7	0.8	0.025	0.12	0.05	0.05	0.54	0.47	10.3	0.5
	CD90-CD49f+	1a tx - 12 wks	0.15	0.5	0.22	3.3	0	3.3	16.5	0.003	0	6.87	45.6	37.9
	CD90-CD49f+	2a tx - 12 wks	0.25	0	0.19	0.05	0	0.07	0.06
	CD90+CD49f-	1a tx - 5 wks	1.01	1.53	0.1	0.2	1.55	4	0.76	0.34	0.34	0.89	4.68	0.5
	CD90+CD49f-	1a tx - 12 wks	0	0	0	2.6	3.4	2.3	0.08	0.08	4	0	4.35
	CD90-CD49f-	1a tx - 5 wks	9.4	7.3	8.4	4.8	1.1	1.43	0.85	1.58	5.3	2
	CD90-CD49f-	1a tx - 12 wks	0	3.4	0.89	2	0.315	0.73	0.198	0.05	0	0	0.39	1.6	1.2
Fig. 1c: % of human CD34+CD38-/lo HSPCs	cell population injected	tx condition	mouse1	mouse2	mouse3	mouse4	mouse5	mouse6	mouse7	mouse8	mouse9	mouse10	mouse11	mouse12
	CD90+CD49f+	1a tx - 5 wks	12.2	29.7	2.3	0.71	0.6	3.7	0.184	1.65
	CD90+CD49f+	1a tx - 12 wks	2.3	0.82	0.1	0.495	0.107	0.136	0.204	0.131
	CD90-CD49f+	1a tx - 5 wks	13.3	1.4	2.61	12.5	0.26	0.29	5
	CD90-CD49f+	1a tx - 12 wks	0.25	0.07	0.04	0.27	0.04	0.055	0.22	0.53	0.4
	CD90+CD49f-	1a tx - 5 wks	0.97	0.24	2.25	0	0	0.016	0.295	0.03	0	0.48	0.46	0.96
	CD90+CD49f-	1a tx - 12 wks	0.01	0.055	0.062	0.197	0.1	1.2	0.1
	CD90-CD49f-	1a tx - 5 wks	0.075	0.23	0.057	0.148	0.075	0.023	0.003	0.126	0.088	0.025
	CD90-CD49f-	1a tx - 12 wks	0.025	0	0	0	0.02	0	0	0	0
Fig. 1d: frequency of the denoted sub-populations	cell population injected	output population	mouse1	mouse2	mouse3	mouse4	mouse5	mouse6	mouse7	mouse8	mouse9
within human CD34+CD38-/lo HSPCs (%)	CD90+CD49f+	CD90+CD49f+	7.8	6.1	16.2	18.4	1.7	4	2.7	1.1
	1a tx - 5 wks	CD90-CD49f+	13.7	8.1	4.8	3.1	5	9	1.6	2.7
		CD90+CD49f-	7.8	13.1	25.8	25.5	13.9	9	19.1	2.7
		CD90-CD49f-	5.9	8.1	9.7	7.1	11.1	8	10.1	4
		CD45RA+	64.8	64.6	43.5	45.9	68.1	70	66.5	89.5
	CD90-CD49f+	CD90+CD49f+	1.2	7.7	7.9	15.1	12.3	3.1	3.5
	1a tx - 5 wks	CD90-CD49f+	2.7	1.5	6.3	13.6	4.5	9	5.6
		CD90+CD49f-	4.4	4.6	18.3	16.3	1.4	2.4	7.3
		CD90-CD49f-	9.7	0.8	7.9	8.5	6.4	3.5	5.6
		CD45RA+	81.8	85.4	59.6	46.5	75.4	82	78
	CD90+CD49f-	CD90+CD49f+	1.2	2.6	0	0	0	1.9	0
	1a tx - 5 wks	CD90-CD49f+	1.7	0	0	0	1.7	6.7	0
		CD90+CD49f-	29	28.9	19.3	23	12.4	27.2	19
		CD90-CD49f-	9.3	2.6	21	23	3.5	14.7	21.5
		CD45RA+	58.8	65.9	59.7	54	82.4	49.5	59.5
	CD90-CD49f-	CD90+CD49f+	0	0	0	0	0	0	0
	1a tx - 5 wks	CD90-CD49f+	0	1	0	0.8	0	0	0
		CD90+CD49f-	1.5	0	0	1.6	5	0	0
		CD90-CD49f-	5.2	10.5	26.8	12.8	20	2.5	9.1
		CD45RA+	93.3	88.5	73.2	84.8	75	97.5	90.9
	CD90+CD49f+	CD90+CD49f+	10.5	1.4	3.5	6.5	4.1	4.4	5.8	7.1
	1a tx - 12 wks	CD90-CD49f+	13.1	1	0.7	5.5	8.5	8.37	1.5	3.7
		CD90+CD49f-	5.9	2.9	8.8	15.55	18.9	18.3	25.9	10.3
		CD90-CD49f-	10	2.3	4.1	10.3	7.8	8.6	4.4	7.9
		CD45RA+	60.5	92.4	82.9	62.15	60.7	60.3	62.4	69
	CD90-CD49f+	CD90+CD49f+	2.7	3	2.2	6.25	8.1	3.8	3.6	2.9	2.6
	1a tx - 12 wks	CD90-CD49f+	2.7	1.6	2.3	14.85	6.2	18.3	13.4	3.4	6.7
		CD90+CD49f-	23.3	15.4	16.1	14.5	7.4	3.4	8.8	5.8	10.6
		CD90-CD49f-	23.2	4.6	4.4	12.2	4.7	9.6	14.9	6	13.1
		CD45RA+	48.2	75.4	75	52.2	73.6	64.9	59.3	81.9	67
	CD90+CD49f-	CD90+CD49f+	0	0.5	0.7	0	0.65	0.6
	1a tx - 12 wks	CD90-CD49f+	3.5	1	3.3	3.3	0.5	0.45
		CD90+CD49f-	17.8	15.6	14.4	6.8	8.9	18.95
		CD90-CD49f-	14.3	4.7	19.9	9.2	12.8	5.95
		CD45RA+	64.4	78.2	61.7	80.7	77.15	77.55
	CD90-CD49f-	CD90+CD49f+	n.d
	1a tx - 12 wks	CD90-CD49f+	n.d
		CD90+CD49f-	n.d
		CD90-CD49f-	n.d
		CD45RA+	n.d

## Sheet: Fig. 2
Fig. 2a and 2c	sc ID#	DC1	DC2	cluster SP#	population		Fig. 2b	sample	population	PC1	PC2
	S1-P6-A06	-0.00983567	-0.00944741	2	CD90+CD49f+ (P1)			sample 1	CD90+CD49f+ (P1)	14.1983	0.298066
	S1-P6-A07	0.00760637	0.0426469	2	CD90+CD49f+ (P1)			sample 1	CD90-CD49f+ (P2)	2.98914	-1.23328
	S1-P6-A08	0.0406356	-0.00442093	1	CD90+CD49f+ (P1)			sample 1	CD90+CD49f- (P3)	4.96868	8.74408
	S1-P6-A09	-0.012385	-0.0327074	2	CD90+CD49f+ (P1)			sample 1	CD90-CD49f- (P4)	-13.1123	-7.26776
	S1-P6-A10	-0.0366157	0.000265846	3	CD90+CD49f+ (P1)
	S1-P6-A11	0.0177269	0.0453188	2	CD90+CD49f+ (P1)			sample 2	CD90+CD49f+ (P1)	10.1964	-4.18434
	S1-P6-A12	0.0431954	-0.010539	1	CD90+CD49f+ (P1)			sample 2	CD90-CD49f+ (P2)	-3.39389	-5.01251
	S1-P6-B01	0.0288481	-0.00929982	1	CD90+CD49f+ (P1)			sample 2	CD90+CD49f- (P3)	-2.48207	8.08678
	S1-P6-B02	-0.0113111	0.0489445	2	CD90+CD49f+ (P1)			sample 2	CD90-CD49f- (P4)	-15.9363	1.18896
	S1-P6-B03	-0.0627411	0.064719	3	CD90+CD49f+ (P1)
	S1-P6-B04	-0.0415649	0.000849048	3	CD90+CD49f+ (P1)			sample 3	CD90+CD49f+ (P1)	16.4578	-1.2188
	S1-P6-B05	-0.0167248	-0.0191158	2	CD90+CD49f+ (P1)			sample 3	CD90-CD49f+ (P2)	-0.74607	-16.0815
	S1-P6-B06	-0.154824	0.120938	3	CD90+CD49f+ (P1)			sample 3	CD90+CD49f- (P3)	2.9419	10.6022
	S1-P6-B07	-0.0179003	-0.0168707	2	CD90+CD49f+ (P1)			sample 3	CD90-CD49f- (P4)	-16.0816	6.07812
	S1-P6-B08	-0.0460053	-0.021762	3	CD90+CD49f+ (P1)
	S1-P6-B09	-0.00604945	-0.0197171	2	CD90+CD49f+ (P1)
	S1-P6-B10	-0.0651787	-0.0327811	3	CD90+CD49f+ (P1)		Fig. 2d	Supplementary
	S1-P6-B11	0.00996332	-0.00033205	2	CD90+CD49f+ (P1)			Tables 2 and 3
	S1-P6-B12	0.0101227	-0.0344525	2	CD90+CD49f+ (P1)
	S1-P6-C01	-0.152378	0.124347	3	CD90+CD49f+ (P1)
	S1-P6-C02	-0.0472616	0.0543859	3	CD90+CD49f+ (P1)
	S1-P6-C03	0.0353468	-0.0227209	1	CD90+CD49f+ (P1)
	S1-P6-C04	0.0275047	0.0417336	1	CD90+CD49f+ (P1)
	S1-P6-C05	-0.00136908	0.0160986	2	CD90+CD49f+ (P1)
	S1-P6-C06	-0.066921	0.0210159	3	CD90+CD49f+ (P1)
	S1-P6-C07	-0.020801	-0.00651564	3	CD90+CD49f+ (P1)
	S1-P6-C08	0.024885	-0.00346612	1	CD90+CD49f+ (P1)
	S1-P6-C09	-0.00676194	0.0209167	2	CD90+CD49f+ (P1)
	S1-P6-C10	0.0284927	-0.0255596	1	CD90+CD49f+ (P1)
	S1-P6-C11	0.0137113	0.0352648	2	CD90+CD49f+ (P1)
	S1-P6-C12	-0.0101781	-0.0483527	2	CD90+CD49f+ (P1)
	S1-P6-D01	0.0111526	0.0432992	2	CD90+CD49f+ (P1)
	S1-P6-D02	-0.000887191	-0.00454627	2	CD90+CD49f+ (P1)
	S1-P6-D03	-0.0890263	0.0246006	3	CD90+CD49f+ (P1)
	S1-P6-D04	-0.0473939	0.0177173	3	CD90+CD49f+ (P1)
	S1-P6-D05	-0.00792738	-0.0212503	2	CD90+CD49f+ (P1)
	S1-P6-D06	-0.0177063	0.0429705	2	CD90+CD49f+ (P1)
	S1-P6-D07	-0.0193302	0.029738	2	CD90+CD49f+ (P1)
	S1-P6-D08	0.0393137	0.0379105	1	CD90+CD49f+ (P1)
	S1-P6-D09	-0.0140889	-0.0238956	2	CD90+CD49f+ (P1)
	S1-P6-D11	-0.0430702	0.0598091	3	CD90+CD49f+ (P1)
	S1-P6-D12	-0.015982	0.0037222	2	CD90+CD49f+ (P1)
	S1-P6-E01	-0.02395	-0.0371571	3	CD90+CD49f+ (P1)
	S1-P6-E02	0.0577812	0.0163253	1	CD90+CD49f+ (P1)
	S1-P6-E03	-0.0695765	0.0459578	3	CD90+CD49f+ (P1)
	S1-P6-E04	-0.029195	-0.0320695	3	CD90+CD49f+ (P1)
	S1-P6-E05	-0.0606328	0.097093	3	CD90+CD49f+ (P1)
	S1-P6-E06	0.0292576	0.00306109	1	CD90+CD49f+ (P1)
	S1-P6-E07	0.00779821	0.0385552	2	CD90+CD49f+ (P1)
	S1-P6-E08	-0.0708258	0.0859089	3	CD90+CD49f+ (P1)
	S1-P6-E09	0.0184831	0.0864939	1	CD90+CD49f+ (P1)
	S1-P6-E10	-0.0672155	0.0530209	3	CD90+CD49f+ (P1)
	S1-P6-E11	0.0619201	0.0045049	1	CD90+CD49f+ (P1)
	S1-P6-E12	-0.0954055	-0.0372963	3	CD90+CD49f+ (P1)
	S1-P6-F01	0.00774226	0.0249157	2	CD90+CD49f+ (P1)
	S1-P6-F03	-0.0370054	-0.03776	3	CD90+CD49f+ (P1)
	S1-P6-F04	-0.0499984	0.0945765	3	CD90+CD49f+ (P1)
	S1-P6-F05	-0.0605144	0.031904	3	CD90+CD49f+ (P1)
	S1-P6-F06	-0.0178105	0.0389736	2	CD90+CD49f+ (P1)
	S1-P6-F07	0.0350178	0.0167942	1	CD90+CD49f+ (P1)
	S1-P6-F08	0.0101745	0.0433681	2	CD90+CD49f+ (P1)
	S1-P6-F09	-0.0560365	0.0212209	3	CD90+CD49f+ (P1)
	S1-P6-F10	-0.00161142	0.0507577	2	CD90+CD49f+ (P1)
	S1-P6-F11	-0.0114656	0.0367254	2	CD90+CD49f+ (P1)
	S1-P6-F12	-0.0606612	-0.0182804	3	CD90+CD49f+ (P1)
	S1-P6-G01	-0.0268527	0.0715313	3	CD90+CD49f+ (P1)
	S1-P6-G02	-0.0209168	0.013567	3	CD90+CD49f+ (P1)
	S1-P6-G04	-0.0440393	0.0432934	3	CD90+CD49f+ (P1)
	S1-P6-G05	0.0162596	-0.0882488	2	CD90+CD49f+ (P1)
	S1-P6-G06	-0.0680295	0.0110597	3	CD90+CD49f+ (P1)
	S1-P6-G07	0.0129682	0.00240387	2	CD90+CD49f+ (P1)
	S1-P6-G08	0.00361682	0.0607632	2	CD90+CD49f+ (P1)
	S1-P6-G09	0.0196523	-0.0335593	1	CD90+CD49f+ (P1)
	S1-P6-G10	-0.00250411	-0.0509141	2	CD90+CD49f+ (P1)
	S1-P6-G11	0.026548	0.0153649	1	CD90+CD49f+ (P1)
	S1-P6-G12	-0.0321558	0.071301	3	CD90+CD49f+ (P1)
	S1-P6-H01	0.00111182	-0.0368619	2	CD90+CD49f+ (P1)
	S1-P6-H02	-0.0684058	0.02333	3	CD90+CD49f+ (P1)
	S1-P6-H03	-0.0475521	0.0667674	3	CD90+CD49f+ (P1)
	S1-P6-H04	-0.0355352	0.0211614	3	CD90+CD49f+ (P1)
	S1-P6-H05	-0.0151314	0.0622541	2	CD90+CD49f+ (P1)
	S1-P6-H06	-0.0369557	0.0444737	3	CD90+CD49f+ (P1)
	S1-P6-H07	-0.0349119	0.0758851	3	CD90+CD49f+ (P1)
	S1-P9-A06	-0.0164118	-0.0155164	2	CD90-CD49f+ (P2)
	S1-P9-A07	0.0296819	0.0217982	1	CD90-CD49f+ (P2)
	S1-P9-A08	-0.00183685	0.0109474	2	CD90-CD49f+ (P2)
	S1-P9-A09	-0.0275912	-0.0020187	3	CD90-CD49f+ (P2)
	S1-P9-A10	-0.0048797	-0.0300717	2	CD90-CD49f+ (P2)
	S1-P9-A11	0.00228674	-0.00620918	2	CD90-CD49f+ (P2)
	S1-P9-A12	0.0452592	-0.0517616	1	CD90-CD49f+ (P2)
	S1-P9-B01	0.0506257	0.0104627	1	CD90-CD49f+ (P2)
	S1-P9-B02	0.00148879	0.0302975	2	CD90-CD49f+ (P2)
	S1-P9-B03	-0.00203521	0.0138816	2	CD90-CD49f+ (P2)
	S1-P9-B05	0.0344403	0.0661858	1	CD90-CD49f+ (P2)
	S1-P9-B06	-0.0158954	-0.0105316	2	CD90-CD49f+ (P2)
	S1-P9-B07	0.146202	-0.0589975	1	CD90-CD49f+ (P2)
	S1-P9-B08	-0.0117962	0.026314	2	CD90-CD49f+ (P2)
	S1-P9-B09	-0.0237874	-0.0606888	3	CD90-CD49f+ (P2)
	S1-P9-B10	-0.0117541	-0.0372769	2	CD90-CD49f+ (P2)
	S1-P9-B11	0.00864776	-0.0432406	2	CD90-CD49f+ (P2)
	S1-P9-B12	-0.0180154	-0.139053	2	CD90-CD49f+ (P2)
	S1-P9-C01	0.0446414	-0.0100442	1	CD90-CD49f+ (P2)
	S1-P9-C02	-0.0157135	0.00294932	2	CD90-CD49f+ (P2)
	S1-P9-C03	0.0667184	0.0318683	1	CD90-CD49f+ (P2)
	S1-P9-C04	-0.0230539	-0.00881303	3	CD90-CD49f+ (P2)
	S1-P9-C05	0.086399	-0.00887063	1	CD90-CD49f+ (P2)
	S1-P9-C06	-0.0597263	0.0226583	3	CD90-CD49f+ (P2)
	S1-P9-C07	-0.0364463	-0.0126357	3	CD90-CD49f+ (P2)
	S1-P9-C08	-0.0195236	0.0779807	2	CD90-CD49f+ (P2)
	S1-P9-C09	0.0414168	-0.0118377	1	CD90-CD49f+ (P2)
	S1-P9-C10	-0.0164903	0.00143392	2	CD90-CD49f+ (P2)
	S1-P9-C11	0.00580974	-0.0240355	2	CD90-CD49f+ (P2)
	S1-P9-D01	-0.0252917	0.0273815	3	CD90-CD49f+ (P2)
	S1-P9-D02	0.0630881	0.0182009	1	CD90-CD49f+ (P2)
	S1-P9-D03	-0.0221943	-0.000923351	3	CD90-CD49f+ (P2)
	S1-P9-D04	0.0449897	-0.0226479	1	CD90-CD49f+ (P2)
	S1-P9-D05	0.0275166	0.06848	1	CD90-CD49f+ (P2)
	S1-P9-D06	-0.0333756	0.0411095	3	CD90-CD49f+ (P2)
	S1-P9-D07	0.0684028	0.0595143	1	CD90-CD49f+ (P2)
	S1-P9-D08	0.00445472	0.0262295	2	CD90-CD49f+ (P2)
	S1-P9-D09	0.0061977	0.00140138	2	CD90-CD49f+ (P2)
	S1-P9-D10	0.00396557	0.0216858	2	CD90-CD49f+ (P2)
	S1-P9-D11	-0.0144955	0.00761849	2	CD90-CD49f+ (P2)
	S1-P9-D12	0.017549	-0.0810428	2	CD90-CD49f+ (P2)
	S1-P9-E01	-0.0243443	0.0413451	3	CD90-CD49f+ (P2)
	S1-P9-E02	-0.0357517	0.0200287	3	CD90-CD49f+ (P2)
	S1-P9-E03	-0.00790476	-0.0303325	2	CD90-CD49f+ (P2)
	S1-P9-E04	-0.0238694	-0.00776751	3	CD90-CD49f+ (P2)
	S1-P9-E05	0.0202214	0.0321851	1	CD90-CD49f+ (P2)
	S1-P9-E06	0.0680867	0.0272818	1	CD90-CD49f+ (P2)
	S1-P9-E07	0.0519223	-0.025939	1	CD90-CD49f+ (P2)
	S1-P9-E08	0.0314389	0.0308913	1	CD90-CD49f+ (P2)
	S1-P9-E09	0.000849005	0.0375484	2	CD90-CD49f+ (P2)
	S1-P9-E10	0.0136516	-0.0786756	2	CD90-CD49f+ (P2)
	S1-P9-E11	-0.0924372	-0.0741151	3	CD90-CD49f+ (P2)
	S1-P9-F01	0.0176793	-0.000425897	2	CD90-CD49f+ (P2)
	S1-P9-F02	-0.000177801	0.00762382	2	CD90-CD49f+ (P2)
	S1-P9-F03	0.0969656	0.0552897	1	CD90-CD49f+ (P2)
	S1-P9-F04	0.0243235	0.0281833	1	CD90-CD49f+ (P2)
	S1-P9-F05	0.0669617	0.0159407	1	CD90-CD49f+ (P2)
	S1-P9-F06	0.0326131	0.000246147	1	CD90-CD49f+ (P2)
	S1-P9-F07	0.00251154	0.00350282	2	CD90-CD49f+ (P2)
	S1-P9-F08	0.0377971	-0.0331526	1	CD90-CD49f+ (P2)
	S1-P9-F09	0.0101871	-0.0197317	2	CD90-CD49f+ (P2)
	S1-P9-F10	0.0377966	0.0282495	1	CD90-CD49f+ (P2)
	S1-P9-F11	0.104257	-0.00869892	1	CD90-CD49f+ (P2)
	S1-P9-F12	-0.011349	-0.018198	2	CD90-CD49f+ (P2)
	S1-P9-G01	-0.0062954	0.0620311	2	CD90-CD49f+ (P2)
	S1-P9-G02	-0.0086564	-0.0127817	2	CD90-CD49f+ (P2)
	S1-P9-G03	0.0823778	0.0468017	1	CD90-CD49f+ (P2)
	S1-P9-G04	0.0512234	-0.0600451	1	CD90-CD49f+ (P2)
	S1-P9-G05	0.00288946	-0.0618629	2	CD90-CD49f+ (P2)
	S1-P9-G06	0.0159267	0.00413619	2	CD90-CD49f+ (P2)
	S1-P9-G07	0.057249	-0.0105527	1	CD90-CD49f+ (P2)
	S1-P9-G08	0.0245286	-0.0263859	1	CD90-CD49f+ (P2)
	S1-P9-G09	0.0473482	0.0566603	1	CD90-CD49f+ (P2)
	S1-P9-G10	0.0412484	-0.0048356	1	CD90-CD49f+ (P2)
	S1-P9-G11	-0.0142516	-0.0583677	2	CD90-CD49f+ (P2)
	S1-P9-G12	-0.0163268	-0.0861014	2	CD90-CD49f+ (P2)
	S1-P9-H01	-0.019016	0.00498422	2	CD90-CD49f+ (P2)
	S1-P9-H03	0.0743167	0.00455362	1	CD90-CD49f+ (P2)
	S1-P9-H04	0.0333614	-0.0515347	1	CD90-CD49f+ (P2)
	S1-P9-H05	-0.0701606	0.067896	3	CD90-CD49f+ (P2)
	S1-P9-H06	0.034173	-0.0587014	1	CD90-CD49f+ (P2)
	S1-P9-H07	0.0363724	0.0184845	1	CD90-CD49f+ (P2)
	S2-P6-A06	-0.0187996	0.029945	2	CD90+CD49f+ (P1)
	S2-P6-A07	-0.00147417	0.0656505	2	CD90+CD49f+ (P1)
	S2-P6-A08	-0.0648754	0.0478838	3	CD90+CD49f+ (P1)
	S2-P6-A09	0.0328944	-0.00992984	1	CD90+CD49f+ (P1)
	S2-P6-A10	-0.017272	0.00826708	2	CD90+CD49f+ (P1)
	S2-P6-A11	-0.0592497	0.0517436	3	CD90+CD49f+ (P1)
	S2-P6-A12	0.0142599	-0.0299644	2	CD90+CD49f+ (P1)
	S2-P6-B01	0.0506182	-0.0286949	1	CD90+CD49f+ (P1)
	S2-P6-B02	-0.031999	0.0521221	3	CD90+CD49f+ (P1)
	S2-P6-B03	-0.096344	0.101476	3	CD90+CD49f+ (P1)
	S2-P6-B04	-0.00365532	-0.00271046	2	CD90+CD49f+ (P1)
	S2-P6-B05	0.00453437	0.00196306	2	CD90+CD49f+ (P1)
	S2-P6-B06	-0.0249397	0.0810795	3	CD90+CD49f+ (P1)
	S2-P6-B07	-0.0759972	0.0879693	3	CD90+CD49f+ (P1)
	S2-P6-B08	-0.0426876	0.0118481	3	CD90+CD49f+ (P1)
	S2-P6-B09	-0.0764644	0.0606578	3	CD90+CD49f+ (P1)
	S2-P6-B10	-0.0890476	0.074521	3	CD90+CD49f+ (P1)
	S2-P6-B11	0.00582686	0.0447546	2	CD90+CD49f+ (P1)
	S2-P6-B12	0.0389055	-0.011618	1	CD90+CD49f+ (P1)
	S2-P6-C01	-0.0239987	-0.0413827	3	CD90+CD49f+ (P1)
	S2-P6-C02	-0.0206661	0.0701734	3	CD90+CD49f+ (P1)
	S2-P6-C03	0.0210097	0.00375419	1	CD90+CD49f+ (P1)
	S2-P6-C04	0.0643341	0.0106041	1	CD90+CD49f+ (P1)
	S2-P6-C05	-0.00510081	0.0334795	2	CD90+CD49f+ (P1)
	S2-P6-C06	0.0321583	-0.0441137	1	CD90+CD49f+ (P1)
	S2-P6-C07	-0.0217921	-0.0171772	3	CD90+CD49f+ (P1)
	S2-P6-C08	-0.00819347	0.0210496	2	CD90+CD49f+ (P1)
	S2-P6-C09	0.00120536	0.0321477	2	CD90+CD49f+ (P1)
	S2-P6-C10	-0.0651938	0.0675476	3	CD90+CD49f+ (P1)
	S2-P6-C11	0.0489978	-0.0154471	1	CD90+CD49f+ (P1)
	S2-P6-C12	0.0166855	0.0532742	2	CD90+CD49f+ (P1)
	S2-P6-D01	-0.0308356	0.0383311	3	CD90+CD49f+ (P1)
	S2-P6-D02	-0.0577058	0.0339085	3	CD90+CD49f+ (P1)
	S2-P6-D03	-0.0333085	0.0147466	3	CD90+CD49f+ (P1)
	S2-P6-D04	0.00746104	0.0194544	2	CD90+CD49f+ (P1)
	S2-P6-D05	0.0569848	-0.0412048	1	CD90+CD49f+ (P1)
	S2-P6-D06	-0.0242709	-0.0168901	3	CD90+CD49f+ (P1)
	S2-P6-D07	-0.0367653	0.011312	3	CD90+CD49f+ (P1)
	S2-P6-D08	-0.111626	0.0936116	3	CD90+CD49f+ (P1)
	S2-P6-D09	0.0315406	0.0599481	1	CD90+CD49f+ (P1)
	S2-P6-D10	-0.0610515	-0.0346086	3	CD90+CD49f+ (P1)
	S2-P6-D11	0.00195257	0.0702184	2	CD90+CD49f+ (P1)
	S2-P6-D12	-0.0657973	0.0109628	3	CD90+CD49f+ (P1)
	S2-P6-E01	0.00108774	0.049149	2	CD90+CD49f+ (P1)
	S2-P6-E02	0.0394401	0.0229279	1	CD90+CD49f+ (P1)
	S2-P6-E03	0.0229993	0.00905598	1	CD90+CD49f+ (P1)
	S2-P6-E04	-0.0621355	0.0482914	3	CD90+CD49f+ (P1)
	S2-P6-E05	-0.044839	0.00803503	3	CD90+CD49f+ (P1)
	S2-P6-E06	-0.0642113	0.0250781	3	CD90+CD49f+ (P1)
	S2-P6-E07	0.0136167	0.0320204	2	CD90+CD49f+ (P1)
	S2-P6-E08	-0.0470083	0.0287704	3	CD90+CD49f+ (P1)
	S2-P6-E09	-0.0255025	0.0257082	3	CD90+CD49f+ (P1)
	S2-P6-E10	0.0107605	0.0947998	2	CD90+CD49f+ (P1)
	S2-P6-E11	-0.0283203	0.0152816	3	CD90+CD49f+ (P1)
	S2-P6-E12	-0.021194	0.0585353	3	CD90+CD49f+ (P1)
	S2-P6-F01	0.0279708	-0.0327925	1	CD90+CD49f+ (P1)
	S2-P6-F02	-0.055397	0.017044	3	CD90+CD49f+ (P1)
	S2-P6-F03	-0.0710937	-0.0507478	3	CD90+CD49f+ (P1)
	S2-P6-F04	0.00121057	0.0319638	2	CD90+CD49f+ (P1)
	S2-P6-F06	-0.00537127	0.0515563	2	CD90+CD49f+ (P1)
	S2-P6-F08	-0.0227615	0.00495518	3	CD90+CD49f+ (P1)
	S2-P6-F09	-0.0186856	0.0414443	2	CD90+CD49f+ (P1)
	S2-P6-G01	-0.0121558	-0.0383263	2	CD90+CD49f+ (P1)
	S2-P6-G02	0.0555308	0.0353721	1	CD90+CD49f+ (P1)
	S2-P6-G03	0.0096795	0.0456117	2	CD90+CD49f+ (P1)
	S2-P6-G04	0.0402065	0.0417781	1	CD90+CD49f+ (P1)
	S2-P6-G05	0.0328857	0.0212161	1	CD90+CD49f+ (P1)
	S2-P6-G06	-0.0425834	-0.0257854	3	CD90+CD49f+ (P1)
	S2-P6-G07	0.0487631	-0.0726099	1	CD90+CD49f+ (P1)
	S2-P6-G08	-0.0747047	0.0456837	3	CD90+CD49f+ (P1)
	S2-P6-G09	0.0403703	0.0661896	1	CD90+CD49f+ (P1)
	S2-P6-G10	-0.0386113	0.0551401	3	CD90+CD49f+ (P1)
	S2-P6-G11	-0.00623869	0.0218408	2	CD90+CD49f+ (P1)
	S2-P6-G12	0.0220677	0.0199055	1	CD90+CD49f+ (P1)
	S2-P6-H01	9.25454e-05	0.0966515	2	CD90+CD49f+ (P1)
	S2-P6-H02	-0.0357382	-0.00111954	3	CD90+CD49f+ (P1)
	S2-P6-H03	0.0608073	-0.00107277	1	CD90+CD49f+ (P1)
	S2-P6-H04	-0.00798922	0.0116212	2	CD90+CD49f+ (P1)
	S2-P6-H05	0.0751772	0.032763	1	CD90+CD49f+ (P1)
	S2-P6-H06	-0.0591892	0.0288366	3	CD90+CD49f+ (P1)
	S2-P6-H07	-0.0780015	0.0998494	3	CD90+CD49f+ (P1)
	S2-P9-A07	0.062732	-0.00823191	1	CD90-CD49f+ (P2)
	S2-P9-A08	-0.0580395	-0.0258619	3	CD90-CD49f+ (P2)
	S2-P9-A09	0.0536694	-0.0184218	1	CD90-CD49f+ (P2)
	S2-P9-A10	-0.015535	-0.0480981	2	CD90-CD49f+ (P2)
	S2-P9-A12	-0.0693181	0.00380587	3	CD90-CD49f+ (P2)
	S2-P9-B02	0.0496088	-0.00469114	1	CD90-CD49f+ (P2)
	S2-P9-B03	0.0142518	-0.00285465	2	CD90-CD49f+ (P2)
	S2-P9-B04	0.0663493	0.0016507	1	CD90-CD49f+ (P2)
	S2-P9-B05	0.0700043	-0.0299265	1	CD90-CD49f+ (P2)
	S2-P9-B07	-0.0778412	-0.00678459	3	CD90-CD49f+ (P2)
	S2-P9-B08	0.045726	-0.0208438	1	CD90-CD49f+ (P2)
	S2-P9-B09	0.0623868	0.0403804	1	CD90-CD49f+ (P2)
	S2-P9-B10	0.0413378	-0.0135946	1	CD90-CD49f+ (P2)
	S2-P9-B11	0.0592128	0.0244045	1	CD90-CD49f+ (P2)
	S2-P9-B12	0.090286	0.0276024	1	CD90-CD49f+ (P2)
	S2-P9-C03	0.0850455	-0.0098991	1	CD90-CD49f+ (P2)
	S2-P9-C04	0.0348746	-0.0478862	1	CD90-CD49f+ (P2)
	S2-P9-C05	-0.0121707	-0.0570047	2	CD90-CD49f+ (P2)
	S2-P9-C06	0.0485438	0.000141695	1	CD90-CD49f+ (P2)
	S2-P9-C07	0.0411014	-0.0405968	1	CD90-CD49f+ (P2)
	S2-P9-C08	0.0272976	-0.0211078	1	CD90-CD49f+ (P2)
	S2-P9-C09	0.0168866	-0.0355795	2	CD90-CD49f+ (P2)
	S2-P9-C10	0.0401656	-0.0930891	1	CD90-CD49f+ (P2)
	S2-P9-C11	0.0438426	-0.0501846	1	CD90-CD49f+ (P2)
	S2-P9-C12	0.0543246	-0.0706486	1	CD90-CD49f+ (P2)
	S2-P9-D03	0.0810513	-0.0304962	1	CD90-CD49f+ (P2)
	S2-P9-D04	-0.00811736	-0.00392824	2	CD90-CD49f+ (P2)
	S2-P9-D05	-0.000797622	-0.0393102	2	CD90-CD49f+ (P2)
	S2-P9-D06	0.0383451	-0.0239654	1	CD90-CD49f+ (P2)
	S2-P9-D07	0.0174772	-0.0385377	2	CD90-CD49f+ (P2)
	S2-P9-D08	0.0804549	-0.026122	1	CD90-CD49f+ (P2)
	S2-P9-D09	0.0465705	-0.0346321	1	CD90-CD49f+ (P2)
	S2-P9-D10	-0.0197399	-0.0030316	2	CD90-CD49f+ (P2)
	S2-P9-D11	0.00785969	-0.0746858	2	CD90-CD49f+ (P2)
	S2-P9-D12	0.109684	-0.000646076	1	CD90-CD49f+ (P2)
	S2-P9-E02	0.0640848	0.00278766	1	CD90-CD49f+ (P2)
	S2-P9-E03	0.105091	-0.00482501	1	CD90-CD49f+ (P2)
	S2-P9-E04	0.0423159	0.0108838	1	CD90-CD49f+ (P2)
	S2-P9-E05	0.0105638	0.0262147	2	CD90-CD49f+ (P2)
	S2-P9-E06	-0.0118379	-0.0611531	2	CD90-CD49f+ (P2)
	S2-P9-E08	0.0247829	-0.0350832	1	CD90-CD49f+ (P2)
	S2-P9-E09	-0.0482859	0.0199135	3	CD90-CD49f+ (P2)
	S2-P9-E10	0.0122847	-0.0673195	2	CD90-CD49f+ (P2)
	S2-P9-E11	0.0450239	0.00331561	1	CD90-CD49f+ (P2)
	S2-P9-E12	0.061374	-0.0216999	1	CD90-CD49f+ (P2)
	S2-P9-F04	0.0785037	-0.0171116	1	CD90-CD49f+ (P2)
	S2-P9-F05	-0.0553503	-0.0223795	3	CD90-CD49f+ (P2)
	S2-P9-F06	0.0557915	-0.035563	1	CD90-CD49f+ (P2)
	S2-P9-F07	0.0880694	0.0151425	1	CD90-CD49f+ (P2)
	S2-P9-F08	0.0239677	-0.0391153	1	CD90-CD49f+ (P2)
	S2-P9-G02	-0.0195379	-0.0560222	2	CD90-CD49f+ (P2)
	S2-P9-G03	0.0335908	-0.00934518	1	CD90-CD49f+ (P2)
	S2-P9-G04	0.0110868	-0.0652645	2	CD90-CD49f+ (P2)
	S2-P9-G05	0.050966	-0.0663859	1	CD90-CD49f+ (P2)
	S2-P9-G06	0.0346824	-0.0969994	1	CD90-CD49f+ (P2)
	S2-P9-G07	0.0443258	-0.068714	1	CD90-CD49f+ (P2)
	S2-P9-G08	-0.0168907	0.00396268	2	CD90-CD49f+ (P2)
	S2-P9-G09	0.108936	0.0514987	1	CD90-CD49f+ (P2)
	S2-P9-G10	0.0817606	0.035516	1	CD90-CD49f+ (P2)
	S2-P9-G12	0.0463863	-0.0545924	1	CD90-CD49f+ (P2)
	S2-P9-H01	-0.0223733	-0.0535077	3	CD90-CD49f+ (P2)
	S2-P9-H04	0.0342459	-0.0796678	1	CD90-CD49f+ (P2)
	S2-P9-H06	0.000412206	-0.0636441	2	CD90-CD49f+ (P2)
	S2-P9-H07	0.032774	-0.0861672	1	CD90-CD49f+ (P2)
	S3-P6-A06	-0.0733928	-0.0186363	3	CD90+CD49f+ (P1)
	S3-P6-A07	-0.0315379	-0.0839329	3	CD90+CD49f+ (P1)
	S3-P6-A08	-0.0583336	-0.0874214	3	CD90+CD49f+ (P1)
	S3-P6-A10	0.0377871	-0.0186454	1	CD90+CD49f+ (P1)
	S3-P6-A11	0.0107719	-0.0458548	2	CD90+CD49f+ (P1)
	S3-P6-A12	-0.0426127	0.0280136	3	CD90+CD49f+ (P1)
	S3-P6-B01	-0.0221566	-0.0876287	3	CD90+CD49f+ (P1)
	S3-P6-B02	-0.0260252	-0.102277	3	CD90+CD49f+ (P1)
	S3-P6-B03	-0.0375664	-0.0217255	3	CD90+CD49f+ (P1)
	S3-P6-B04	-0.0272546	-0.0498196	3	CD90+CD49f+ (P1)
	S3-P6-B05	-0.0300656	-0.0534853	3	CD90+CD49f+ (P1)
	S3-P6-B06	-0.114156	-0.0776757	3	CD90+CD49f+ (P1)
	S3-P6-B07	0.003183	0.0863199	2	CD90+CD49f+ (P1)
	S3-P6-B08	-0.0117513	-0.0482181	2	CD90+CD49f+ (P1)
	S3-P6-B09	0.0259332	-0.0384278	1	CD90+CD49f+ (P1)
	S3-P6-B10	-0.0240856	-0.0128455	3	CD90+CD49f+ (P1)
	S3-P6-B11	-0.0446091	-0.08204	3	CD90+CD49f+ (P1)
	S3-P6-B12	-0.0456697	-0.0633404	3	CD90+CD49f+ (P1)
	S3-P6-C01	-0.0416526	-0.082639	3	CD90+CD49f+ (P1)
	S3-P6-C02	-0.0449941	0.000284157	3	CD90+CD49f+ (P1)
	S3-P6-C03	-0.0674652	-0.0605258	3	CD90+CD49f+ (P1)
	S3-P6-C04	-0.0616459	-0.0153849	3	CD90+CD49f+ (P1)
	S3-P6-C05	-0.00612635	-0.0475956	2	CD90+CD49f+ (P1)
	S3-P6-C06	-0.0217966	-0.0374936	3	CD90+CD49f+ (P1)
	S3-P6-C07	-0.0697368	0.0318004	3	CD90+CD49f+ (P1)
	S3-P6-C08	0.0706487	0.00149605	1	CD90+CD49f+ (P1)
	S3-P6-C09	-0.0580691	-0.0362551	3	CD90+CD49f+ (P1)
	S3-P6-C10	-0.0261485	-0.0196916	3	CD90+CD49f+ (P1)
	S3-P6-C11	-0.0172112	0.0283353	2	CD90+CD49f+ (P1)
	S3-P6-C12	-0.013311	0.00776552	2	CD90+CD49f+ (P1)
	S3-P6-D01	0.0232633	0.00325874	1	CD90+CD49f+ (P1)
	S3-P6-D02	-0.0436998	-0.00293516	3	CD90+CD49f+ (P1)
	S3-P6-D03	-0.0331343	-0.0477938	3	CD90+CD49f+ (P1)
	S3-P6-D04	-0.0610462	-0.029136	3	CD90+CD49f+ (P1)
	S3-P6-D05	-0.00307908	-0.0688709	2	CD90+CD49f+ (P1)
	S3-P6-D06	-0.0273327	0.00560468	3	CD90+CD49f+ (P1)
	S3-P6-D07	-0.0170794	0.00997052	2	CD90+CD49f+ (P1)
	S3-P6-D09	0.0059404	-0.0252752	2	CD90+CD49f+ (P1)
	S3-P6-D10	-0.0178817	-0.0637377	2	CD90+CD49f+ (P1)
	S3-P6-D11	-0.0580606	-0.0622216	3	CD90+CD49f+ (P1)
	S3-P6-D12	-0.00291949	-0.126338	2	CD90+CD49f+ (P1)
	S3-P6-E01	0.0674518	0.032007	1	CD90+CD49f+ (P1)
	S3-P6-E02	-0.0079316	-0.0410815	2	CD90+CD49f+ (P1)
	S3-P6-E03	-0.0514934	-0.0685539	3	CD90+CD49f+ (P1)
	S3-P6-E04	0.0699437	-0.0732046	1	CD90+CD49f+ (P1)
	S3-P6-E05	-0.0523099	-0.0516031	3	CD90+CD49f+ (P1)
	S3-P6-E06	0.0165909	0.0126873	2	CD90+CD49f+ (P1)
	S3-P6-E07	0.00529774	0.0142067	2	CD90+CD49f+ (P1)
	S3-P6-E08	-0.025376	-0.0110672	3	CD90+CD49f+ (P1)
	S3-P6-E09	-0.0358686	0.0105444	3	CD90+CD49f+ (P1)
	S3-P6-E10	-0.0663077	-0.0131766	3	CD90+CD49f+ (P1)
	S3-P6-E11	-0.00180965	-0.0316817	2	CD90+CD49f+ (P1)
	S3-P6-E12	-0.0558528	-0.0861228	3	CD90+CD49f+ (P1)
	S3-P6-F01	-0.0147374	-0.0670727	2	CD90+CD49f+ (P1)
	S3-P6-F02	0.0357552	-0.0443331	1	CD90+CD49f+ (P1)
	S3-P6-F03	0.0294853	0.0724111	1	CD90+CD49f+ (P1)
	S3-P6-F04	0.0878683	-0.0652984	1	CD90+CD49f+ (P1)
	S3-P6-F05	-0.0558535	-0.035647	3	CD90+CD49f+ (P1)
	S3-P6-F06	0.00985672	-0.0297262	2	CD90+CD49f+ (P1)
	S3-P6-F07	-0.0552164	-0.123425	3	CD90+CD49f+ (P1)
	S3-P6-F08	-0.0154723	-0.00370432	2	CD90+CD49f+ (P1)
	S3-P6-F09	-0.0255278	-0.0511353	3	CD90+CD49f+ (P1)
	S3-P6-F10	-0.0756741	-0.0284557	3	CD90+CD49f+ (P1)
	S3-P6-F11	-0.0426313	-0.0525501	3	CD90+CD49f+ (P1)
	S3-P6-F12	-0.0155452	-0.0792639	2	CD90+CD49f+ (P1)
	S3-P6-G01	-0.0399591	-0.0287284	3	CD90+CD49f+ (P1)
	S3-P6-G02	-0.012616	-0.0427062	2	CD90+CD49f+ (P1)
	S3-P6-G03	-0.0769198	-0.0450372	3	CD90+CD49f+ (P1)
	S3-P6-G04	-0.0246	-0.0820254	3	CD90+CD49f+ (P1)
	S3-P6-G05	-0.01777	-0.0482315	2	CD90+CD49f+ (P1)
	S3-P6-G06	-0.0376354	-0.0703424	3	CD90+CD49f+ (P1)
	S3-P6-G07	0.012107	-0.034664	2	CD90+CD49f+ (P1)
	S3-P6-G08	-0.0153531	-0.0314628	2	CD90+CD49f+ (P1)
	S3-P6-G09	-0.00443041	-0.0580641	2	CD90+CD49f+ (P1)
	S3-P6-G10	-0.0355907	0.0123146	3	CD90+CD49f+ (P1)
	S3-P6-G11	-0.0133958	-0.0366334	2	CD90+CD49f+ (P1)
	S3-P6-G12	-0.0372681	-0.0546141	3	CD90+CD49f+ (P1)
	S3-P6-H01	-0.00575196	-0.0530015	2	CD90+CD49f+ (P1)
	S3-P6-H02	-0.0519365	-0.0628455	3	CD90+CD49f+ (P1)
	S3-P6-H03	0.00503247	-0.0441987	2	CD90+CD49f+ (P1)
	S3-P6-H04	-0.0789362	0.00536301	3	CD90+CD49f+ (P1)
	S3-P6-H05	-0.0331097	-0.0370315	3	CD90+CD49f+ (P1)
	S3-P6-H06	-0.0974608	-0.00748512	3	CD90+CD49f+ (P1)
	S3-P6-H07	-0.047518	0.00125036	3	CD90+CD49f+ (P1)
	S3-P9-A06	0.0161437	-0.0185475	2	CD90-CD49f+ (P2)
	S3-P9-A07	-0.0401526	-0.0187277	3	CD90-CD49f+ (P2)
	S3-P9-A08	-0.0877871	0.0143255	3	CD90-CD49f+ (P2)
	S3-P9-A09	0.0471514	0.0498436	1	CD90-CD49f+ (P2)
	S3-P9-A10	0.0352415	0.0258339	1	CD90-CD49f+ (P2)
	S3-P9-A11	0.0988737	0.0238739	1	CD90-CD49f+ (P2)
	S3-P9-A12	0.00366146	-0.0351499	2	CD90-CD49f+ (P2)
	S3-P9-B01	0.102917	0.0468647	1	CD90-CD49f+ (P2)
	S3-P9-B02	0.0383792	0.0255977	1	CD90-CD49f+ (P2)
	S3-P9-B03	-0.0367052	0.00534876	3	CD90-CD49f+ (P2)
	S3-P9-B04	0.0545344	0.0620032	1	CD90-CD49f+ (P2)
	S3-P9-B05	0.0617092	0.0860294	1	CD90-CD49f+ (P2)
	S3-P9-B06	0.0981385	0.0908259	1	CD90-CD49f+ (P2)
	S3-P9-B07	0.0424303	0.0609011	1	CD90-CD49f+ (P2)
	S3-P9-B08	-0.0291936	0.0170524	3	CD90-CD49f+ (P2)
	S3-P9-B09	-0.0352849	0.0347522	3	CD90-CD49f+ (P2)
	S3-P9-B10	-0.0159267	-0.0109078	2	CD90-CD49f+ (P2)
	S3-P9-B11	-0.0732129	-0.0639111	3	CD90-CD49f+ (P2)
	S3-P9-B12	0.0428717	-0.0335514	1	CD90-CD49f+ (P2)
	S3-P9-C01	-0.0252593	0.0502471	3	CD90-CD49f+ (P2)
	S3-P9-C02	-0.0179398	0.0416037	2	CD90-CD49f+ (P2)
	S3-P9-C03	0.0936544	0.068929	1	CD90-CD49f+ (P2)
	S3-P9-C04	0.00969455	-0.00275121	2	CD90-CD49f+ (P2)
	S3-P9-C05	0.0371451	-0.0123763	1	CD90-CD49f+ (P2)
	S3-P9-C06	0.00829352	-0.0441521	2	CD90-CD49f+ (P2)
	S3-P9-C07	0.000752427	0.0304126	2	CD90-CD49f+ (P2)
	S3-P9-C08	-0.0205487	-0.0148739	3	CD90-CD49f+ (P2)
	S3-P9-C09	0.0653782	0.0351778	1	CD90-CD49f+ (P2)
	S3-P9-C10	0.0341575	-0.0208871	1	CD90-CD49f+ (P2)
	S3-P9-C11	-0.0257428	0.03071	3	CD90-CD49f+ (P2)
	S3-P9-C12	0.0623605	0.0232313	1	CD90-CD49f+ (P2)
	S3-P9-D01	0.0256209	0.0169804	1	CD90-CD49f+ (P2)
	S3-P9-D02	-0.0307117	0.032232	3	CD90-CD49f+ (P2)
	S3-P9-D03	0.00307295	-0.0198462	2	CD90-CD49f+ (P2)
	S3-P9-D04	-0.0157625	0.0470469	2	CD90-CD49f+ (P2)
	S3-P9-D05	0.0397808	0.119024	1	CD90-CD49f+ (P2)
	S3-P9-D06	0.00141232	0.0796723	2	CD90-CD49f+ (P2)
	S3-P9-D07	0.0534021	-0.0215585	1	CD90-CD49f+ (P2)
	S3-P9-D08	-0.0253715	0.0280579	3	CD90-CD49f+ (P2)
	S3-P9-D09	0.0345895	-0.0127424	1	CD90-CD49f+ (P2)
	S3-P9-D10	-0.0257355	-0.0409519	3	CD90-CD49f+ (P2)
	S3-P9-D11	-0.0261199	-0.00726939	3	CD90-CD49f+ (P2)
	S3-P9-D12	0.0615236	0.0622758	1	CD90-CD49f+ (P2)
	S3-P9-E01	0.0470487	0.0721381	1	CD90-CD49f+ (P2)
	S3-P9-E02	0.0992169	0.056683	1	CD90-CD49f+ (P2)
	S3-P9-E03	-0.039144	0.0267172	3	CD90-CD49f+ (P2)
	S3-P9-E04	0.137474	0.144711	1	CD90-CD49f+ (P2)
	S3-P9-E05	0.0285368	0.0441172	1	CD90-CD49f+ (P2)
	S3-P9-E06	-0.00239433	0.0235303	2	CD90-CD49f+ (P2)
	S3-P9-E07	-0.00515381	-0.0448042	2	CD90-CD49f+ (P2)
	S3-P9-E08	0.045875	-0.0239025	1	CD90-CD49f+ (P2)
	S3-P9-E09	5.37779e-05	-0.0448362	2	CD90-CD49f+ (P2)
	S3-P9-E10	-0.0235112	0.0594829	3	CD90-CD49f+ (P2)
	S3-P9-E11	0.0282758	-0.112192	1	CD90-CD49f+ (P2)
	S3-P9-E12	-0.0191189	-0.0920818	2	CD90-CD49f+ (P2)
	S3-P9-F09	0.0318311	-0.0269448	1	CD90-CD49f+ (P2)
	S3-P9-G01	-0.0162871	0.00263854	2	CD90-CD49f+ (P2)
	S3-P9-G02	0.00890745	0.0364169	2	CD90-CD49f+ (P2)
	S3-P9-G03	0.0969078	0.0881043	1	CD90-CD49f+ (P2)
	S3-P9-G04	0.0168245	0.00927812	2	CD90-CD49f+ (P2)
	S3-P9-G05	0.0432087	-0.0141152	1	CD90-CD49f+ (P2)
	S3-P9-G06	-0.0579451	-0.00052489	3	CD90-CD49f+ (P2)
	S3-P9-G07	0.121733	0.0848059	1	CD90-CD49f+ (P2)
	S3-P9-G08	-0.00914696	-0.0598869	2	CD90-CD49f+ (P2)
	S3-P9-G09	-0.020145	0.0179722	2	CD90-CD49f+ (P2)
	S3-P9-G10	0.0688901	0.0228768	1	CD90-CD49f+ (P2)
	S3-P9-G11	0.0569018	-0.0357257	1	CD90-CD49f+ (P2)
	S3-P9-G12	-0.010343	-0.0268804	2	CD90-CD49f+ (P2)
	S3-P9-H01	0.0247427	0.0749201	1	CD90-CD49f+ (P2)
	S3-P9-H02	0.0220563	0.0201448	1	CD90-CD49f+ (P2)
	S3-P9-H03	0.0156185	0.057548	2	CD90-CD49f+ (P2)
	S3-P9-H04	0.0380477	-0.0227026	1	CD90-CD49f+ (P2)
	S3-P9-H05	0.0408187	-0.0152527	1	CD90-CD49f+ (P2)
	S3-P9-H06	0.0202591	0.0339618	1	CD90-CD49f+ (P2)
	S3-P9-H07	-0.0712739	-0.00286216	3	CD90-CD49f+ (P2)

## Sheet: Fig.3
Fig. 2a % of the populations that are EPCR+	CD90+CD49f+	CD90-CD49f+	CD90+CD49f-	CD90-CD49f-				Fig. 2c: % of myelo-lymphoid engraftment	cell population
	43.6	24.5	1.28	0					injected
	39.8	22.3	1.99	1.6						cell dose	5	10	20	40
	52	24	0	0					CD90+CD49f+		7.2
	31.3	30.5	1.17	0					EPCR+		0
	36.9	15.6	3.6	0.75							0.08
	34.2	32.9	0	0							0
	37.6	19.1	0.45	0.48							0.38
	37.9	22.6	0.56	0.56							0.56
											17.7
											21
Fig. 2b % of EPCR+ cells within the populations	CD90+CD49f+	CD90-CD49f+	CD90+CD49f-	CD90-CD49f-							41.9
	12.6	4.6	0.27	0
	10.9	4.1	0.93	0.05					CD90+CD49f+			0	0.26
	31.2	10.7	0	0					EPCR-			0	0
	10.4	5.1	0.49	0.029								0	0
	15.7	5.4	0.31	0.056								0	0
	20.2	5.4	0	0								0	0
	23.3	9.6	0.96	0.12								0.17	0
	14	7.8	0.25	0.8
									CD90-CD49f+			36.5
Fig. 2d: data can be seen in Supplementary Table 1 - in vivo LDA.xlsx	cell population	cell dose	% of	lower values	mean values	upper values			EPCR+			20.6
spreadsheet "CD90+or-CD49f+EPCR+"	injected		neg mice	of the S.D.	of the regression	of the S.D.						7.76
				line	line	line						0
												0.55
												1.4
	CD90+CD49f+	0		100	100	100						0
	EPCR+	2	71.42	50.6479	64.6177	76.2614
		3	50	36.0448	51.9431	66.5974			CD90-CD49f+				0	0.137
		5	22.22	18.2559	33.5644	50.7882			EPCR-				0	0
		10	0	3.33279	11.2657	25.7944							0	0
													0	0
	CD90-CD49f+	0	100	100	100	100
	EPCR+	2	62.5	54.9469	68.1215	78.6779
		4	33.33	30.1916	46.4054	61.9021
		9	28.57	6.75687	17.7738	33.9889
		20	0	0.250862	2.152	9.08922

## Sheet: Fig. 4
Fig. 4a: data can be seen in Supplementary Table 1 - in vivo LDA.xlsx	cell population injected	cell dose	% of	lower values	mean values	upper values
spreadsheet "EPCR+ HSC vs CD90+EPCR-"			neg mice	of the S.D.	of the regression	of the S.D.
				line	line	line
	EPCR+ HSC	0		100	100	100
		2	66.66	36.9714	52.4578	67.6634
		4	25	13.6689	27.5182	45.7833
		6	0	5.05357	14.4354	30.9786
	CD90+EPCR-	0		100	100	100
		40	100	58.6229	71.4527	81.1051
		60	75	44.8849	60.3988	73.042
		80	66.66	34.3664	51.0549	65.7804
		100	44.44	26.3128	43.1565	59.2408
		120	25	20.1466	36.4801	53.3513
		140	0	15.4253
Fig. 4b: % of myelo-lymphoid engraftment	cell population injected	tx condition	mouse1	mouse2	mouse3	mouse4	mouse5	mouse6	mouse7	mouse8	mouse9
	EPCR+HSC	1a tx - 5 wks	0.03	0.098	0.037	0	0.063	0	0.04	0.024
	EPCR+HSC	1a tx - 12 wks	1.24	0	3.7	0.22	17.9	0	3.9	0.23
	EPCR+HSC	2a tx - 12 wks	0	0.65	0.65	2.7	1.38	6.1	10.8	0.37
	CD90+EPCR-	1a tx - 5 wks	3.55	0	2.66	2.9	1.16	0	0.104	0.5	0.166
	CD90+EPCR-	1a tx - 12 wks	0	0	0.377	0.085	0.086	0.157	0.2	0.175
Fig. 4c: frequency of the denoted sub-populations	cell population injected	output population	mouse1	mouse2	mouse3	mouse4	mouse5	mouse6	mouse7	mouse8
within human CD34+CD38-/lo HSPCs (%)	EPCR+HSC	EPCR+HSC	18.8	5.73	12.42	14.11	6.71	5.33	11.46	16.13
	1a tx - 12 wks	CD90+EPCR-	27.9	10.6	10.13	9.44	26.23	17.7	15.74	16.13
		MPP	12.53	22.77	26.95	22.35	26.65	26.3	22.51	14.51
		CD45RA+	40.77	60.9	50.5	54.1	40.41	50.67	50.29	53.23
	CD90+EPCR-	EPCR+HSC	0	0.766284	0	0.840336	0	0
	1a tx - 12 wks	CD90+EPCR-	7.69231	1.91571	3.97727	29.4118	1.99203	18.4343
		MPP	10	14.1762	33.5227	32.7731	30.2789	13.3838
		CD45RA+	82.3077	83.1418	62.5	36.9748	67.7291	68.1818
	MPP	EPCR+HSC	0	0	0
	1a tx - 12 wks	CD90+EPCR-	0	0	0
		MPP	3	3	0
		CD45RA+	97	97	100
Fig. 4d % of EPCR+ HSCs in human BM CD34+ cells	0.0177
	0.0141
	0.0278
	0.03
	0.07
	0.012
	0.03
Fig. 4e: % of myelo-lymphoid engraftment	cell population injected	tx condition	mouse1	mouse2	mouse3
	EPCR+ HSC (25 cells)	1a tx - 14 wks BM1	0.038	0.045
	EPCR+ HSC (25 cells)	1a tx - 16 wks BM2	0.094	3.36
	EPCR+ HSC (25 cells)	1a tx - 16 wks BM3	0.38	3.5
	CD90+EPCR- (25 cells)	1a tx - 14 wks BM1	0	0
	CD90+EPCR- (25 cells)	1a tx - 16 wks BM2	0	0
	CD90+EPCR- (25 cells)	1a tx - 16 wks BM3	0	0	0
	CD90+EPCR- (50 cells)	1a tx - 16 wks BM3	0	0	0
	CD90+EPCR- (150 cells)	1a tx - 16 wks BM2	0	0	0
	CD90+EPCR- (150 cells)	1a tx - 16 wks BM3	0.27	0.14	0.044

## Sheet: Fig. 5
Fig. 5a: volcano plots	Gene name		EPCR+	CD90+EPCR-	Gene name		EPCR+	MPP		Fig. 5b: wikipathways	Pathways/ EPCR+ vs	CD90-EPCR+	MPP
	or Ensembl	log2 FC	-log10 padj	-log10 padj	or Ensembl	log2 FC	-log10 padj	-log10 padj		-log10 pvalues	cytoplasmic ribosomal proteins	-20.2674	-5.22529
	EFEMP1	6.74455	3.83482		TBC1D3C	19.2921	7.26665				electron tansport chain	-9.30706	-4.05451
	TGM2	4.95279	4.79698		EFEMP1	6.89735	6.01502				oxidative phosphorylation	-6.6938	-3.02273
	SULF1	4.76451	5.76472		H3-2	6.57877	5.56873				mitochondrial LC-fatty acid beta-oxidation	-2.96379
	NAPSB	4.39166	2.82192		UNC13C	6.36662	2.95				fatty acid beta oxidation	-2.80298	-3.21098
	PID1	4.34269	2.74009		SULF1	5.80766	8.91106				retinoblastoma in cancer	-2.47112	-12.7993
	MGP	4.23309	2.26122		ASGR2	5.75438	3.80994				DNA replication	-3.26528	-12.2288
	HMOX1	3.9758	1.38168		ENSG00000226981	5.65753	4.14326				G1 to S cell cycle control	-2.60548	-9.00048
	HK3	3.86896	1.33917		DCSTAMP	5.35503	4.46514				cell cycle		-6.60149
	IL1RN	3.85329	2.85331		C20orf197	5.27016	4.66163				gastric cancer network	-2.54731	-6.10873
	HDC	3.85018	2.93885		CD101	5.04878	2.51308				mRNA processing		-3.1437
	CPE	3.7318	1.41624		CCDC68	4.92873	3.58552				eukaryotic transcription initiation		-2.66763
	LILRB4	3.71402	2.77777		BGN	4.54505	2.98654				one carbon metabolism		-2.20754
	ARHGEF10L	3.64251	2.12464		FCGR3A	4.53701	1.39508
	ENSG00000262580	3.53062	3.08923		GLI2	4.15649	7.88355				TGF beta signalling pathway		2.23579
	CD300E	3.49927	1.39033		LINC00996	4.14982	2.78906				prostaglandins synthesis and regulation	2.48631	2.45548
	VCAN	3.41174	1.66737		CYP27A1	4.03747	1.80695				osteoblast signaling	2.53139
	SASH1	3.28715	3.06139		THY1	4.01591	5.44811				biogenic amine synthesis	2.55486
	SERPINA1	3.23869	1.44731		DMKN	3.92454	5.53328				arrhythmogenic right ventricular cardiomyopathy	2.58904
	C5AR1	3.13255	1.69148		MEFV	3.79975	1.43964				focal adhesion	2.80398
	ITGB3	3.12411	3.60127		CCN2	3.7911	6.58104				nuclear receptors	3.19242	2.45144
	COL4A1	3.08478	5.92889		IL1RN	3.78917	3.93527				monoamine transport	3.38119
	MAFB	3.06665	1.58909		CCL3	3.73177	1.68399				GPCRs, class c metabotropic glutamate, pheromone	3.62276	2.53317
	CD36	3.046	1.82959		SPAG17	3.7002	28.2454				type II interferon signaling		2.60998
	SEMA6B	3.03324	3.80252		TREM1	3.66542	2.21376				peptide GPCRs	3.73814	3.14091
	CD1D	3.01943	1.47671		CDH4	3.64948	17.5239				complement and coagulation cascades	5.0047	2.86963
	TJP1	3.01114	2.9145		RAB20	3.63837	6.33693
	HCAR2	2.98872	1.39335		S100A8	3.59585	2.09037			Fig. 5c: % of cells in cell	cell population	no. of
	MPO	2.97041	3.44926		CD86	3.59263	1.5332			divison	EPCR+ HSC	divisons	exp1	exp2	exp3	exp4
	THBS1	2.91636	2.61522		PID1	3.58949	3.0423					1	8	12.1	8.8	18.9
	MPEG1	2.91286	1.56255		ENSG00000225217	3.57624	2.18471					2	31.4	42.1	19.4	25
	SLC15A3	2.88071	3.52012		SLC26A11	3.57015	8.33674					3	43.5	40.6	52	42.5
	CCN2	2.88014	3.07548		TOM1L1	3.55552	5.334					4	17.1	5.2	19.8	13.6
	PHOSPHO1	2.83776	3.0563		ACP3	3.53894	2.28597
	MYOF	2.78577	3.44926		PPP2R2B	3.53044	2.37989				CD90+EPCR-	1	4.3	3	2.7	4.4
	PPBP	2.74136	3.60127		SGSH	3.50223	5.9242					2	19.6	9.1	14.8	13.7
	CD300LB	2.67236	1.30107		ENSG00000242735	3.47933	2.70733					3	46.5	39.3	45.2	52.5
	CCR1	2.66622	1.77894		GABRA3	3.47295	2.35736					4	29.6	48.3	37.3	29.4
	MTMR11	2.63155	2.2666		FGD2	3.46461	11.8416
	CRISPLD2	2.62494	1.35312		LILRA5	3.43036	2.04209				MPP	1	1.8	1.8	1.5	2.5
	LOC107984360	2.6217	4.07856		PELATON	3.42	2.33265					2	4.5	11.7	9.4	8
	CXCL16	2.59862	1.61396		FCN1	3.41793	2.30367					3	32.3	38.2	30.3	32.4
	PADI2	2.58691	2.13913		SLCO2A1	3.34962	1.96256					4	61.4	48.2	58.8	57.1
	IFI30	2.55598	1.76748		TGFBI	3.34782	1.69959
	SHE	2.55186	1.32377		CD300E	3.34246	1.90252			Fig. 5d: TMRE	cell population	exp1	exp2	exp3	exp4
	ACVRL1	2.52517	3.11808		SERPINA1	3.33763	2.30134			MFI values x103	EPCR+ HSC	5.686	4.3	5.63	6.676
	CDH5	2.51435	1.76748		EMP2	3.28729	7.53613				CD90+EPCR-	8.6	9.1	8.25	9.94
	KCNQ2	2.51393	3.0563		S100A9	3.26415	1.9647				MPP	6.989	8.5	8.92	8.62
	SLC26A11	2.50737	3.32409		CCR1	3.26351	3.86439
	SPTB	2.49029	1.57947		HK3	3.26083	1.44982			Fig. 5e: ATP production	cell population	exp1	exp2	exp3
	LYZ	2.46331	1.6231		ENSG00000241556	3.23794	1.48456			R.L.U x102	EPCR+ HSC	12.99	11.99	14.72
	ENSG00000244682	2.45742	1.69148		PTGES	3.19798	1.3553				CD90+EPCR-	17	16.425	19.535
	TBC1D30	2.4398	5.88089		MYOF	3.19426	6.11882				MPP	23.91	20.895	16.94
	CSF1R	2.43107	1.32827		MPEG1	3.19423	2.80098
	TBC1D9	2.39894	3.07548		HMOX1	3.1885	1.33272			Fig. 5e: OP-Puro	cell population	exp1	exp2	exp3
	P2RY2	2.37669	1.57993		CD1D	3.17799	2.44183			fold change to	EPCR+ HSC	1	1	1
	STX1A	2.37183	6.6508		G0S2	3.17706	1.74813			EPCR+ HSC values	CD90+EPCR-	1.618	1.512	1.669
	COL4A2	2.36331	3.33496		CSTA	3.17057	1.79744				MPP	1.838	1.926	2.31
	CDA	2.35654	1.84379		PHOSPHO1	3.15641	5.15106
	CEBPD	2.35087	1.57947		SPIB	3.14938	4.28201
	F5	2.33872	2.13561		CDA	3.12952	4.52977
	CDH4	2.28658	5.70309		APOBEC3A	3.115	1.62636
	FN1	2.24298	2.02047		LRRC32	3.11393	10.6635
	ABI3BP	2.21747	10.0917		PADI2	3.10572	4.3337
	SEMA3F	2.2085	1.59638		CD300LB	3.08228	2.5753
	GLI2	2.20293	1.71952		PROCR	3.06763	28.0766
	FGD2	2.20103	3.60127		NCF1B	3.03912	3.17554
	CD226	2.18529	1.32189		CUEDC1	3.03901	12.6172
	LRRC32	2.17785	3.61618		VCAN	3.02578	1.90655
	CD68	2.15502	2.06816		LILRB1	3.02069	3.07935
	ALOX5	2.10469	2.57198		PLAC1	3.01511	1.85808
	PTPRJ	2.10067	2.9145		ENSG00000262580	3.01407	3.59693
	RAB20	2.09974	1.59007		CSF1R	3.00385	3.07645
	NCF1	2.09811	3.60127		CYP1B1	2.99558	1.4019
	VDR	2.08758	1.34974		SEMA6B	2.99184	5.24376
	GP9	2.08326	1.30422		HCK	2.98469	10.8292
	VWF	2.08054	1.52262		LILRB4	2.96694	2.73851
	RTN1	2.07448	1.43109		ERC2	2.96333	6.42409
	ARHGAP24	2.0602	1.56818		SIRPB1	2.95219	3.93798
	ERC2	2.05826	2.34165		FCAR	2.94366	1.69815
	AQP1	2.05532	1.55616		TBC1D30	2.92644	11.1489
	THBD	2.03801	2.65485		SLC15A3	2.92159	5.03647
	CLEC7A	2.02386	2.97413		CCDC151	2.91938	4.28869
	HCK	2.00229	3.53569		MMP25	2.91527	1.67532
	KIAA0513	1.99574	5.70309		FBP1	2.90004	2.45139
	SPAG17	1.98558	6.74478		SCT	2.89712	1.94436
	IGF2	1.98191	1.35465		CHST15	2.8971	1.64586
	SLC24A4	1.93238	1.86737		MRC1	2.88966	6.41718
	ENSG00000284610	1.92971	1.53485		AKAP12	2.87849	1.47213
	IRF4	1.91131	2.07379		RERG	2.87747	1.67471
	SPTBN5	1.90933	1.3813		FPR1	2.86954	2.00384
	NR3C2	1.9025	1.89929		IFI30	2.86388	3.30134
	CCND1	1.88028	1.81574		TNNI2	2.84015	2.94445
	HPSE	1.86962	1.61128		ENSG00000268869	2.83929	2.44561
	LRP1	1.86799	4.1361		CYBB	2.83658	1.55406
	SLC7A7	1.86555	2.96867		LOC440895	2.83255	3.77758
	COL9A3	1.84904	2.20143		SCIMP	2.82415	1.97327
	SULF2	1.84647	1.31839		CYP1A1	2.82175	2.12646
	SLC24A3	1.84271	2.2967		ABI3	2.80403	6.9456
	LRRK2	1.83246	2.93266		ENSG00000229754	2.79898	1.55227
	FLT4	1.8306	5.76472		INHBB	2.79379	2.60869
	NCF2	1.81912	1.47974		S100A12	2.78825	2.31298
	EMP2	1.81791	1.72113		C5AR1	2.78714	1.94861
	CUEDC1	1.79965	3.44926		LY86	2.78499	1.85808
	PLVAP	1.78981	2.64453		LOC101927322	2.77552	2.4034
	KIAA1671	1.77638	3.03474		CD68	2.77461	5.03846
	ENSG00000063438	1.76594	2.77777		KCNJ2-AS1	2.74921	13.893
	LYNX1	1.76556	1.83816		FLT4	2.74376	17.2497
	HRNR	1.73476	3.08923		LYZ	2.73767	2.99788
	ABI3	1.71233	1.80033		MGP	2.72096	1.6304
	LTBP2	1.69988	1.61982		SLC4A3	2.7205	3.06166
	AIRE	1.69956	1.6642		LGALS3	2.71545	1.41591
	SLC11A1	1.69356	1.75358		MET	2.70158	1.64311
	CFD	1.69286	1.67081		DPEP1	2.6911	7.21087
	ENSG00000273000	1.68939	8.0364		ABCC6P1	2.67052	1.4019
	LONRF3	1.68611	1.76748		CLDN14	2.66354	1.35636
	SORBS2	1.68218	1.82718		TMEM121B	2.65152	3.71979
	SYT15	1.68065	3.16869		FCGR1A	2.65068	1.6032
	NIBAN3	1.67363	1.43109		SDC2	2.64672	1.41356
	TYMP	1.66809	2.6264		EML1	2.64445	2.1856
	SAMD11	1.66589	1.3869		ABI3BP	2.63478	17.6891
	NOD2	1.66507	1.41523		ENSG00000276107	2.60434	1.31317
	PROCR	1.66331	6.56881		NR3C2	2.60018	4.95398
	H19	1.64987	1.56926		NAPSB	2.58411	1.81175
	SIGLEC14	1.64158	1.77683		ENSG00000277763	2.58101	1.97267
	CLEC3B	1.64031	1.4178		TGM2	2.58082	2.59466
	ADM	1.60127	1.38674		MAFB	2.58076	1.64359
	NFIB	1.59114	5.37535		IGFBP4	2.56112	6.45214
	ARAP3	1.58903	3.57949		KNDC1	2.55614	2.44535
	UPP1	1.58604	2.35746		FGFR3	2.55369	12.9404
	NAMPTP1	1.57391	1.96612		ENSG00000063438	2.54638	7.84198
	CLMN	1.56498	2.39193		CLEC14A	2.54533	27.9308
	ENSG00000267491	1.54656	1.43547		KIAA1671	2.54418	8.17199
	PLAUR	1.54569	3.30091		MCEMP1	2.52713	1.86837
	ITGAM	1.51489	5.70309		OXCT2P1	2.52174	3.05215
	SIRPB2	1.51104	2.12464		NCF2	2.5095	4.28845
	LGALSL	1.49317	1.80221		LRG1	2.50634	3.48139
	ID3	1.48649	4.92344		SIRPB2	2.50619	7.9291
	SOX8	1.473	2.25711		P2RY2	2.5029	2.60869
	SAMHD1	1.47275	3.52929		LRRC25	2.49588	6.23524
	STAB1	1.45821	23.7162		TLR4	2.4585	2.88246
	SECTM1	1.4517	1.41624		ENSG00000226863	2.45343	1.36853
	GPC5	1.42033	1.4371		RHOD	2.44616	1.36165
	ARFGEF3	1.41682	2.59872		ENSG00000273472	2.43567	1.31751
	CELSR1	1.39666	3.7809		CEBPD	2.43515	2.51308
	VEGFA	1.39399	4.42957		LRP1	2.43404	10.0453
	BCL2L11	1.39136	3.25776		ENSG00000229308	2.42733	1.31323
	CLEC14A	1.38875	5.92889		ENSG00000237263	2.42568	1.64477
	IL13RA1	1.38706	1.76748		ARHGAP24	2.42523	3.15283
	CRB2	1.37657	1.51598		SLC1A3	2.4216	4.10261
	ENSG00000268903	1.37194	1.69711		CUX2	2.41672	3.36524
	ITGAX	1.3652	3.25776		ACVRL1	2.41664	4.09296
	SSTR1	1.35776	1.75663		FGR	2.41623	2.06406
	F12	1.35475	1.42806		ME1	2.41492	4.17826
	FGFR3	1.354	2.68969		CLEC7A	2.41391	5.93816
	TUBB1	1.35317	1.53485		RIN1	2.40354	3.33268
	HES1	1.35056	2.29398		IL13RA1	2.39981	7.68675
	ENSG00000281741	1.3442	1.33917		SAMD11	2.39936	4.31369
	RNF39	1.32678	2.24173		ENSG00000235092	2.39526	4.49213
	KCNJ2-AS1	1.32253	2.36587		TAS1R1	2.38455	2.86452
	FAM20C	1.31955	1.3179		SLC16A6	2.38354	1.93016
	LINC00877	1.3168	1.61196		TMEM30B	2.36832	1.67649
	ENSG00000266946	1.30794	1.84379		UBE2QL1	2.36151	10.0725
	ID1	1.3044	3.21571		LINC02361	2.34482	1.76394
	CTSH	1.30316	2.19724		SULF2	2.33609	3.23022
	GPBAR1	1.30109	1.91436		KCNQ2	2.33378	3.79153
	C1orf115	1.29526	2.49792		NLRP12	2.32713	6.08127
	GAS6	1.28481	2.17947		DCAF12L1	2.32711	2.62953
	EPAS1	1.28063	2.26122		LGR5	2.32396	4.21085
	DMPK	1.27513	3.30091		C1orf115	2.31786	10.3781
	UBE2QL1	1.254	1.93536		KYNU	2.31086	1.64642
	FGL2	1.25241	1.34974		CXCL16	2.30939	1.86881
	DMWD	1.24895	3.6876		FXYD2	2.30355	3.97675
	LRP3	1.24274	1.40967		LINC00887	2.29652	3.88079
	FBN2	1.24007	2.6755		ARFGEF3	2.2946	9.38197
	ENSG00000246851	1.23657	1.36854		LINC02593	2.28865	3.28844
	PDGFA	1.23243	1.99166		KIAA0513	2.28589	9.85241
	NFAM1	1.22259	3.52929		NTSR1	2.27646	1.68699
	PDE10A	1.221	1.83074		TMEM132A	2.27636	1.52801
	KAZALD1	1.21696	1.5792		FOLH1	2.2734	1.49156
	ENSG00000276975	1.21108	2.24173		CLEC4A	2.27004	1.5021
	NCKAP1	1.20746	3.17081		KCNJ2	2.26561	5.62038
	COLQ	1.20567	2.68299		STAB1	2.26173	67.6343
	IL21R	1.19143	1.74197		SSTR1	2.25473	6.97274
	ENSG00000225092	1.1797	1.5051		SOX8	2.25006	7.63937
	HRH2	1.17759	1.86737		LUCAT1	2.2408	1.95234
	EHD4	1.17442	1.82718		ADAP2	2.23561	1.63809
	FAM198B-AS1	1.17249	3.73273		TMEM92	2.23314	7.04859
	CPVL	1.15065	1.63889		KAZALD1	2.23286	7.52128
	VIPR1	1.14841	2.95272		CDH1	2.22833	1.82881
	LILRB2	1.1334	2.02711		SASH1	2.21785	2.10602
	ENSG00000228960	1.12531	1.39811		PDE10A	2.2094	9.23512
	ENSG00000277496	1.1049	1.39731		CIART	2.19511	2.92814
	RPS2P53	1.10409	1.56342		ALOX5	2.19319	3.93111
	NAMPT	1.09747	2.97413		MTMR11	2.18405	2.37921
	TNFRSF12A	1.09588	3.12771		MS4A7	2.18279	1.99326
	ENSG00000260077	1.09409	1.38674		PPP1R27	2.17911	1.31387
	BTBD19	1.07697	3.19336		CRISPLD2	2.17506	1.42597
	PELI1	1.06975	3.58397		FGL2	2.17124	6.30998
	GASK1B	1.05988	4.69261		FAM241B	2.16386	3.27309
	NCR3LG1	1.05821	2.16022		STX1A	2.16275	7.67164
	SLC2A3	1.04735	3.60127		ENSG00000228960	2.14208	7.40885
	RASAL2	1.01344	2.40791		AOC1	2.1336	2.04466
	CCDC149	1.01137	3.95168		ALOX15B	2.12	12.9771
	ENSG00000257178	1.0074	4.79698		LRRK2	2.11934	5.45768
	KCTD12	1.00473	1.92373		CELSR1	2.10941	12.249
	CD4	0.997675	4.45273		CTAGE8	2.10172	2.05769
	LAMB1	0.98947	1.32827		EPPK1	2.09966	27.9465
	CR1	0.98403	1.64148		CAMSAP2	2.09813	14.9272
	TNFRSF1B	0.981186	3.20288		ID3	2.09629	13.4536
	SRGAP1	0.980877	1.72668		SORBS2	2.09389	4.06803
	ECE1	0.980743	5.70309		F2RL3	2.08984	2.06458
	KBTBD8	0.980499	2.9145		UNC5B	2.08894	4.65006
	ENSG00000225422	0.979632	1.31691		VENTX	2.0804	2.83522
	ALOX15B	0.979229	1.88944		NOD2	2.08003	3.32879
	NR4A2	0.977744	3.77639		RN7SL555P	2.07734	1.38715
	VWA7	0.972059	2.54548		IL21R	2.07328	7.60276
	JAG1	0.967346	2.40756		RBM47	2.07071	5.75828
	TLE1	0.966028	1.53973		HNMT	2.07002	4.1508
	KIF1C	0.945895	2.57452		FLVCR2	2.06991	3.04757
	MIR22HG	0.945089	1.78008		DUSP4	2.06191	6.39638
	CAMSAP2	0.943351	2.02047		TYROBP	2.03856	1.46434
	MYO1E	0.941293	1.73518		SECTM1	2.03634	4.2202
	EPPK1	0.938743	3.67631		VIPR1	2.03481	12.5831
	ANXA2	0.934032	1.34974		GASK1B	2.03403	24.5865
	PLK3	0.932211	5.36318		TJP1	2.02932	1.99946
	S100A11	0.930589	2.20877		NCF1	2.02833	4.74057
	CNTNAP1	0.925036	2.85235		RUFY4	2.01915	1.50946
	PTGS1	0.924164	2.49133		CFD	2.01879	3.52455
	TMEM8B	0.920528	2.80461		THBD	2.01779	3.65363
	TGFBR3	0.917037	1.46831		SHISA2	2.01642	6.38078
	SPEG	0.916853	1.30107		ADGRB3	2.00425	7.63937
	ENSG00000279175	0.909508	2.17228		LILRB2	1.99792	9.6092
	HLA-L	0.89788	1.74867		SLC11A1	1.99778	3.64789
	ENSG00000203709	0.892524	1.81574		SELENOM	1.9864	3.1559
	ENSG00000225603	0.891494	1.51274		ENSG00000225342	1.98253	2.10971
	MYL9	0.890123	1.79517		TACR1	1.97371	1.61378
	TAMALIN	0.889373	1.79873		NCMAP	1.97112	1.71795
	PCLO	0.881751	2.70138		ENSG00000273320	1.96809	1.43006
	NRIP3	0.877651	1.3472		LOC105370792	1.95032	4.49027
	ENSG00000229598	0.877594	1.61982		COL1A1	1.94613	7.63432
	NRGN	0.877359	2.93686		SLC7A7	1.94602	4.49027
	GPRC5C	0.874839	1.5926		F5	1.94569	2.18683
	PHLDB1	0.874735	3.85757		LYNX1	1.93999	3.28617
	ANK3	0.874589	1.42098		CLCN1	1.93827	1.95986
	DDN	0.873309	1.3179		HRNR	1.93294	5.3723
	CEROX1	0.872638	2.13238		ITGAM	1.93114	12.4995
	CNKSR3	0.871975	3.4044		LINC00877	1.92922	5.15025
	MAN1C1	0.869928	1.32082		NXNL2	1.92376	1.97255
	DOK2	0.869113	2.70522		PIFO	1.9124	1.89189
	PRKCD	0.867186	3.44926		HPCAL4	1.90921	2.13688
	ITGB2-AS1	0.865476	2.48505		ENSG00000267325	1.89943	1.99278
	ENSG00000278918	0.865227	2.70522		ROR2	1.89732	4.77748
	PEG3	0.864366	1.34468		HRH2	1.89561	7.328
	ZFPM2	0.857249	1.73631		ENSG00000244682	1.88675	1.476
	ZNF423	0.853323	2.02054		ENSG00000250069	1.88233	1.55125
	TTC34	0.851015	1.55029		THBS1	1.87794	1.44932
	ZNF331	0.850703	3.10451		DLGAP2	1.87773	20.8098
	SH2B3	0.847861	3.98306		RARRES2	1.87714	2.9102
	ENSG00000257802	0.842235	1.31143		SEZ6L2	1.87022	7.62657
	IER3	0.841597	1.31691		PDE2A	1.85816	5.65819
	IRAG1	0.840548	1.55029		ID1	1.85759	9.3736
	DLGAP2	0.833395	2.83776		SH3RF3	1.8545	7.40619
	ACE	0.832574	3.52012		RTN4RL1	1.83788	1.67011
	HLA-DMB	0.828867	6.13954		HBEGF	1.83086	2.61805
	LINC01122	0.820203	1.45726		PLAUR	1.82763	6.50613
	ADA2	0.816327	1.63984		FBN2	1.82532	8.227
	ZC3H12A	0.812871	2.70138		KIF1C	1.82295	13.5973
	EMCN	0.808851	1.44191		ZFPM2	1.82255	11.6417
	IQCA1	0.806426	2.18747		PDGFA	1.82127	6.51519
	CST3	0.803064	1.52362		SH3BP5	1.81887	5.86756
	CHD7	0.800539	1.52454		CPT1C	1.80964	1.48029
	PLB1	0.800304	2.9145		RASSF4	1.80895	1.95234
	PER3	0.794182	1.5792		TYMP	1.80751	4.32901
	TCOF1	0.793099	1.92047		LCN10	1.80491	1.62668
	PLEC	0.791858	4.79893		KLHDC7B	1.79943	1.91134
	SNED1	0.790329	3.46258		CD4	1.79534	20.723
	SYNE2	0.789442	1.76748		COL9A3	1.79449	3.03131
	ENSG00000234290	0.78813	2.48346		DSCAML1	1.78788	1.73342
	MYORG	0.785926	1.59508		ENSG00000279365	1.78781	1.63789
	SSPOP	0.785273	2.47675		ENSG00000235641	1.78421	1.71196
	FYB1	0.78465	1.58762		MTARC2	1.78398	2.44725
	MIDN	0.782131	3.22456		PLVAP	1.78207	3.70988
	SDCBP2-AS1	0.78049	3.88221		CMTM2	1.7782	2.15631
	KCTD7	0.779921	2.37939		SLC9A7P1	1.77268	2.83977
	PIK3R5	0.776936	2.33076		ENSG00000267257	1.76838	1.69028
	ENSG00000233024	0.772261	1.76156		NUDT16L2P	1.76642	4.4129
	AHNAK2	0.766516	1.86855		SEMA3F	1.75637	1.56801
	ACOT11	0.761597	2.34165		SLFN5	1.7529	4.5645
	SIRPA	0.760682	3.44018		EMCN	1.74904	10.615
	SENCR	0.754623	1.66346		ENSG00000231507	1.7474	1.62922
	PITPNM1	0.751796	3.03689		LOC286083	1.73441	1.98952
	PARD3B	0.750123	2.34165		ENSG00000266947	1.73339	3.26888
	LIMCH1	0.748984	3.58397		GIMAP4	1.73036	4.1278
	TUBA4A	0.740252	1.35061		LILRA1	1.72469	1.99455
	APOBR	0.736756	1.84379		RPL32P1	1.72098	3.68866
	NBEAL2	0.735424	5.88089		RAB3B	1.72089	2.04595
	CPED1	0.728932	1.57947		IRF4	1.71307	2.43921
	RELT	0.725358	2.26122		ENSG00000230910	1.71176	4.27
	MCC	0.722377	1.58909		FKBP9	1.70988	3.91647
	FOSL2	0.718224	1.64221		ANXA3	1.70969	4.45923
	COL9A2	0.709914	2.16022		RNVU1-21	1.7083	1.71795
	NAV1	0.707911	3.0563		CDC42EP5	1.70783	8.08214
	CDC42BPB	0.703258	4.29488		PTGIR	1.70477	4.8744
	CDC25B	0.700421	3.15692		OASL	1.69905	2.64294
	ENSG00000241860	0.69906	1.73205		KBTBD8	1.69759	12.6841
	STARD4	0.689563	1.32082		FN1	1.69509	1.63639
	ARRDC2	0.688663	1.99795		DBNDD1	1.69098	2.24454
	ETV3	0.679832	2.43317		SPEG	1.69014	6.98366
	ZNF467	0.67915	2.18073		AIRE	1.67797	2.41783
	KCNC4	0.678175	1.86335		ITGA3	1.67702	9.01597
	ENSG00000280138	0.678147	2.49133		SIGLEC14	1.67595	2.73969
	ENSG00000204054	0.676465	2.93686		RAMP2-AS1	1.67524	1.44816
	IGF2BP2-AS1	0.670465	1.76748		UPP1	1.67518	3.7628
	TTC28	0.668481	2.87613		NAMPTP1	1.67	3.2623
	MFAP4	0.65803	1.79286		LINC02029	1.66996	1.48411
	NIBAN2	0.657783	2.43162		FUT6	1.66875	3.16588
	NR4A3	0.657672	1.31744		PTPRJ	1.6622	2.51491
	MPIG6B	0.6539	2.40791		SCGB3A1	1.65968	2.77771
	CRYBG3	0.652075	1.70289		LOC105377590	1.65657	1.64477
	TNFAIP2	0.648353	2.08453		IQCA1	1.65631	13.1063
	MTSS1	0.645097	1.67081		MTUS1	1.65463	2.25972
	NOTCH4	0.644252	1.40967		P2RY13	1.65259	7.97491
	IL6R	0.643594	1.43272		ENSG00000261572	1.64911	1.77178
	TREML2	0.642891	1.56342		MPO	1.64524	1.4019
	CASZ1	0.638439	1.32827		B3GNT3	1.64414	3.62543
	MCF2L	0.625734	2.26122		MB21D2	1.63797	2.42017
	EHBP1L1	0.620654	2.26122		CARD10	1.63596	1.36637
	KLHL3	0.6203	2.72164		GRAMD1C	1.62683	3.69119
	CCDC85C	0.616688	1.83816		ETV1	1.62632	2.10731
	EPN2	0.615435	1.3727		PPP1R13B	1.62333	12.6841
	ABCA13	0.614318	1.55756		RAB11FIP5	1.62289	5.40947
	PER2	0.613082	1.45095		CACNB4	1.61527	2.93348
	FXYD6	0.607375	2.60096		ENSG00000249926	1.61232	2.21506
	MAST3	0.603297	2.73186		PDE4A	1.6117	3.38513
	DENND3	0.594842	1.84378		HR	1.60829	3.56478
	ITPRIP	0.594382	2.19835		DTX1	1.60795	2.91738
	CAMK2D	0.588522	1.68443		ENSG00000235027	1.60455	1.53672
	PER1	0.584451	1.52859		ITGAX	1.60437	6.3484
	TUBB4B	0.583817	1.79873		CR1	1.60411	6.7678
	TOB1	0.579	1.49234		TNFRSF1B	1.60351	12.5064
	ARHGEF12	0.571242	1.91056		TMEM8B	1.60195	12.249
	SYNE3	0.569495	2.19724		FAM198B-AS1	1.59824	9.74571
	NDEL1	0.559769	2.08985		DOC2B	1.59334	2.995
	PIK3C2B	0.552577	1.80221		ENSG00000283383	1.58288	2.10423
	HLF	0.548312	1.33859		LRP3	1.58212	3.48088
	ENSG00000284669	0.54744	1.76361		TSPAN7	1.57529	5.23197
	ENSG00000230606	0.539952	1.32082		NFIB	1.5742	7.00989
	ACAP3	0.530386	1.68251		KCNQ1	1.56536	8.245
	KSR1	0.528688	1.80071		SAMHD1	1.56473	5.55722
	RNF213	0.519047	1.49563		ZNF683	1.56472	1.40927
	BTBD6	0.50879	1.34974		C1QTNF1	1.56305	4.42959
	TCIRG1	0.508663	1.5051		ICAM1	1.54904	2.36389
	PSTPIP1	0.506994	1.35465		CC2D2A	1.54591	2.95894
	ZFHX3	0.505651	2.36189		ACE	1.54545	17.6573
	LMTK2	0.50468	2.67433		SMARCD3	1.54271	8.88139
	ARHGEF40	0.503536	1.48305		LONRF3	1.54134	2.19628
	PREX2	0.502278	3.0563		FAM20C	1.53997	2.71485
	TIE1	0.499401	1.39196		BCL11B	1.5378	1.83154
	SORT1	0.490662	1.57474		FAM47E	1.53402	1.67897
	AMPD2	0.489407	2.89496		SLC16A11	1.53265	2.50686
	ARID3B	0.483086	1.43719		SLC2A3	1.52291	11.0835
	TBKBP1	0.482796	1.50471		CYP2S1	1.52117	1.42904
	C15orf39	0.478792	1.79517		STYK1	1.52097	4.39947
	CCDC88B	0.476759	1.51258		ACOX2	1.51982	4.96176
	BIN3	0.474105	1.35465		ENSG00000227835	1.51702	2.88158
	WDR1	0.469202	1.69922		MIR22HG	1.51563	7.05765
	ARHGAP31	0.468024	1.91817		ARAP3	1.51346	4.56772
	FOXO1	0.464151	2.5168		CATIP	1.51218	3.80713
	ARMCX4	0.461803	1.76748		RASSF6	1.5075	4.82671
	RASSF2	0.457504	1.52362		ODF3L1	1.50591	2.2551
	CCNL1	0.453126	1.73335		FOXB1	1.50494	1.50391
	HOXB3	0.450338	1.54282		CYSTM1	1.49943	8.52488
	GABBR1	0.448197	1.52362		ENSG00000233096	1.49667	1.70416
	MECOM	0.439521	1.35116		BCL2L11	1.49605	5.25104
	FOXP4	0.434518	1.60448		OR2C3	1.49421	2.30355
	TACC1	0.434199	2.33766		HES1	1.49085	4.01963
	PLEKHO2	0.430001	1.38168		RGS11	1.48894	2.23117
	NLRP1	0.412055	1.3179		PDGFRB	1.4819	3.47224
	CBX6	0.404478	1.57947		GPC5	1.48147	2.35578
	RANBP2	0.40032	1.99104		EPHX2	1.48109	3.58596
					NAMPT	1.48017	7.74041
	RPS2	-0.401683		1.35465	SEZ6L	1.47703	1.65649
	RPL5	-0.403505		1.34974	JAML	1.47555	9.689
	STT3B	-0.408862		1.93685	ITGB2-AS1	1.4715	10.4081
	RPL37A	-0.420248		1.34974	GPAT3	1.46876	8.31662
	ESYT2	-0.424148		2.96867	CCL3L1	1.46539	1.54
	APEX1	-0.429596		1.80221	MAN1C1	1.46491	5.69523
	RPL18A	-0.432498		1.58512	CCND1	1.4584	1.64314
	RPS6	-0.435107		1.76748	SYT5	1.45195	2.51554
	MDH1	-0.435152		1.44167	ENSG00000273727	1.45136	1.41617
	VRK1	-0.442623		1.38247	HOXB6	1.45053	3.35406
	CPSF3	-0.442895		1.81123	RAI14	1.4492	4.25246
	TOP2B	-0.449266		1.78008	SGMS2	1.44695	1.57086
	SEC11A	-0.456035		1.34974	ENSG00000275367	1.44678	1.90686
	CDIPT	-0.461735		1.84378	TMEM273	1.44638	2.65116
	MYB	-0.46239		1.47276	SLC5A10	1.44557	5.29604
	CCNB1IP1	-0.464649		2.00385	ZNF467	1.44544	14.9289
	SNRPD1	-0.464704		1.61031	ELAVL4	1.44448	4.46514
	SLC4A1AP	-0.465966		1.34173	ECE1-AS1	1.4444	3.37241
	RPS13	-0.468768		1.49658	VEGFA	1.4435	6.54831
	PELI2	-0.47081		1.30107	RAMP2	1.4428	2.73493
	MTIF2	-0.471926		1.31744	NPTXR	1.44232	3.20979
	SMO	-0.473764		1.32082	CEACAM4	1.44094	5.3723
	EEF1B2	-0.474951		1.39587	FXYD6	1.44044	21.9626
	PPIH	-0.476279		1.34018	ENSG00000274021	1.43543	1.69383
	COX7C	-0.478127		1.34072	CDKN1A	1.43311	2.53348
	CALM2	-0.480379		1.5792	PRUNE2	1.43055	7.31909
	RPL31	-0.48272		1.39731	TTC23L-AS1	1.43052	4.13682
	PTPRCAP	-0.483092		1.36854	GRIN2D	1.42672	1.41364
	RPS29	-0.483992		1.33469	ENSG00000225889	1.42613	1.44184
	RPS5	-0.48807		1.70289	CLCF1	1.42072	3.81738
	VPS72	-0.488199		1.5898	IL10RA	1.42022	2.12202
	HSBP1	-0.489449		1.39487	STARD13	1.41839	2.22787
	RPL29	-0.490468		1.61618	TREX1	1.41449	2.33544
	RPL36A	-0.491812		1.45094	LOC107984360	1.41245	1.83488
	MRPL45	-0.49218		1.73631	ADM	1.40539	1.60477
	IFI16	-0.495986		1.47768	HLA-DQB2	1.4051	3.90649
	RPL39	-0.502045		1.73205	CLMN	1.40483	2.75725
	ENSG00000223509	-0.505949		1.96943	TBC1D9	1.39878	1.47339
	RPS3A	-0.506942		1.51465	SIPA1L2	1.39852	3.97822
	RPL37	-0.511913		1.80221	DNAJB5-DT	1.39754	1.74231
	NKAPD1	-0.511976		1.73205	NUAK2	1.39621	1.71564
	DRAM2	-0.51253		1.30889	LOC399900	1.38778	3.62581
	LDHB	-0.512553		1.79873	DSC2	1.38525	2.90063
	MZT2B	-0.514519		1.57474	CRIP2	1.38506	5.62059
	DOK1	-0.515145		1.61716	RGS9	1.38446	1.50692
	RPS17	-0.515535		1.99755	GPRC5C	1.38374	6.08369
	ATP5MF	-0.517195		1.33917	TEF	1.38306	2.98101
	MATK	-0.522087		1.42325	SGK1	1.3811	1.55079
	SCARNA9	-0.52269		1.43547	MFAP4	1.37732	12.4099
	GAS5	-0.524943		2.78226	ENSG00000230479	1.37667	1.43357
	GUCY1B1	-0.525466		1.32827	ENSG00000230805	1.37401	1.32047
	PRKACB	-0.527559		1.63889	ADIRF-AS1	1.37359	2.80728
	TAF1D	-0.530759		1.34468	IFI27L2	1.37181	4.49027
	RPS21	-0.532634		1.63984	CFI	1.37136	4.51076
	IMPA1	-0.53334		1.55263	ANK3	1.36877	5.44312
	RPL18AP3	-0.53433		1.73928	BEGAIN	1.36806	1.76558
	RPS7	-0.54334		2.06259	HRAT92	1.36774	3.94316
	ABRACL	-0.548084		1.30494	PLEKHG5	1.3661	1.5332
	ZNF277	-0.549707		1.99795	GDF7	1.3626	2.87493
	TESPA1	-0.5534		1.52371	CCDC80	1.35653	3.41988
	NOSIP	-0.558565		1.95554	UBTD1	1.35507	1.71899
	RFC2	-0.566272		1.90921	MYO1C	1.35364	5.10144
	RN7SK	-0.566539		1.43109	ODF3B	1.35355	2.25175
	WASF1	-0.569217		1.5051	DMD	1.35189	2.48373
	RBMX2	-0.581058		2.29597	IQSEC2	1.34936	6.23081
	SNRPE	-0.581644		1.91414	EPB41L1	1.34155	2.64031
	POLR2G	-0.582579		1.3646	ENSG00000244198	1.33923	1.39309
	PCYT1B	-0.584342		1.36653	SMAD9	1.33809	1.57781
	KIAA1586	-0.590703		1.64464	NCKAP1	1.33768	5.4509
	PSMA6	-0.591894		2.92227	TUBA4A	1.33578	7.02462
	AP4M1	-0.595039		2.06908	MILR1	1.32525	1.86518
	FH	-0.595744		1.36742	ADA2	1.32282	6.71439
	CD244	-0.600043		1.69148	SNED1	1.31945	13.8606
	ABRAXAS1	-0.604673		1.80071	SRRM3	1.31919	2.62605
	CKS2	-0.605556		1.32827	WWTR1	1.31607	3.94459
	H4C9	-0.607913		1.571	PITPNM1	1.31366	13.3977
	CIAO2A	-0.609487		1.80917	B3GNT7	1.31286	6.23653
	CDK6	-0.617231		2.57258	LDB2	1.31203	4.54907
	GPX7	-0.621638		2.68949	GVINP1	1.30642	4.7573
	ARMH1	-0.622465		2.79611	CCDC173	1.30419	2.52182
	ZSCAN2	-0.628512		3.25776	PXDC1	1.29525	5.62416
	ZNF521	-0.633292		1.76094	RTL5	1.29513	8.08924
	LAT2	-0.634568		3.54762	CD22	1.2949	4.49027
	TAP1	-0.635315		1.80203	IER3	1.29429	4.8456
	ITM2A	-0.640875		2.12464	CFP	1.29149	3.98896
	RPL9P8	-0.663248		2.9252	PLCH2	1.29091	2.63059
	F2R	-0.669344		1.84379	LHFPL6	1.2892	2.27819
	ZAP70	-0.670358		1.31237	S100A11	1.28853	6.22777
	ZBTB41	-0.673136		1.71744	LOC400710	1.28672	1.37808
	C12orf76	-0.673409		2.26205	RAB31	1.28471	2.59135
	H2AC11	-0.675487		2.36189	FAM131B	1.27892	1.89148
	SLC4A7	-0.676695		1.73205	ENSG00000241211	1.27837	1.89189
	ACADM	-0.683783		1.34885	CCDC184	1.27011	2.37007
	MRFAP1L1	-0.684691		1.53485	HLA-DQB1-AS1	1.26953	2.1062
	SERPINB1	-0.70432		7.60595	IGF2R	1.26817	7.24714
	MRPS31	-0.706343		1.49007	ENSG00000279452	1.26783	2.8077
	RNF130	-0.706653		3.58397	MFAP3L	1.26449	3.2431
	FRG1CP	-0.708951		1.79517	SETBP1	1.26436	9.89293
	TSEN54	-0.710897		1.47059	ENSG00000259436	1.26296	1.56158
	ITGA9	-0.711579		4.03422	THNSL2	1.2623	3.69938
	ING4	-0.717123		2.19724	ALS2CL	1.26115	3.55965
	ZNF555	-0.720146		1.76748	CPED1	1.26097	7.22045
	H4C14	-0.720603		3.05277	HLA-DMB	1.25643	19.7663
	SNORA73B	-0.720627		1.32827	PHLDB1	1.25457	11.3961
	ENSG00000276232	-0.729859		1.31561	TLE1	1.25231	3.90194
	TADA2A	-0.740609		1.4244	PDE1C	1.25183	2.2929
	SLAIN1	-0.753226		3.44926	SENCR	1.24575	6.84871
	CSTF3	-0.75538		1.91037	MGC12916	1.24468	1.8943
	PTPRD	-0.765236		1.43901	ENSG00000259577	1.24218	2.36068
	SNORA73A	-0.766281		1.73205	MYORG	1.24186	6.13788
	METTL5	-0.767283		1.66346	ENSG00000277496	1.2413	2.67987
	TBC1D31	-0.769316		3.17081	ADAP1	1.23824	7.24714
	TRBC2	-0.778532		5.50482	TCTEX1D4	1.23739	1.65899
	TTC4	-0.789889		1.73205	AVP	1.23641	5.25787
	SNORD17	-0.816196		1.61982	HLF	1.23631	11.1463
	H3C7	-0.821479		2.68092	KCTD12	1.23567	4.33432
	SMIM24	-0.824387		5.98197	LPAL2	1.23146	1.37808
	RAB33A	-0.834951		2.60164	MAP3K6	1.22816	4.92434
	QPRT	-0.83571		1.56255	CFAP92	1.2275	4.28088
	FAM117A	-0.840194		2.49133	IGSF9B	1.22676	1.74169
	SDHAF1	-0.846663		1.69148	PRSS2	1.22606	6.75359
	CARD8-AS1	-0.848286		1.34974	LOC100996447	1.22439	1.37789
	ENSG00000274267	-0.854321		1.35465	SIRPA	1.22364	12.7637
	MICAL2	-0.863383		1.79873	PCLO	1.22361	7.43154
	GIHCG	-0.865051		3.46258	GAS6	1.22306	2.86774
	MRPL46	-0.8685		1.41923	ID2	1.21989	1.41867
	PTPN14	-0.869843		1.39196	ARL4C	1.21758	4.11647
	ANKRD36BP2	-0.887594		1.99795	CCN3	1.21482	1.32941
	ARHGAP11A	-0.914016		1.33469	ZNF423	1.21475	6.05592
	H3C12	-0.914241		1.61982	SSPOP	1.2137	8.5146
	MYC	-0.924536		2.40756	SMIM14	1.21338	4.30427
	NOG	-0.925564		2.14376	ENSG00000257767	1.21008	2.50378
	ZNF675	-0.938464		3.50206	IFITM10	1.20908	1.50475
	B4GALNT4	-0.938974		2.26122	HLA-DQA1	1.20421	2.38333
	PRR11	-0.966979		1.32827	CEP170B	1.20359	1.85931
	CD69	-0.967981		3.84239	FAM174B	1.19952	5.04679
	SLC40A1	-0.972808		3.58397	ENSG00000266946	1.19884	2.29073
	DEPDC1B	-1.0165		1.34885	ANKRD42	1.19863	6.82869
	MED12L	-1.02367		5.39722	ENSG00000203709	1.19852	4.94771
	TMOD1	-1.02367		1.95283	ENSG00000228393	1.1965	1.32465
	MYCN	-1.03746		3.59761	CNTNAP2	1.19554	1.75437
	ZNF625	-1.04776		1.34018	ENSG00000244479	1.19395	2.50092
	SLCO5A1	-1.06288		2.35238	SELENOP	1.19276	6.383
	IGFBP7	-1.11129		2.07207	AFAP1L2	1.19229	6.21723
	WDCP	-1.12205		1.70461	NFAM1	1.19129	4.6198
	IGLL1	-1.13901		1.81965	ENSG00000274911	1.19055	1.61982
	SLC18A2	-1.21574		3.07548	ENSG00000279227	1.18954	1.82422
	DMC1	-1.27958		1.3726	WFS1	1.18754	3.49643
	PLXNB1	-1.28968		3.62828	ASAP3	1.18706	1.75355
	PCBP3	-1.30103		1.62117	IFITM3	1.18649	7.89152
	RIMS1	-1.36562		1.65209	KCNMB1	1.18468	1.83864
	PGAP4	-1.42082		2.50911	ENSG00000255224	1.17741	2.73851
	CA2	-1.42395		2.22237	MZF1-AS1	1.17735	4.04598
	KIF15	-1.44514		1.57947	JDP2	1.17587	3.69119
	HPGDS	-1.56284		2.9252	NAV1	1.175	12.249
	KCNMB4	-1.60663		3.07548	ZNF503	1.17436	8.57521
	FREM1	-1.60973		1.82788	BMP6	1.17207	1.71196
	CGNL1	-1.65896		1.76748	IFI44L	1.17151	3.15317
	CPA3	-1.7995		1.73631	CEROX1	1.16237	5.5815
	KCNK5	-1.81263		3.25776	FCMR	1.16184	7.24714
	NEIL3	-1.81832		1.34054	PLEC	1.16019	14.5336
	CDK6-AS1	-2.1362		2.70138	PLB1	1.15895	8.66559
	CYP26B1	-2.23451		1.53705	MIR646HG	1.15834	2.02629
	C2orf66	-2.96484		2.14927	MYO1E	1.15586	3.90649
	IL1RL1	-2.99262		13.9172	MAPRE3	1.15366	3.0801
	TBC1D3	-6.07902		1.30107	LINC00528	1.15253	2.15862
	SPECC1L-ADORA2A	-8.02998		2.13913	ENSG00000260719	1.15241	1.83488
					LOXL1	1.15212	4.16851
					PLA2R1	1.15	2.31298
					MAPK10	1.14829	1.37879
					ARHGEF5	1.14715	7.85561
					SETBP1-DT	1.1454	1.35234
					FAM83G	1.14456	6.44765
					DMPK	1.14387	3.68903
					ENSG00000280162	1.14112	3.91015
					HS3ST3B1	1.14073	2.67813
					SMG7-AS1	1.14067	3.90369
					SLC41A2	1.14055	1.685
					RASAL2	1.13929	4.35373
					ACP5	1.13774	2.2041
					NIPAL4	1.13706	1.78373
					ENSG00000273565	1.13638	1.67528
					ENSG00000233220	1.13592	2.13148
					BTBD19	1.13552	4.9844
					PELI1	1.13406	5.63394
					GPR183	1.12901	1.64408
					SEMA7A	1.12832	1.53813
					LRRC4C	1.12727	3.3209
					SRXN1	1.12484	2.41867
					FBLN5	1.12333	4.93115
					C3orf80	1.1231	2.15631
					ECE1	1.12216	10.0057
					B9D1	1.12102	2.00108
					CNTNAP1	1.11992	5.89255
					STX11	1.11981	4.36426
					NOTCH4	1.11957	6.68893
					HLA-L	1.11853	4.05781
					ENSG00000260293	1.11823	3.39622
					VWA7	1.11688	4.75091
					TNFSF8	1.11688	3.95278
					NHSL2	1.11649	2.00467
					MPZL2	1.11566	2.52144
					DDN-AS1	1.11398	2.39997
					LOC100507283	1.11374	1.55536
					CASP1	1.11251	3.46823
					RPP38-DT	1.10945	4.59593
					MALT1	1.10838	6.95632
					ENSG00000272768	1.10614	3.9249
					ENSG00000235781	1.10497	1.70416
					RNF39	1.10379	2.2168
					ENSG00000268230	1.10372	2.07831
					TCN2	1.1019	3.52265
					KLF5	1.09838	4.59219
					HLX	1.09517	4.85399
					CAMK2D	1.09445	8.98092
					MCF2L	1.09425	10.3347
					DOCK3	1.09246	2.94445
					BEX1	1.08943	4.31693
					ENSG00000263412	1.08809	2.1292
					TOB1	1.08438	8.24059
					FGD4	1.08077	2.30553
					CEACAM1	1.08074	1.92558
					MAP2K1	1.07598	4.95652
					DUSP5	1.07262	3.6525
					KRT8	1.07221	3.11316
					AREG	1.07022	1.53063
					PPFIBP2	1.0676	1.89585
					ENSG00000260273	1.06502	2.17395
					ENSG00000268903	1.06411	1.4947
					CEP83-DT	1.06358	3.8021
					CST3	1.0604	4.04781
					LGMN	1.06014	3.90597
					ABCA13	1.05936	7.24946
					SCN4A	1.05907	3.70801
					EGLN3	1.0588	3.92874
					ARRDC2	1.05834	7.21087
					SRGAP1	1.05741	2.96281
					ENSG00000276975	1.05701	2.44535
					BANK1	1.05453	3.48859
					CD300LF	1.05362	8.25928
					CHRDL1	1.05125	9.84995
					F3	1.05112	1.33882
					ENSG00000277531	1.04939	1.91146
					IRAK2	1.0491	3.08981
					ST8SIA1	1.04761	2.01852
					SLC35F6	1.04716	8.14158
					CDH2	1.04626	2.47307
					SHB	1.04478	4.78063
					MDGA2	1.04313	1.43125
					GSN-AS1	1.04286	2.19747
					EHD4	1.04257	2.1061
					LINC02265	1.04208	2.09133
					SPHK1	1.0418	3.18869
					LINC01122	1.04172	3.56697
					CCDC149	1.04154	5.9242
					CD248	1.04047	1.91408
					DMWD	1.03803	3.53359
					BCL2A1	1.03778	2.00792
					RBKS	1.03724	3.05215
					PNP	1.03529	1.69815
					ENSG00000262001	1.03444	1.92558
					STX3	1.03207	10.9087
					HLA-DOA	1.03056	9.88538
					EVA1C	1.02886	3.68559
					LINC01011	1.02637	2.08951
					TTLL7	1.02513	3.10027
					BICDL1	1.02235	1.44405
					NR4A2	1.02034	5.78103
					ENSG00000266998	1.0176	1.94436
					SLC5A5	1.01665	3.99318
					HLA-F	1.01629	4.2202
					FOSL1	1.01541	2.71827
					CDC42BPB	1.01501	12.6863
					DUSP2	1.01497	2.96138
					EGF	1.01492	1.79945
					FAM155B	1.01424	2.14965
					A1BG-AS1	1.01402	1.87847
					UNC93B1	1.01336	2.06572
					LSR	1.01318	10.8847
					TNFRSF10C	1.01288	3.7411
					OAS3	1.01126	6.95409
					SUCLG2	1.00978	3.71979
					MYL9	1.00959	3.43995
					SPP1	1.00703	1.76558
					ENSG00000257607	1.00565	1.30368
					ADGRA2	1.00255	5.38688
					ZNF331	1.00166	6.0958
					PRDM1	1.00048	1.97597
					PDE8B	0.999083	4.14266
					ENSG00000261324	0.998736	3.09047
					PTPRN2	0.998092	1.31778
					ENSG00000255197	0.995911	3.54507
					BACE2	0.991456	1.61999
					SLC43A2	0.988148	3.44268
					DDN	0.988044	2.55799
					B3GNT9	0.985066	2.20873
					CYRIA	0.98449	4.32617
					CTSH	0.982812	1.76154
					GPR132	0.982685	2.20878
					ENSG00000282572	0.979419	1.99098
					PREX2	0.978312	17.0776
					SYT15	0.976309	1.50188
					JAM2	0.976291	2.78718
					ENSG00000188013	0.973374	1.47896
					PLD2	0.972069	1.94379
					OSM	0.971904	1.74402
					PALD1	0.971066	4.63756
					IL6R	0.96788	4.9949
					ENSG00000276216	0.966684	1.38398
					ENSG00000246695	0.965075	4.12283
					FOSL2	0.964366	4.49833
					FAM66C	0.964171	1.63722
					CD300A	0.963835	5.99395
					NPM2	0.962271	2.12202
					ENSG00000265100	0.960517	4.53267
					ARHGEF35	0.959121	1.34335
					PCBP4	0.95887	2.204
					ALPK3	0.954331	1.44013
					SDCBP2-AS1	0.953813	8.27773
					MAFF	0.952543	3.54339
					IRAG1	0.951376	2.96939
					PLK3	0.950701	7.40552
					ENPP2	0.950243	1.87913
					TGFBR3	0.950095	2.37594
					DNAH10	0.949918	2.4176
					L3MBTL4	0.9463	2.62605
					ENSG00000248340	0.945953	1.65536
					ENSG00000260077	0.945249	1.57463
					SPA17	0.94498	1.60238
					ADAMTSL4	0.944808	3.7197
					AXL	0.942191	2.56018
					TMEM71	0.941149	2.28082
					TNFRSF25	0.94085	3.54522
					MECOM	0.939794	10.1133
					GALR2	0.938081	1.30698
					ENSG00000177337	0.936362	1.62037
					ENSG00000271918	0.935696	1.85784
					PACERR	0.93383	1.68477
					JAG1	0.933605	3.17584
					TNFSF12	0.932797	2.69573
					PER3	0.930606	3.2541
					RARG	0.930363	3.98334
					TAMALIN	0.926871	2.88496
					SCN1B	0.926484	4.16248
					ACKR3	0.925746	2.02582
					ENSG00000258413	0.923964	1.5937
					XXYLT1-AS2	0.923668	4.18653
					SMIM6	0.923532	1.62069
					PEG13	0.923083	1.55176
					MIDN	0.922716	6.35677
					SQOR	0.922371	4.76523
					NEK11	0.921777	3.0616
					MATN1-AS1	0.919769	4.42959
					RTL8B	0.919077	2.85783
					SHTN1	0.918616	4.25246
					VSIR	0.917884	6.39661
					GABARAPL1	0.916139	6.65497
					HIPK1-AS1	0.915921	2.91852
					FZD8	0.915151	1.95212
					CISH	0.914183	2.995
					AMZ1	0.913559	3.51903
					LOC101929538	0.91353	1.79713
					CYB561	0.912561	6.84981
					ARHGEF40	0.912241	7.68675
					RRAS	0.912042	1.97243
					ENSG00000274712	0.911977	3.99318
					LILRA2	0.911344	1.83668
					EPHA1-AS1	0.911237	2.00706
					RWDD2A	0.910448	1.42597
					PIK3R5	0.909672	4.58511
					ENSG00000245059	0.909584	1.60925
					ENSG00000269514	0.908809	2.61231
					TNFRSF12A	0.908209	2.99188
					CIRBP-AS1	0.907627	1.75299
					FAM89A	0.905046	2.55942
					KLHL3	0.904433	8.34881
					TNFAIP2	0.901576	6.03959
					CEBPB	0.899962	3.70797
					ENSG00000284669	0.899742	7.36862
					RAB27B	0.899692	1.78373
					FAM157A	0.899614	1.61715
					CEACAM21	0.896696	1.9043
					SLC9A3R2	0.894926	1.4281
					SCPEP1	0.894339	1.79325
					KRT18	0.894129	6.44374
					LOC100507642	0.890529	1.50078
					EPHA1	0.889129	3.04609
					PLXNA1	0.88876	1.4582
					HSD17B14	0.888268	1.50305
					ENSG00000274210	0.887514	2.66702
					SCML1	0.887031	1.95966
					GCH1	0.886378	7.66531
					PIK3C2B	0.886072	7.18416
					SOX18	0.882531	1.77064
					BEX5	0.882045	1.83716
					EBF4	0.881133	2.03291
					ARHGAP29	0.880791	1.43897
					ZC3H12A	0.87949	4.43028
					GFI1	0.876799	4.57292
					INPP1	0.87443	2.87208
					SRGN	0.874176	3.43404
					FLT1	0.874108	2.72614
					TBC1D2	0.872348	2.92112
					ATP2B1-AS1	0.871205	2.43834
					GNPDA1	0.871059	1.60409
					EFCC1	0.869312	1.97327
					ENSG00000279175	0.866178	2.83762
					KCTD7	0.865849	4.20336
					SLC16A2	0.865438	2.02077
					CLCN4	0.865162	1.419
					ZNF185	0.860938	3.39729
					ZFP36	0.860671	2.44691
					CTSS	0.860275	3.08093
					LDLRAP1	0.857903	4.74057
					CDC25B	0.855065	6.65555
					GALE	0.854564	2.20216
					MX1	0.854297	6.61336
					CLIC2	0.854113	2.85634
					NINJ1	0.85381	2.76022
					ENSG00000273008	0.851445	1.59153
					LINC01215	0.850614	3.69943
					GPRIN3	0.848096	3.21919
					HS3ST1	0.846136	1.39982
					NAALAD2	0.845522	1.44982
					TSHZ3	0.845516	2.29273
					ENSG00000226380	0.844747	3.70728
					LINC01137	0.843968	1.42896
					CRYBG3	0.843564	4.26215
					PARP8	0.842981	6.79733
					OAS2	0.842767	3.7057
					GIMAP7	0.842438	1.63875
					CTSZ	0.841852	2.99218
					ENSG00000273338	0.839686	1.45138
					DYRK3	0.839282	3.46931
					ENSG00000272933	0.839081	2.95615
					NPAS3	0.838344	2.12092
					MAPK7	0.838115	3.72593
					NPDC1	0.837876	7.23887
					H2BU1	0.835978	3.34925
					COL9A2	0.834801	4.34083
					CAVIN2	0.833966	4.01979
					PLCL1	0.833466	1.70988
					HLA-DPA1	0.832643	3.88842
					KCTD11	0.832523	2.53802
					ENSG00000272009	0.831864	2.75725
					ZNF165	0.83083	2.10423
					DNAJB5	0.827035	1.56275
					RNVU1-19	0.826936	2.52097
					TNFRSF10D	0.823978	4.46514
					DUSP6	0.821254	1.86108
					ECHDC2	0.82037	2.80044
					PFN2	0.820351	1.87411
					TNFRSF4	0.820232	2.52097
					LOC104968399	0.819531	1.34488
					LOXL1-AS1	0.819487	3.56729
					RHBDF2	0.81876	1.71593
					PSTPIP1	0.81723	5.47758
					N4BP3	0.816946	2.14426
					STARD4	0.816149	2.82831
					SYN1	0.815662	1.3934
					GADD45A	0.815536	1.96781
					LDLR	0.815466	3.32879
					ENSG00000278869	0.815371	1.61102
					PTK6	0.815261	1.34302
					ANXA2	0.814951	1.53063
					HABP4	0.81441	2.49929
					TTC28	0.814291	6.03959
					MPZL3	0.813584	1.59899
					NPR2	0.811318	1.44187
					MGAT3	0.80972	4.23613
					CPNE2	0.80939	3.18869
					MX2	0.808423	3.79035
					SPOCK2	0.807815	4.76591
					ACOT11	0.806265	3.75188
					IRF7	0.805904	3.05215
					HCP5	0.804212	1.90685
					MAP3K8	0.803742	1.94436
					ENSG00000231856	0.803116	4.42257
					SLC7A8	0.800605	1.94436
					LURAP1	0.799757	1.36378
					LMTK3	0.79966	1.67564
					PFKFB3	0.799537	4.06256
					PANX2	0.796028	1.81366
					SAT1	0.794968	2.7221
					PLD4	0.793987	2.12467
					HLA-DQA1	0.789686	2.5753
					NFATC4	0.789094	2.07864
					RP9P	0.788771	1.41356
					TICAM1	0.788432	3.70797
					HAPLN3	0.787605	1.52873
					PLEKHG1	0.787097	1.95043
					TREML2	0.787052	3.53721
					POMGNT2	0.786095	3.15283
					CAMKK1	0.784796	1.5937
					BMF	0.783366	6.61249
					TTC34	0.780837	1.94155
					PFKFB4	0.780743	3.65601
					ITGB2	0.780624	2.45876
					MAP9	0.779812	1.44932
					SERTAD1	0.77974	1.72604
					BMERB1	0.778495	2.86774
					XIRP2	0.776954	1.4696
					AHNAK2	0.776892	2.8417
					DENND2D	0.775924	4.13394
					SERPING1	0.773865	2.9437
					CAMTA2	0.772748	4.36754
					MCC	0.77187	2.70733
					ENSG00000257178	0.771608	3.8021
					TLCD2	0.7703	1.70721
					ENSG00000273000	0.770168	2.16082
					HLA-DRB1	0.769151	4.75962
					GPRASP2	0.768988	3.14528
					RPS6KA4	0.767643	1.86687
					CNKSR3	0.767379	3.60386
					ST3GAL5	0.766573	3.91385
					GIMAP1	0.765259	2.00238
					PRKCD	0.765019	3.69406
					MMP28	0.764568	2.59466
					LIMCH1	0.763132	5.17536
					SH2B2	0.763117	1.39081
					NIBAN2	0.762478	4.66424
					COLQ	0.760849	1.47218
					GJC2	0.760078	1.77326
					RAB29	0.75992	2.97897
					CD79B	0.759843	2.63059
					CD48	0.757488	4.2285
					SORBS3	0.757051	10.5367
					DNAJB9	0.756713	2.88512
					RB1-DT	0.756643	1.41419
					ROBO4	0.755604	4.83178
					JUNB	0.754629	2.75725
					RHBDF1	0.754406	1.85049
					LMNA	0.754001	1.73342
					CD33	0.753654	2.94445
					MXRA7	0.753155	1.88271
					MAST3	0.752903	6.0676
					KLF10	0.752895	2.00706
					CCNJL	0.752681	1.64168
					PNMA8A	0.752126	1.42896
					TUBB4B	0.751543	4.48769
					ENSG00000238039	0.750651	1.96011
					RILPL2	0.748416	3.27309
					TIAM2	0.748255	3.10027
					ENSG00000215014	0.74825	1.92814
					ENSG00000212195	0.748158	1.92814
					ENSG00000283849	0.745922	3.27721
					NEIL1	0.745564	3.71936
					RARA-AS1	0.745513	3.03185
					TNFRSF11A	0.745073	3.73607
					CD74	0.744992	9.04851
					RNH1	0.744767	4.64224
					NBEAL2	0.742847	8.02925
					CYSLTR1	0.74252	2.63446
					TRH	0.738213	1.39501
					SPNS2	0.738028	5.29163
					FARP1	0.737233	4.13161
					ENSG00000273117	0.736868	1.50857
					ENSG00000204054	0.735151	4.83237
					HOPX	0.733446	3.71979
					FOXJ2	0.732615	3.97822
					C1orf54	0.732569	1.34294
					GPA33	0.730145	1.61346
					ENSG00000272173	0.730059	2.19912
					CYP2T1P	0.729001	1.99925
					ENSG00000260563	0.72858	2.02181
					NHSL1	0.727737	1.81874
					ENSG00000272092	0.726926	1.83412
					IQSEC1	0.726609	5.23689
					RASSF8	0.725432	2.08032
					HLA-DMA	0.725375	4.64465
					ZCCHC24	0.724909	1.76558
					TNFRSF10A	0.723635	3.27893
					ETV3	0.722102	3.91338
					SEMA3C	0.721345	2.13134
					AMZ2	0.72048	3.29938
					MTSS1	0.71664	3.06946
					ASPHD2	0.716387	1.62922
					FGFR1	0.715891	4.24301
					LRRC75A	0.714798	2.95137
					RASSF2	0.714146	5.77697
					THEMIS2	0.713466	4.55839
					ENSG00000204959	0.713307	2.95313
					SPAG1	0.713149	1.39003
					ENSG00000265185	0.711784	1.6957
					PTPRM	0.711683	5.46178
					SOCS2-AS1	0.710046	2.2168
					ARHGAP31	0.708993	6.68032
					USP6	0.70753	1.71656
					SH2B3	0.706878	3.79527
					NRBP2	0.703701	3.35406
					BCL9L	0.702204	3.0437
					RARA	0.701214	3.21733
					ENSG00000261485	0.700632	1.95603
					SYNE3	0.699829	4.832
					CA8	0.699237	3.30146
					FOXO1	0.698983	8.37925
					PIM3	0.698539	1.40932
					APP	0.697591	5.38329
					SAMD12	0.697145	1.63722
					CORO2A	0.697125	3.73735
					ICOSLG	0.69679	2.30612
					RPS6KA2	0.695643	1.9194
					RHOF	0.695467	3.13648
					ENSG00000260708	0.695295	3.18844
					SDK2	0.693773	2.42439
					SLC25A23	0.692557	1.34585
					TMEM107	0.6885	1.42896
					EMILIN2	0.688371	2.23318
					PPCDC	0.687324	2.36206
					ANXA5	0.686121	2.76843
					COL5A1	0.68598	2.87574
					EOLA1	0.685699	2.8283
					RNF125	0.684332	2.02647
					BCL3	0.68409	1.69115
					ENSG00000222043	0.683745	1.42311
					SEMA4A	0.681281	2.49873
					CSRNP1	0.680214	2.67952
					EPB41L3	0.679793	1.47496
					TRIM8	0.679102	3.90646
					MCAT	0.679016	2.67234
					BRI3	0.677867	3.15008
					LMTK2	0.676469	6.90829
					A1BG	0.675517	2.10217
					NKAIN2	0.673021	2.50657
					ENSG00000241860	0.672124	2.33191
					HLA-DPB1	0.669459	4.65941
					SORT1	0.66768	4.43028
					ENSG00000275202	0.667569	1.89585
					RUNX3	0.667101	3.12232
					PCSK5	0.666721	1.41206
					EEPD1	0.665982	3.32879
					ZFHX3	0.665452	5.99395
					MANSC1	0.665123	2.15631
					ZSWIM5	0.664143	1.39258
					ENSG00000281571	0.663944	1.85901
					ZNF641	0.66306	3.39698
					C1orf122	0.661415	1.42109
					PIK3CG	0.660306	2.64632
					YPEL5	0.660229	3.68557
					ENSG00000280649	0.660209	1.39531
					CARD16	0.660141	1.39982
					ENSG00000227543	0.659655	1.6807
					LOC389641	0.6596	1.39148
					TTC30A	0.659014	1.41398
					TRIB1	0.657145	1.64843
					HLA-DQB1	0.657049	1.72693
					CD83	0.656785	1.43541
					ARMCX4	0.654046	5.37757
					NACC2	0.653859	1.67143
					DOK2	0.652599	2.09402
					TLR6	0.649907	2.04583
					SYNJ2	0.649723	3.51759
					BCAM	0.649474	2.30812
					GLIPR2	0.649057	2.22629
					ZBTB7A	0.647447	4.51076
					MROH7	0.647078	1.63978
					OSBP2	0.64696	1.50692
					CIDEB	0.646385	1.76706
					SREBF2-AS1	0.644581	1.33952
					ARL4A	0.64326	1.58455
					CREM	0.642818	1.45052
					RBPMS	0.642548	11.7156
					LTB	0.642141	2.0666
					CES4A	0.639863	2.03696
					FOXP4	0.63915	5.33873
					TTC9	0.639127	1.76229
					ENSG00000258186	0.63894	1.31475
					ENSG00000279529	0.635906	1.49484
					CD93	0.63574	1.4474
					AMZ2P1	0.63559	1.34104
					TMEM229B	0.634973	1.38509
					PCBD1	0.63425	2.8292
					EID3	0.633629	1.82085
					SLC35E1	0.633527	4.65803
					CKAP4	0.632925	2.13975
					RGS19	0.632194	2.9978
					GRN	0.631354	2.57456
					TBKBP1	0.631347	3.92102
					GNG11	0.63117	1.79293
					S100A6	0.629926	1.55125
					EMB	0.629344	4.32539
					RNF166	0.628955	2.32732
					LAG3	0.628705	1.4664
					FURIN	0.628187	3.01278
					EHD2	0.627343	1.71593
					IDI1	0.627177	1.68087
					EVI2B	0.625482	2.27371
					FAXDC2	0.62491	1.53438
					DUSP3	0.624541	4.0556
					C15orf39	0.623414	4.57726
					UNC13B	0.622216	1.44405
					CCDC85B	0.622196	1.39531
					BEST1	0.621415	1.47755
					TIE1	0.618632	3.28684
					ENSG00000270022	0.618252	1.40123
					ZNF483	0.617971	1.53905
					SYNGR1	0.61666	2.61553
					LY75	0.616393	1.5872
					PXN	0.616354	5.58735
					CBX7	0.616018	1.79612
					ARPIN	0.614933	2.10701
					AATK	0.614864	3.08093
					NKIRAS1	0.613952	1.69572
					LGALS3BP	0.612867	2.46002
					ENTPD7	0.612338	2.56823
					SNRK	0.61104	3.14554
					MSRB3	0.610838	2.67234
					PPP1R9A	0.610498	2.70014
					VAMP2	0.609633	2.80343
					ENSG00000272195	0.609217	2.10971
					GAA	0.608747	2.50389
					MOB3A	0.608029	2.38848
					MLKL	0.607729	1.4019
					MVP	0.60709	2.244
					ARPC5L	0.606073	1.97167
					IRF2BPL	0.604936	2.12202
					HOXB3	0.604914	4.24847
					UBE2F	0.604637	1.87812
					PLP2	0.604613	3.37127
					CRYL1	0.60442	1.74005
					TNXB	0.602962	1.47973
					MYO1D	0.602514	2.29872
					MAML2	0.602479	2.9261
					MIAT	0.602124	1.57965
					TFEB	0.601236	1.79945
					CD52	0.600045	2.09081
					PRDM16	0.599542	4.39947
					ENSG00000278918	0.595951	1.77178
					GSN	0.595805	1.38457
					ENSG00000271646	0.593615	1.46863
					ZDHHC23	0.593378	1.37497
					SERTAD3	0.592536	1.75598
					LSP1	0.592122	1.90216
					NR1H2	0.591833	1.83
					JAM3	0.591368	3.51487
					ELL	0.591112	1.98309
					ENDOV	0.590868	1.4809
					EHBP1L1	0.590323	2.91116
					KCNC4	0.589061	2.03944
					ENSG00000279631	0.589061	2.01256
					PDE4B	0.588103	1.50857
					KSR1	0.587432	3.31661
					PER2	0.586627	1.97411
					LMO7	0.585447	2.67159
					LITAF	0.583961	2.06932
					TMEM163	0.583616	4.2202
					CBX6	0.582857	5.03846
					AMPD2	0.582526	5.78077
					TCOF1	0.582345	1.47361
					RNF213	0.582014	2.83062
					ENSG00000282508	0.581464	1.31657
					TLCD3A	0.581349	1.95966
					GATA3	0.581243	4.0317
					SLC8A1	0.581185	1.66387
					SPRY1	0.579965	1.68409
					GRINA	0.579563	3.39149
					CHMP1B	0.578739	3.22026
					ANKRD13D	0.576693	2.18
					HOXA3	0.574805	2.47455
					SETD7	0.574066	5.35713
					AKNA	0.573114	5.47758
					KIAA0930	0.573112	2.16629
					KIF16B	0.573083	3.74102
					HCG11	0.572576	1.98309
					BAG5	0.572357	2.03696
					STIM2	0.572126	3.31661
					MFAP2	0.570905	2.83522
					CLUHP3	0.570614	1.6172
					RELT	0.570607	1.94436
					PPP1R3B	0.570341	3.56972
					HLA-DRA	0.570295	2.10971
					HMGA2	0.569362	6.03215
					NR4A3	0.568922	1.4582
					PI4K2A	0.568517	1.41356
					SWAP70	0.568441	1.67654
					IFFO2	0.567282	1.96256
					ENSG00000246263	0.566048	1.95831
					HDAC9	0.56486	1.51507
					CDCP1	0.564374	3.84402
					ITPRIPL2	0.563855	2.62873
					CHCHD10	0.563516	2.25587
					PHACTR1	0.562121	4.90183
					ZNF469	0.561383	2.31975
					HOXA5	0.561022	2.32339
					NLRP1	0.561016	3.79189
					RTKN	0.560326	1.73669
					SLC10A3	0.5595	2.10423
					ADAM28	0.5577	4.31693
					LONRF1	0.556986	3.90944
					PSAP	0.556788	2.12202
					CHRAC1	0.554886	2.36541
					COL6A2	0.554502	1.4474
					BAG3	0.553489	1.3152
					PRXL2C	0.551875	1.64586
					HELZ2	0.55185	3.7012
					GABBR1	0.551757	3.50256
					CHMP4B	0.550948	2.47163
					DUSP22	0.550564	2.62025
					ENSG00000204282	0.549468	1.62829
					PLPPR2	0.549274	2.00603
					FKBP1A	0.548367	2.51195
					POU2F2	0.547302	3.51759
					CRTAP	0.547011	3.93165
					PER1	0.545784	1.95695
					ECHDC3	0.545677	1.37278
					CYBRD1	0.545377	2.49138
					AGAP3	0.544831	4.17667
					RIPOR1	0.543244	1.71849
					ZNF628	0.542985	2.48373
					DAB2IP	0.541618	2.18667
					ITPRIP	0.541601	2.58714
					LYST	0.54151	1.52591
					H4-16	0.539363	2.14776
					H6PD	0.539297	4.49027
					GNA12	0.538137	2.39274
					HOOK1	0.537398	1.30205
					ENSG00000267002	0.536969	1.31167
					SPRED2	0.536946	2.91738
					SPATS2L	0.536875	1.9268
					TMC6	0.53534	3.56697
					AMOTL2	0.534081	1.38232
					EPHB4	0.533599	1.73338
					OAF	0.533175	1.48681
					ENSG00000124224	0.532884	2.27485
					MED26	0.532821	1.77178
					OTUD1	0.531934	1.76883
					LIMK1	0.5312	4.25856
					MTCH1	0.53043	1.57825
					ZCCHC14	0.529192	2.91582
					FNIP2	0.527766	2.73729
					ZNF608	0.527728	2.64688
					CTSD	0.527624	2.0706
					SH3BP1	0.525955	2.08452
					LINC-PINT	0.525635	3.46065
					MAP1S	0.525252	1.80632
					LOC101927745	0.525192	1.96011
					CFH	0.525073	1.35377
					ITGA6	0.524941	1.94155
					PARP3	0.524446	1.65766
					RHOBTB2	0.52307	1.46717
					GNA13	0.523049	1.70321
					WDFY3	0.522982	1.69187
					DENND1C	0.52283	5.07113
					NYNRIN	0.520667	1.5021
					ZFP36L2	0.520016	1.46843
					CLCN3	0.519927	3.02517
					TCIRG1	0.517958	2.3137
					SLC16A7	0.517337	1.59913
					PLEKHO2	0.516804	3.05662
					ETV5	0.514671	1.70641
					SH3TC1	0.514654	3.99129
					TGIF1	0.513701	1.82422
					ENSG00000234290	0.510623	1.41364
					WDR37	0.509733	2.57456
					SEL1L3	0.509478	3.29938
					SELENOK	0.5078	1.37133
					PLD3	0.507732	1.81163
					FGD5	0.507097	4.26693
					PRKCE	0.505692	2.58997
					VAMP5	0.505423	2.12191
					MN1	0.503428	2.35782
					GRK6	0.502065	3.6353
					STN1	0.501088	1.50524
					NFIC	0.500591	5.0497
					RHPN1	0.500488	2.1414
					ZNF532	0.499463	3.27343
					PRKD2	0.498344	2.88003
					RXRA	0.497938	2.90484
					RNF144B	0.497768	1.72643
					ABR	0.49723	4.24847
					PPP1CB	0.496262	3.31648
					CYBA	0.495757	2.4034
					CRIM1	0.49565	2.62771
					NSUN7	0.495645	1.78966
					MAFK	0.494082	1.47918
					PATJ	0.492051	4.13682
					BIN1	0.491375	2.23898
					ARHGEF11	0.490532	3.30134
					FCGRT	0.489891	1.31341
					CHSY1	0.488839	1.78544
					AP5B1	0.487478	1.85837
					FOXN2	0.486795	2.41135
					TFPI	0.486252	1.78544
					IDS	0.485927	2.1483
					SBNO2	0.485018	2.83834
					ANO9	0.484875	1.46411
					PRKAA1	0.484509	3.55903
					ARID5A	0.484431	1.42584
					NR6A1	0.483539	1.32047
					UTP3	0.482115	1.6248
					C19orf38	0.482082	1.43964
					DEDD2	0.481543	1.9801
					SMARCA5-AS1	0.48086	1.42109
					DOK4	0.479829	1.50131
					CRYBG1	0.478843	1.88344
					PPP1R9B	0.478339	2.67621
					TK2	0.477565	1.41348
					TRIM22	0.475365	2.9437
					LRRK1	0.474731	2.16125
					CTSB	0.473745	1.55442
					TCF7L2	0.473354	2.99369
					ELMO2	0.472742	2.25471
					CRY2	0.471678	1.30146
					TGFB1I1	0.471301	1.60843
					F11R	0.470906	2.12202
					TOE1	0.470588	1.83899
					CCNY	0.470464	1.48245
					CAVIN1	0.469909	2.12202
					ADGRG1	0.467678	1.78168
					ARHGAP27	0.467608	1.93778
					GUCY1A1	0.46718	1.60409
					PURA	0.467119	1.67158
					SEPTIN9	0.466906	1.93404
					PCNX2	0.466082	2.204
					CAPN2	0.462924	3.17223
					PBXIP1	0.46288	2.76843
					PLSCR1	0.46185	1.56169
					GNS	0.460478	2.1414
					ZDHHC18	0.460431	2.02501
					ENSG00000272419	0.460305	1.76078
					ERMAP	0.45536	2.23217
					NUDT1	0.45322	1.53077
					CIC	0.453204	2.27589
					MOB3C	0.452569	1.31475
					SEC14L1	0.452319	2.16533
					CSF3R	0.448573	3.15283
					SHANK3	0.4467	3.42143
					CD164	0.446594	1.65649
					ENSG00000244300	0.446253	1.35563
					TRAF3IP2	0.446252	2.21976
					CARD11	0.44592	2.31469
					GRIK5	0.443062	2.30367
					MAP3K3	0.441841	2.63633
					ARAP2	0.439985	2.2168
					CD53	0.436722	1.82381
					PGS1	0.43535	2.49091
					ZNF672	0.434606	1.64896
					PIK3IP1	0.434068	1.32275
					GLG1	0.432905	3.09883
					FLNB	0.431069	1.64896
					CRK	0.430698	1.37252
					ZXDB	0.430071	1.32967
					ENSG00000241489	0.429945	1.3427
					PRKCB	0.428973	1.38232
					SYNGR2	0.427031	1.71196
					MAP3K20	0.426954	3.14292
					TIMP2	0.426889	2.14793
					ATP6V0C	0.426467	1.38232
					CAST	0.426067	2.36448
					SH3BP2	0.425962	1.35875
					CIITA	0.425361	1.35465
					MOAP1	0.42534	1.38521
					LRP10	0.424418	2.02332
					PDXK	0.421712	2.049
					AP2A2	0.421483	2.1346
					CYTIP	0.421053	1.61637
					IL27RA	0.420835	2.49091
					LTBP4	0.419868	2.23898
					TSPYL5	0.419708	2.37934
					SIVA1	0.419227	1.4951
					ABLIM1	0.418737	1.74772
					LST1	0.418571	1.4019
					MMRN1	0.417611	2.03113
					PEAR1	0.41716	1.5541
					PPP1R11	0.415636	1.47789
					SH2D3C	0.415433	1.82184
					PRR5	0.414119	1.36054
					SOCS2	0.412987	1.37992
					ZNF318	0.410507	2.43866
					TACC1	0.409722	2.93605
					RYBP	0.408725	1.77709
					ARID3B	0.40841	1.51827
					LINC01138	0.407793	1.92043
					PECAM1	0.405945	1.61637
					CORO1A	0.404848	1.60394
					NDEL1	0.404772	1.53031
					SH3BGRL3	0.404691	1.46545
					SYNGAP1	0.403274	1.81736
					KCNAB2	0.402945	2.62873
					NR3C1	0.40294	2.62953
					SLC17A5	0.401768	1.34425
					UBXN11	0.400082	1.31028
					NOL11	-0.400337		1.89541
					NUP155	-0.400382		1.437
					MRPL37	-0.400635		1.85808
					AP1B1	-0.400785		3.09274
					SNX14	-0.401506		2.31396
					LRRC40	-0.402188		1.3427
					TCF3	-0.405377		3.41968
					SMC4	-0.405931		1.67345
					CISD2	-0.406894		1.30767
					ASH2L	-0.407067		1.5725
					PFAS	-0.40724		1.67564
					CCNB1IP1	-0.408168		2.20376
					ENSG00000215158	-0.408348		1.35518
					CPT1A	-0.40879		2.00384
					DGKE	-0.409132		1.419
					FAM136A	-0.409135		1.94911
					RNF122	-0.409706		1.49157
					RABGGTB	-0.41012		1.7919
					TIPRL	-0.410166		1.70035
					GPN1	-0.410378		2.2551
					EPS15L1	-0.410448		2.2168
					ARHGEF6	-0.411978		2.44522
					PM20D2	-0.413037		1.45294
					MBTD1	-0.413473		1.43289
					SLA2	-0.414965		1.35875
					KCTD3	-0.416456		1.35377
					H2AZ1	-0.417971		1.37829
					ARHGEF9	-0.419123		1.63326
					NOP58	-0.422108		2.10138
					HSPA8	-0.422269		1.61743
					POLR3E	-0.423212		2.16082
					TCP1	-0.424942		2.77871
					BCL2L1	-0.425027		1.79612
					SHMT2	-0.425413		1.94379
					DKC1	-0.425746		2.26824
					SNRPE	-0.426263		1.45294
					CAT	-0.426752		2.67403
					SCAP	-0.428104		1.32306
					CDK4	-0.428658		2.01256
					FSTL1	-0.429143		2.30553
					ORAI2	-0.429226		1.60943
					STAT5B	-0.429795		3.88159
					HSH2D	-0.429925		1.82422
					SLC44A1	-0.430616		1.4809
					SPN	-0.43079		3.36929
					STT3A	-0.43199		2.62492
					SNHG1	-0.432806		1.60238
					CWC27	-0.433795		2.08903
					BRF2	-0.433877		1.5487
					ZNF91	-0.433924		2.95615
					TAL1	-0.4356		1.60096
					PIH1D1	-0.436153		1.59138
					PSMA6	-0.436545		2.10832
					MTIF2	-0.436981		1.66939
					EIF2S1	-0.437348		2.02062
					COX5A	-0.437517		2.04466
					ANKRD50	-0.437661		1.59703
					NUP205	-0.438149		1.64408
					TUFM	-0.438477		1.97141
					NSD2	-0.43882		1.61561
					ZNF711	-0.439026		3.57759
					CREB3L4	-0.439471		1.68467
					ITGA4	-0.440621		2.21284
					UTP14A	-0.441036		1.82184
					AMOTL1	-0.441756		2.16061
					ELMO1	-0.442144		1.86274
					H2AZ2	-0.442639		1.97327
					COPS5	-0.442823		1.9922
					LOC105372321	-0.444004		1.52594
					NKAPD1	-0.445372		1.88224
					CASP10	-0.446523		1.55052
					WEE1	-0.446838		2.08338
					ZNF195	-0.447109		2.03528
					HMGA1	-0.447362		3.88242
					MRPS2	-0.447689		1.49461
					RAP1GAP2	-0.449748		1.6172
					CPSF3	-0.450467		2.76419
					CLUH	-0.45097		1.82857
					UPF2	-0.451226		1.92043
					NASP	-0.451312		1.61573
					AGO1	-0.451362		2.51195
					MGME1	-0.4515		1.4041
					N4BP2	-0.451724		4.59219
					RNF24	-0.452516		3.38009
					SPSB3	-0.453162		1.76135
					ME2	-0.453476		3.33507
					ZNF184	-0.45419		1.49214
					NNT	-0.454675		2.89619
					PRXL2B	-0.454756		1.31028
					RPS7	-0.455093		2.04007
					PHKB	-0.455959		2.11777
					MED22	-0.457238		2.01942
					STMN1	-0.458402		2.87954
					CD244	-0.458548		1.40932
					ULK2	-0.461338		1.79542
					SURF6	-0.462158		2.10218
					NOP56	-0.463029		1.72682
					LUC7L3	-0.46306		1.32047
					ESF1	-0.464192		1.56683
					ECSIT	-0.465374		1.42086
					COQ8A	-0.46539		2.86774
					ARHGEF3	-0.465987		1.70449
					PDZD8	-0.466118		1.61096
					ADSL	-0.467091		1.70422
					DUT	-0.467357		1.95
					LRWD1	-0.46791		1.60477
					CCDC6	-0.468784		2.15345
					ZRANB3	-0.469001		1.31317
					REC8	-0.469455		3.71519
					TTC21B	-0.470423		1.3818
					RAP2B	-0.470493		1.81996
					HELLS	-0.471331		1.47973
					NUCB2	-0.471825		1.92624
					CCT2	-0.472852		2.32159
					CDKN2AIPNL	-0.473194		1.56683
					NET1	-0.473966		1.46188
					MEX3A	-0.474427		1.80318
					SMARCAD1	-0.474599		1.62898
					HADH	-0.475451		1.71562
					HDAC2	-0.476834		2.01256
					MSTO1	-0.477318		1.4088
					MBOAT2	-0.478137		2.995
					NUDCD2	-0.478735		1.99042
					PPA1	-0.479138		1.48968
					LYSMD2	-0.479738		1.33166
					SNHG12	-0.480534		2.43679
					FDPS	-0.480605		2.74578
					DDX10	-0.480996		2.11901
					FAM204A	-0.481427		1.37457
					MDH1	-0.48256		2.67947
					ELOVL5	-0.482635		2.96158
					ZNF550	-0.482944		1.58877
					TMTC4	-0.486622		1.88492
					RPL6	-0.486915		2.31995
					RUVBL1	-0.487376		2.12779
					ISYNA1	-0.487401		2.08137
					ABCB10	-0.488472		1.63639
					RFC2	-0.489252		2.03527
					SPATS2	-0.489908		2.01239
					ZNF202	-0.490823		1.6172
					EPSTI1	-0.492028		4.47051
					FH	-0.494053		1.38577
					ABRAXAS1	-0.49406		1.71983
					HS2ST1	-0.494212		2.32046
					POLR2B	-0.494235		1.96597
					SGPP1	-0.494525		1.45595
					EXOSC8	-0.497832		1.87404
					B3GNT2	-0.497993		3.52825
					KYAT3	-0.498191		1.4019
					P2RY1	-0.498857		2.15118
					EIF2B5	-0.499628		2.10423
					PTRHD1	-0.499705		1.32932
					CERS6	-0.500713		3.91015
					ENSG00000223509	-0.500773		2.807
					ZNF554	-0.502688		1.94106
					GNL3	-0.503008		3.32879
					IQGAP2	-0.503095		1.61346
					NUTM2A-AS1	-0.503475		2.74217
					CCS	-0.503503		2.10138
					ZNF738	-0.503941		2.75725
					HDAC8	-0.504375		1.84173
					DCAF13	-0.505047		1.46856
					PRMT5	-0.505377		2.96424
					EXOC6	-0.505744		1.36518
					HAUS3	-0.506093		2.40133
					TIMM13	-0.509024		2.4829
					TRAK2	-0.509468		1.8576
					TRIM74	-0.509918		3.52919
					ZNF737	-0.509959		1.57827
					HEATR5B	-0.510476		2.49637
					WRN	-0.511555		1.82381
					WDR41	-0.51167		2.78891
					TTC7A	-0.511809		1.67654
					ABRACL	-0.512269		1.6852
					GNPAT	-0.513443		1.9412
					FXN	-0.513799		1.4354
					FAM13B	-0.514908		2.47761
					SMC2	-0.515122		1.83511
					ATAD2	-0.515184		2.55119
					HAUS1	-0.515404		1.38577
					TRIM73	-0.51545		1.34855
					TOPBP1	-0.515638		2.26848
					MTHFD1	-0.515985		1.98309
					NOL8	-0.516241		2.27898
					CENPJ	-0.517704		1.72755
					JADE3	-0.517939		2.33896
					GTF3C3	-0.518356		2.32547
					FRY	-0.519158		2.74959
					SLC39A3	-0.519512		2.27187
					GTF2IP4	-0.51994		1.81583
					PUM3	-0.520534		2.42127
					ATP5MPL	-0.522843		2.41327
					ENSG00000238045	-0.52287		1.55468
					MCM6	-0.523421		2.26141
					SNRPD1	-0.524362		3.06946
					TIA1	-0.525595		2.56549
					KIAA1958	-0.526378		3.15283
					STK39	-0.52662		1.79942
					SGF29	-0.527856		2.2755
					HENMT1	-0.528296		3.0437
					AGPAT5	-0.528357		1.45617
					GFM2	-0.529012		1.51007
					NUTM2B-AS1	-0.52935		2.45176
					FECH	-0.532227		1.49611
					EXOC5	-0.532706		1.38493
					CCDC28B	-0.53452		1.3139
					MRPL3	-0.53665		2.9122
					CHML	-0.5368		1.82691
					MAP7D3	-0.537055		1.75437
					DOP1B	-0.537819		2.22222
					PRTG	-0.538719		1.54324
					PBX1	-0.541183		2.48799
					STT3B	-0.542155		5.14189
					PHTF1	-0.544087		1.66498
					TAF1D	-0.544165		2.11901
					SAAL1	-0.546038		1.4618
					SNRNP40	-0.547726		3.27502
					ATAD2B	-0.548134		1.39996
					NT5C	-0.549566		3.13823
					SLC10A7	-0.549579		1.43081
					JAKMIP2	-0.550172		1.62877
					SNHG3	-0.553368		3.32944
					BAZ1A	-0.555061		2.80044
					ZBTB41	-0.556156		1.66554
					GUSB	-0.55653		3.17009
					PRDX2	-0.556711		1.69187
					POLR2G	-0.559053		1.87538
					UNG	-0.560554		2.10423
					ANGPT1	-0.561191		1.58044
					BOP1	-0.56248		1.50236
					FAM126A	-0.563607		1.66285
					CASP2	-0.563794		3.66778
					DCTPP1	-0.56597		2.36463
					YARS1	-0.567308		5.27473
					GMPS	-0.567717		5.05725
					MLLT11	-0.567755		1.63172
					LAT2	-0.568232		3.88958
					MBOAT1	-0.569259		2.33402
					GMCL1	-0.569427		1.85808
					PSME4	-0.569569		2.55307
					SPATC1L	-0.569812		1.55065
					PPM1L	-0.571045		2.73497
					SOX4	-0.571251		2.52113
					MRPL30	-0.572638		2.54617
					VLDLR	-0.574202		1.33166
					CYTH3	-0.576827		1.32388
					GLE1	-0.578164		1.68485
					ANKRD13B	-0.578906		1.36378
					ADGRA3	-0.579082		2.10138
					TMEM254	-0.580673		1.54872
					MCM5	-0.580759		2.74222
					GALNT1	-0.581056		3.99318
					HAUS6	-0.581764		1.93822
					CEP97	-0.581819		1.36288
					ESYT1	-0.582595		6.73592
					TTF1	-0.584273		3.19222
					KNTC1	-0.585497		2.5434
					CKS2	-0.585809		1.84824
					KDM8	-0.586288		1.85901
					BLM	-0.588161		1.46779
					ETS2	-0.58847		4.13649
					DNM1L	-0.58867		4.02231
					PLXDC2	-0.589189		1.51595
					GTDC1	-0.590673		1.71795
					NREP	-0.590707		1.90286
					KIAA1586	-0.592039		2.4253
					STIL	-0.59256		1.82422
					SMIM24	-0.59313		4.01546
					DOCK7	-0.593899		3.5572
					SLC39A8	-0.594166		4.33315
					MFSD9	-0.594651		1.43081
					PRKX	-0.595808		1.74772
					RBL1	-0.596094		1.60967
					MRTO4	-0.59764		1.93404
					RCC1	-0.59799		3.8021
					MCM7	-0.598138		2.59989
					SLC31A1	-0.599184		1.79945
					NEURL1B	-0.601863		1.50236
					MRPL35	-0.602108		1.30698
					SPNS1	-0.602643		1.77841
					MCM3	-0.60355		2.95737
					C1QBP	-0.603845		3.7417
					NT5DC2	-0.604212		3.73607
					EMID1	-0.604772		1.72339
					ARMCX3	-0.605028		1.50817
					LPCAT3	-0.605193		4.68608
					MCM2	-0.606577		3.87397
					INTS6L	-0.606599		3.7189
					CDC42EP3	-0.607298		1.69115
					STMP1	-0.607466		2.44915
					USP45	-0.609933		1.53658
					MOB1B	-0.610776		1.43081
					ZNF69	-0.611073		1.32967
					ACSL4	-0.611179		2.15388
					CCT5	-0.612011		2.71827
					PAG1	-0.612864		1.67541
					CKB	-0.613997		1.52822
					C12orf76	-0.614648		2.64688
					TIMELESS	-0.615603		2.27018
					EIF2AK1	-0.616869		4.88748
					RAD17	-0.617595		2.41125
					ATP2C1	-0.617766		5.19354
					PRKACB	-0.618009		3.37807
					FADS1	-0.618214		3.54336
					ITGA9-AS1	-0.618784		1.86685
					UCHL3	-0.619347		1.94186
					LSM7	-0.620826		2.82916
					QRSL1	-0.621023		2.25175
					SLAIN1	-0.621956		3.14292
					PCYT1B	-0.622816		2.33761
					LMNB1	-0.622858		2.87322
					PAICS	-0.625227		3.59048
					ALG5	-0.627966		1.43357
					ENSG00000272168	-0.628033		4.60106
					RRM1	-0.628445		2.5753
					TONSL	-0.628544		1.8614
					RPL21P16	-0.628723		1.96256
					ATP6V0A2	-0.629269		4.49501
					LDHB	-0.62974		4.08301
					MATK	-0.630165		3.17321
					ACTL6A	-0.630759		2.53819
					MYB	-0.63182		4.24013
					C21orf58	-0.63273		1.99457
					QSOX2	-0.633948		5.21275
					FASTKD1	-0.635038		1.44827
					RFC5	-0.635667		2.12191
					CRACR2A	-0.636156		1.41356
					DHX35	-0.637985		3.02802
					MRPL41	-0.638853		2.01378
					ITPRID2	-0.639355		4.22525
					TEX2	-0.639794		4.32617
					TADA2A	-0.642786		1.57314
					PMM2	-0.643451		1.36614
					ANKRD36BP2	-0.644894		1.46605
					E2F1	-0.645944		2.13134
					ZNF724	-0.649858		1.44827
					CASP3	-0.652204		1.80127
					JPT1	-0.654341		2.78629
					NMT2	-0.656036		2.30265
					MCTS1	-0.656145		1.79293
					GPAM	-0.657111		2.60159
					OSBPL3	-0.657663		3.11834
					ANKRD27	-0.657893		2.71186
					P2RX5-TAX1BP3	-0.658123		1.34585
					ENSG00000259972	-0.658179		1.51269
					ANAPC4	-0.658632		3.16374
					FANCI	-0.658674		2.46656
					ZNF66	-0.660858		1.40052
					VANGL1	-0.66118		1.45027
					GDF11	-0.661301		2.28082
					NAA16	-0.667225		1.83884
					POLA2	-0.667674		2.51277
					ENSG00000277072	-0.670878		2.7667
					SAMD13	-0.671017		1.33774
					RAP1B	-0.6716		5.82175
					SESN3	-0.674545		2.59184
					NCAPG2	-0.674617		3.01861
					SRD5A3	-0.675445		2.09356
					SORD	-0.676701		1.94065
					CEP152	-0.677199		1.59877
					TOP2B	-0.678019		6.26195
					B4GALT2	-0.678356		2.17021
					SUV39H2	-0.678554		1.3792
					ZNF521	-0.679285		2.99186
					DYNC2I2	-0.67974		1.59508
					BOLA2	-0.681071		1.50691
					SLC12A6	-0.681682		3.68818
					FHL2	-0.682625		2.01144
					PGM2L1	-0.684479		1.63722
					GGCT	-0.687111		2.11901
					NDUFAB1	-0.688438		2.8417
					SLITRK4	-0.690498		1.58837
					F2R	-0.69203		2.91852
					ACAD8	-0.693299		1.39734
					SLC35B4	-0.695333		2.34799
					ENSG00000278272	-0.695951		1.87404
					CSTF2	-0.696298		1.77956
					TNIK	-0.696795		3.46203
					ZGRF1	-0.698068		1.49347
					PCCB	-0.699852		2.06487
					PEAK1	-0.7025		1.85049
					PRKAR2B	-0.702552		2.06367
					INO80C	-0.702794		3.91647
					MAN2A2	-0.703337		5.55372
					NFE2	-0.704002		3.59381
					BTK	-0.706403		5.81452
					MARCKSL1	-0.70693		3.51231
					LRRC8B	-0.707017		4.13896
					TRPV1	-0.707775		1.65422
					CCT6P3	-0.710751		1.57807
					CDKN1C	-0.711617		2.87407
					MDM1	-0.711662		2.21134
					CASP6	-0.713655		1.95401
					EZH2	-0.714817		4.10261
					ARMH1	-0.715881		5.21275
					MMS22L	-0.716373		1.9775
					MTURN	-0.721864		8.27722
					KIFAP3	-0.722695		4.0363
					H4C9	-0.72446		3.36929
					SCD	-0.725411		7.64064
					ERCC8	-0.726452		1.55125
					DNAJC9	-0.728249		5.06312
					AP4M1	-0.728374		4.57415
					TSPOAP1-AS1	-0.731356		2.00706
					CENPF	-0.73488		2.60642
					PGAP1	-0.735533		2.61231
					SPARC	-0.736401		3.27582
					DAAM1	-0.737055		1.96167
					SLC25A20	-0.737095		1.56384
					TNFAIP8	-0.73872		2.3948
					SLC5A3	-0.740604		2.85193
					GPATCH11	-0.741754		1.43081
					SPPL2B	-0.742026		2.94883
					FADS2	-0.742374		4.24013
					TTC4	-0.742945		2.20553
					ZNF527	-0.743755		2.26785
					H4C14	-0.744611		4.49113
					ZNF100	-0.745748		2.40857
					CCNG1	-0.746682		2.51684
					COL24A1	-0.747588		3.2729
					POGLUT2	-0.748825		1.64314
					ZBTB20	-0.749302		3.93527
					GRB10	-0.75028		4.36754
					CHEK1	-0.750711		4.53398
					SLC38A5	-0.751508		2.204
					RAB33A	-0.752863		2.90179
					DNA2	-0.753796		1.68319
					PRIM1	-0.756717		2.40575
					NLK	-0.757827		6.47842
					STXBP5	-0.763038		6.85751
					CLU	-0.76353		1.31751
					KIT	-0.764523		3.44419
					PHACTR4	-0.76745		4.5645
					ZSCAN2	-0.769705		6.95389
					DENND1B	-0.774626		4.77558
					SMG1P5	-0.777206		2.30285
					SRPRB	-0.777309		2.83834
					NTNG2	-0.777778		1.55299
					KIF11	-0.780778		1.62306
					C1orf109	-0.783935		1.99537
					ARHGAP32	-0.787561		4.80816
					SLC39A4	-0.788255		1.45419
					NUSAP1	-0.790428		1.55125
					UHRF1	-0.794257		3.18723
					MTERF1	-0.79933		1.83412
					SNX5	-0.801514		8.98092
					PUS7	-0.802558		1.58489
					SNAPC3	-0.802666		1.61102
					NUTM2D	-0.806115		2.13134
					SLF1	-0.812951		2.66847
					IL18R1	-0.813787		2.47726
					FAM171A2	-0.813787		1.6734
					CRPPA	-0.815429		1.64363
					PELI2	-0.816161		6.26268
					FARSB	-0.817266		1.98948
					WDHD1	-0.820032		2.51856
					ZNF704	-0.829947		2.53662
					SELENOI	-0.830695		1.69005
					HDHD2	-0.830899		2.01289
					TBC1D31	-0.831049		5.15025
					SLC35A2	-0.832795		1.79897
					PTPRD	-0.832858		2.57285
					LYAR	-0.836741		2.25587
					CHAF1B	-0.840229		3.92829
					FABP5	-0.843444		2.95956
					STAM	-0.846944		3.85295
					RPL7P1	-0.84944		2.23745
					ENSG00000278989	-0.849958		1.55013
					PLEKHA8	-0.850952		3.21396
					RYR1	-0.851243		1.32047
					MACIR	-0.852029		4.01546
					MARS2	-0.852269		1.90806
					CHAF1A	-0.853007		5.55983
					NMNAT3	-0.862288		1.96011
					DHRS11	-0.862316		3.08093
					FAM117A	-0.862852		3.7145
					ZNF625	-0.866652		1.3427
					H3C7	-0.867962		4.17509
					IMPA1	-0.874711		6.61336
					ARHGAP42	-0.882846		1.39081
					GUCY1B1	-0.883689		6.04438
					MTFR1	-0.894162		3.49643
					ZNF57	-0.897811		1.82422
					QPRT	-0.898677		2.68702
					MTBP	-0.898759		1.65536
					SLC4A7	-0.899559		4.62335
					UBXN2A	-0.907137		4.39947
					MCM4	-0.90715		8.6336
					LINC00863	-0.907673		3.65886
					FZD7	-0.910777		2.04209
					NT5M	-0.91144		3.14554
					NOG	-0.916725		3.00139
					PTTG1	-0.917432		1.86685
					POLQ	-0.919932		1.42029
					TAF5	-0.921293		1.33037
					C1orf112	-0.921898		2.13657
					ZEB2	-0.923461		7.27327
					PTENP1	-0.931204		1.54157
					KLHL13	-0.935105		2.23242
					ENSG00000230322	-0.940591		2.07599
					ATAD5	-0.940712		2.37286
					GPC2	-0.941446		3.04228
					PLGRKT	-0.941516		1.42597
					CCNB2	-0.94521		1.42453
					TPM1	-0.945948		7.37246
					PLEK	-0.947621		3.88842
					TPX2	-0.949956		4.05321
					LYPLA1	-0.950529		2.14793
					NAA38	-0.950541		4.47479
					ZCCHC18	-0.954592		1.35518
					BRIP1	-0.95919		2.5185
					CRACD	-0.960305		10.0024
					RECQL4	-0.961533		1.55013
					ITGA9	-0.965658		10.7293
					MPP1	-0.965808		10.3746
					ZNF675	-0.967421		5.12447
					PCTP	-0.969181		5.03846
					KCNQ5	-0.972538		8.47416
					DEPTOR	-0.975159		4.41725
					NECAB1	-0.97663		2.3617
					HLTF	-0.976631		5.73143
					ENSG00000280202	-0.978933		1.37992
					CYB5R4	-0.980701		9.84995
					CHRM3-AS2	-0.981061		1.32967
					STRADB	-0.981526		3.98841
					BRCA1	-0.982781		2.53393
					HACD1	-0.983604		3.36929
					GIHCG	-0.989716		6.37599
					DTL	-0.990521		3.24048
					XRCC2	-0.991253		1.43435
					MKI67	-0.994079		2.40284
					CD38	-0.994802		2.54819
					PRR11	-1.00806		2.15032
					RAD51	-1.00954		1.61591
					SCN3A	-1.01078		2.94789
					CDT1	-1.01425		5.7213
					EDARADD	-1.01519		2.10334
					BIRC5	-1.01568		1.35746
					FZD5	-1.01689		2.52849
					PLTP	-1.01764		5.77936
					ENSG00000180458	-1.02167		1.32557
					GATA2	-1.02306		10.2531
					WASF1	-1.02337		7.81307
					NIPSNAP3B	-1.02868		1.84648
					ENSG00000280332	-1.03094		1.43713
					WDR76	-1.03115		2.80492
					GP1BA	-1.03366		3.26594
					MRPL46	-1.03381		3.07074
					PSTPIP2	-1.03716		8.8536
					GADD45G	-1.0374		1.30255
					DOLPP1	-1.03911		2.54257
					IGFBP7	-1.04119		2.59449
					B4GALNT4	-1.04241		4.01546
					VCL	-1.04886		3.68903
					CELSR3	-1.05631		2.49242
					GMPR	-1.05725		1.88178
					ZNF850	-1.05742		4.10261
					BAMBI	-1.06298		1.41319
					GAL3ST4	-1.06335		2.1212
					MSH5-SAPCD1	-1.0723		1.48245
					DDAH1	-1.07819		3.54051
					ENSG00000228409	-1.07982		3.40948
					CDH7	-1.0804		1.50198
					HYAL3	-1.08504		4.4115
					SERPINB1	-1.08811		25.0652
					KIAA1217	-1.09019		1.37789
					C9orf40	-1.0938		1.96373
					FBN1	-1.09518		8.33338
					CENPV	-1.10026		5.89294
					ENSG00000244733	-1.10198		1.97327
					ZAP70	-1.10511		5.73426
					SEPTIN5	-1.10916		6.76085
					PRSS21	-1.11686		3.37754
					TESC	-1.11803		1.37546
					NECTIN1	-1.12213		2.20091
					ZNF77	-1.12242		2.51418
					GDPD1	-1.12402		1.5332
					LTBP1	-1.12748		2.49155
					GFI1B	-1.12786		3.91647
					LHFPL2	-1.13216		4.46333
					LAMA5	-1.13266		2.33404
					FRRS1	-1.13747		1.74335
					CTNNBL1	-1.14406		10.7118
					TYMS	-1.14629		5.1205
					PACC1	-1.1483		4.49501
					CDC25A	-1.15662		3.40055
					ALOX12	-1.16351		3.33903
					ANKRD23	-1.16715		2.92688
					PLK1	-1.169		1.61736
					FOXM1	-1.1744		2.92777
					LOC728506	-1.17715		1.48979
					LAX1	-1.17912		2.877
					PIK3R3	-1.183		2.9676
					ARID5B	-1.18351		2.32802
					PTPN14	-1.19138		4.06398
					BRME1	-1.19282		1.67654
					CCNA2	-1.19741		1.40653
					GINS2	-1.21169		4.7191
					TESPA1	-1.22109		12.1099
					AK4	-1.22174		6.21373
					HOMER1	-1.22914		1.52619
					KNL1	-1.23255		3.17163
					CLSPN	-1.24034		4.45871
					ZNF804A	-1.24303		3.58813
					ARHGAP11A	-1.24441		3.86976
					SNORA24	-1.24871		1.45524
					CDK6	-1.2514		16.0379
					DUSP10	-1.25479		7.34363
					RNF130	-1.2588		16.8497
					BMP2K	-1.26527		7.67179
					PCNA	-1.26772		10.3034
					ASPM	-1.26859		3.2881
					H3C8	-1.27105		3.33838
					SLC2A1	-1.27117		5.88061
					RDH10	-1.27738		2.96988
					RIPOR3	-1.28106		5.98448
					TCTEX1D1	-1.29758		2.47058
					COL4A1	-1.30491		2.09227
					MEX3B	-1.30904		6.76171
					PDLIM1	-1.31053		4.87199
					CD69	-1.33407		10.6155
					LY6G6C	-1.33757		1.62069
					LGALS12	-1.36711		1.78734
					KIF20A	-1.37212		1.30451
					PVT1	-1.38683		1.65992
					H3C14	-1.39168		4.36426
					H3C15	-1.39168		4.36426
					PCBP3	-1.39859		2.78528
					ENSG00000224003	-1.4254		1.41302
					IGLL1	-1.42934		4.32741
					IQGAP3	-1.42977		1.95295
					CDH24	-1.43423		2.60118
					GPR141	-1.43432		3.76387
					TTK	-1.43483		1.57038
					ARL15	-1.43924		3.91015
[truncated: 156 more rows]

## Sheet: Fig. 6
Fig. 6a: frequency (%) of CD33+	EPCR+ HSC		CD90+EPCR-		MPP			Fig. 6c: heatmaps		Gene name	EPCR+ HSC	CD90+EPCR-	MPP			Gene name	EPCR+ HSC	CD90+EPCR-	MPP			Gene name	EPCR+ HSC	CD90+EPCR-	MPP			Gene name	EPCR+ HSC	CD90+EPCR-	MPP
vs CD19+ cells	CD33+	CD19+	CD33+	CD19+	CD33+	CD19+		values are log2 of normalized	BTG2/HOXA6	SLC2A3	12.1888	11.1228	10.6403		CD14+ monocyte	CD74	14.9196	14.5681	14.1649		CD16+ monocyte	CD74	14.9196	14.5681	14.1649		CD10+ B cell	CD74	14.9196	14.5681	14.1649
	46	54	31.7	68.3	30	70		transcripts	BTG2/HOXA6	PBXIP1	11.8984	11.789	11.4086		CD14+ monocyte	FOSL2	14.3334	13.6077	13.3246		CD16+ monocyte	FOSL2	14.3334	13.6077	13.3246		CD10+ B cell	HLA-DRA	13.4061	13.2296	12.8275
	26	74	28.7	71.7	11.4	88.6			BTG2/HOXA6	VSIR	11.8354	11.3824	10.9066		CD14+ monocyte	CCNL1	13.5499	13.071	13.2191		CD16+ monocyte	HLA-DRA	13.4061	13.2296	12.8275		CD10+ B cell	SOX4	12.1514	12.3819	12.708
	78	22	16.4	83.6	7.5	92.5			BTG2/HOXA6	NLRP1	11.3791	10.9526	10.8178		CD14+ monocyte	HLA-DRA	13.4061	13.2296	12.8275		CD16+ monocyte	ZFP36	13.2933	12.6439	12.4518		CD10+ B cell	HMGA1	12.2323	12.4364	12.6751
	98	2	22	78.2	9.2	90.8			BTG2/HOXA6	VAMP2	11.2238	10.8674	10.6176		CD14+ monocyte	ZFP36	13.2933	12.6439	12.4518		CD16+ monocyte	MIDN	12.3558	11.5747	11.4374		CD10+ B cell	HLA-DPA1	11.9985	11.5751	11.1431
	47.5	52.5	16.4	83.6	9.5	90.5			BTG2/HOXA6	CBX6	11.0126	10.5972	10.4324		CD14+ monocyte	MIDN	12.3558	11.5747	11.4374		CD16+ monocyte	SPN	12.4433	12.5812	12.8479		CD10+ B cell	HSPA8	11.5406	11.8097	11.9185
	53	47	19.2	80.8	5.9	94.1			BTG2/HOXA6	MN1	10.8565	10.6838	10.3462		CD14+ monocyte	PSAP	12.4125	11.9161	11.8437		CD16+ monocyte	PSAP	12.4125	11.9161	11.8437		CD10+ B cell	CDK6	11.7776	12.3644	13.0219
	74.9	25.1	23.8	76.2	15.5	84.5			BTG2/HOXA6	PHACTR1	10.7626	10.3362	10.1939		CD14+ monocyte	SRGN	12.5074	12.15	11.6424		CD16+ monocyte	TACC1	12.2631	11.8135	11.851		CD10+ B cell	LDHB	11.5089	11.9836	12.1299
	75	25	14.7	85.3					BTG2/HOXA6	GRINA	10.6675	10.4305	10.1044		CD14+ monocyte	KLF10	12.0168	11.3201	11.1799		CD16+ monocyte	SRGN	12.5074	12.15	11.6424		CD10+ B cell	ETS2	11.5023	11.6974	12.1005
	59.4	40.6	7.9	92.1					BTG2/HOXA6	LUC7L3	10.8344	11.0546	11.2663		CD14+ monocyte	SLC2A3	12.1888	11.1228	10.6403		CD16+ monocyte	HLA-DPA1	11.9985	11.5751	11.1431		CD10+ B cell	TCOF1	11.4923	10.6633	10.8574
	91.6	8.4	28.1	71.9					BTG2/HOXA6	SPOCK2	10.6084	10.3602	9.83953		CD14+ monocyte	HLA-DPA1	11.9985	11.5751	11.1431		CD16+ monocyte	WDR1	11.7902	11.2908	11.4012		CD10+ B cell	HLA-DPB1	11.6046	11.3553	10.9188
			68.7	31.3					BTG2/HOXA6	CYTIP	10.471	10.1632	10.0027		CD14+ monocyte	PPP1CB	11.7482	11.3872	11.2641		CD16+ monocyte	SH2B3	11.8494	11.0149	11.1577		CD10+ B cell	HLA-DMA	11.2492	10.7493	10.5233
									BTG2/HOXA6	SESN3	10.4991	10.8869	11.0818		CD14+ monocyte	CHMP1B	11.4212	11.0414	10.8353		CD16+ monocyte	PPP1CB	11.7482	11.3872	11.2641		CD10+ B cell	HLA-DRB1	11.4282	11.0663	10.6419
Fig. 6b: NES EPCR+ HSC vs	CD90+EPCR-	MPP							BTG2/HOXA6	RHOF	10.1166	9.85749	9.45957		CD14+ monocyte	HLA-DPB1	11.6046	11.3553	10.9188		CD16+ monocyte	CHMP1B	11.4212	11.0414	10.8353		CD10+ B cell	SOCS2	11.4203	11.266	10.994
Gene sets									BTG2/HOXA6	TRIM74	9.66953	9.80704	10.147		CD14+ monocyte	FKBP1A	11.4165	11.1965	10.8418		CD16+ monocyte	HLA-DPB1	11.6046	11.3553	10.9188		CD10+ B cell	TOP2B	11.0375	11.4438	11.6848
SPINK2/SELL		1.44							BTG2/HOXA6	PTPRD	9.571	10.326	10.37		CD14+ monocyte	NAMPT	11.5988	10.4734	10.1288		CD16+ monocyte	FKBP1A	11.4165	11.1965	10.8418		CD10+ B cell	APEX1	11.057	11.4423	11.429
HLF/ZFP36L2		1.51							BTG2/HOXA6	CHRDL1	9.02381	8.63069	7.99253		CD14+ monocyte	HLA-DMA	11.2492	10.7493	10.5233		CD16+ monocyte	NAMPT	11.5988	10.4734	10.1288		CD10+ B cell	TUBB4B	10.8158	10.227	10.0633
HOXA3/HOXB6		1.53							BTG2/HOXA6	HOXA5	9.27472	9.0524	8.66409		CD14+ monocyte	HLA-DRB1	11.4282	11.0663	10.6419		CD16+ monocyte	HLA-DMA	11.2492	10.7493	10.5233		CD10+ B cell	TCP1	10.6732	10.7849	11.1021
PCNA/TYMS		-3.11							BTG2/HOXA6	ACOT11	8.88279	8.1105	8.09618		CD14+ monocyte	CSF3R	11.4728	11.2123	11.021		CD16+ monocyte	HLA-DRB1	11.4282	11.0663	10.6419		CD10+ B cell	PHACTR1	10.7626	10.3362	10.1939
RREB1/PA2G4		-2.02							BTG2/HOXA6	CD300A	8.38179	7.89831	7.39633		CD14+ monocyte	HLA-DQB1	10.9387	10.4212	10.2692		CD16+ monocyte	HLA-DQB1	10.9387	10.4212	10.2692		CD10+ B cell	MYB	10.7652	11.1699	11.3772
SUB1/UBN1		-2.09							BTG2/HOXA6	LILRB2	8.46972	7.32961	6.53834		CD14+ monocyte	LSP1	11.1468	10.7922	10.5382		CD16+ monocyte	LSP1	11.1468	10.7922	10.5382		CD10+ B cell	LUC7L3	10.8344	11.0546	11.2663
BTG2/HOXA6		1.5							BTG2/HOXA6	RAB27B	8.20513	7.34553	7.20172		CD14+ monocyte	CEBPB	11.3229	10.7788	10.3907		CD16+ monocyte	CEBPB	11.3229	10.7788	10.3907		CD10+ B cell	ZEB2	10.6959	10.887	11.6028
RERE/BCL6		1.55							BTG2/HOXA6	HLA-F	8.47236	8.15459	7.48428		CD14+ monocyte	PRKCB	11.1418	10.808	10.7035		CD16+ monocyte	AMPD2	11.201	10.6702	10.6		CD10+ B cell	MCM7	10.3851	10.6245	10.9663
CEBPA/CEBPD		2.23							BTG2/HOXA6	AFAP1L2	7.89867	7.16793	6.62194		CD14+ monocyte	THEMIS2	11.0166	10.7506	10.2815		CD16+ monocyte	PRKCB	11.1418	10.808	10.7035		CD10+ B cell	STMN1	10.3751	10.5675	10.8137
HSPC/HPC	-3.97	-3.6							BTG2/HOXA6	ECHDC2	8.34825	7.78421	7.59959		CD14+ monocyte	NR4A2	10.9774	9.98431	9.91293		CD16+ monocyte	THEMIS2	11.0166	10.7506	10.2815		CD10+ B cell	CCT2	10.0753	10.3014	10.5562
CD14+ monocyte	1.66	2.14							BTG2/HOXA6	SMARCD3	8.02561	7.49071	6.35088		CD14+ monocyte	SH3BGRL3	11.0476	10.7942	10.6413		CD16+ monocyte	SH3BGRL3	11.0476	10.7942	10.6413		CD10+ B cell	HLA-DMB	10.2192	9.38961	8.97517
CD16+ monocyte	1.73	1.9							BTG2/HOXA6	PLPPR2	7.77448	7.50979	7.25006		CD14+ monocyte	ID2	10.7002	9.97119	9.42713		CD16+ monocyte	CORO1A	11.077	10.9781	10.6536		CD10+ B cell	DUSP6	9.97637	9.75726	9.14769
CD10+ B cell	-2.54	-2.31							BTG2/HOXA6	IQSEC2	7.15734	6.50761	5.71579		CD14+ monocyte	TNFAIP2	10.8821	10.1863	9.96306		CD16+ monocyte	RARA	10.8862	10.4348	10.208		CD10+ B cell	NREP	9.99645	10.3266	10.5589
									BTG2/HOXA6	DNAH10	7.25397	6.85143	6.32373		CD14+ monocyte	CRTAP	10.7871	10.4132	10.2436		CD16+ monocyte	PHACTR1	10.7626	10.3362	10.1939		CD10+ B cell	NASP	9.87861	9.89572	10.3465
									BTG2/HOXA6	GPRC5C	7.18209	6.27381	5.81226		CD14+ monocyte	PHACTR1	10.7626	10.3362	10.1939		CD16+ monocyte	SAT1	11.0735	10.6153	10.3076		CD10+ B cell	MARCKSL1	10.0494	10.3829	10.7478
									BTG2/HOXA6	CPED1	7.19516	6.39058	5.9815		CD14+ monocyte	SAT1	11.0735	10.6153	10.3076		CD16+ monocyte	PECAM1	10.8303	10.604	10.4075		CD10+ B cell	TCF3	10.1193	10.2569	10.4936
									BTG2/HOXA6	JAM2	6.74814	6.21473	5.7033		CD14+ monocyte	PECAM1	10.8303	10.604	10.4075		CD16+ monocyte	CD52	10.5391	10.5091	9.90241		CD10+ B cell	TUFM	9.92727	10.1701	10.3538
									BTG2/HOXA6	SHISA2	7.69548	7.22311	5.64184		CD14+ monocyte	LYZ	10.5395	8.31227	8.25513		CD16+ monocyte	GRINA	10.6675	10.4305	10.1044		CD10+ B cell	IFI16	10.2592	10.6937	10.4181
									BTG2/HOXA6	JAKMIP2	6.65064	7.06564	7.12074		CD14+ monocyte	GRINA	10.6675	10.4305	10.1044		CD16+ monocyte	ITGB2	10.687	9.98962	9.89356		CD10+ B cell	NUCB2	9.69444	10.0696	10.1282
									BTG2/HOXA6	SQOR	7.30534	7.07003	6.41391		CD14+ monocyte	ITGB2	10.687	9.98962	9.89356		CD16+ monocyte	SH3BP2	10.897	10.5038	10.4881		CD10+ B cell	MCM2	9.52001	9.64115	10.1305
									BTG2/HOXA6	CYSTM1	6.70317	6.31053	5.32647		CD14+ monocyte	CTSD	10.7165	10.3566	10.1667		CD16+ monocyte	CTSD	10.7165	10.3566	10.1667		CD10+ B cell	MCM5	9.67413	9.77818	10.2335
									BTG2/HOXA6	PRUNE2	6.44558	5.87396	4.74116		CD14+ monocyte	CTSS	10.6577	9.91796	9.76919		CD16+ monocyte	CTSS	10.6577	9.91796	9.76919		CD10+ B cell	SIVA1	9.62575	9.30446	9.18549
									BTG2/HOXA6	TSPAN7	6.00037	5.61052	4.58845		CD14+ monocyte	ZEB2	10.6959	10.887	11.6028		CD16+ monocyte	ZEB2	10.6959	10.887	11.6028		CD10+ B cell	SYNGR1	9.88312	9.61864	9.29736
									BTG2/HOXA6	GIMAP4	5.71812	4.80995	4.03765		CD14+ monocyte	SERPINB1	10.5491	11.2097	11.6077		CD16+ monocyte	MAP3K8	10.3167	10.0231	9.47061		CD10+ B cell	B3GNT2	9.46196	9.59503	9.97997
									BTG2/HOXA6	STYK1	5.6302	5.05601	3.98999		CD14+ monocyte	MAP3K8	10.3167	10.0231	9.47061		CD16+ monocyte	RILPL2	10.7438	10.455	10.0418		CD10+ B cell	PAICS	9.28663	9.52855	9.88967
									BTG2/HOXA6	LURAP1	5.61189	5.55954	4.8185		CD14+ monocyte	RILPL2	10.7438	10.455	10.0418		CD16+ monocyte	CD53	10.7071	10.5495	10.2516		CD10+ B cell	UPF2	9.43792	9.71677	9.88909
									BTG2/HOXA6	CEACAM21	5.90404	5.77136	4.90285		CD14+ monocyte	HLA-DMB	10.2192	9.38961	8.97517		CD16+ monocyte	CYTIP	10.471	10.1632	10.0027		CD10+ B cell	CALM2	9.62612	10.0571	9.94108
									BTG2/HOXA6	SYT15	5.7621	3.73733	4.86864		CD14+ monocyte	IFITM3	10.345	9.93194	9.15945		CD16+ monocyte	SEC14L1	10.6014	10.376	10.1509		CD10+ B cell	CCT5	9.15443	9.31375	9.71775
									BTG2/HOXA6	CNTNAP2	5.35955	4.82078	4.26848		CD14+ monocyte	DUSP6	9.97637	9.75726	9.14769		CD16+ monocyte	IFITM3	10.345	9.93194	9.15945		CD10+ B cell	NNT	9.24551	9.48991	9.70847
									BTG2/HOXA6	TMEM273	5.96849	5.82372	4.51468		CD14+ monocyte	CDKN1A	10.1361	8.90151	8.60811		CD16+ monocyte	DUSP6	9.97637	9.75726	9.14769		CD10+ B cell	MZT2B	9.38261	9.90493	9.74138
									BTG2/HOXA6	IFITM10	5.1117	4.39558	3.65656		CD14+ monocyte	THBS1	11.1519	8.42344	9.70199		CD16+ monocyte	ARHGEF40	10.1002	9.54832	9.17295		CD10+ B cell	PLD4	8.96615	8.47527	8.10926
									BTG2/HOXA6	ARHGAP24	4.33492	2.147	2.42067		CD14+ monocyte	CAST	10.2471	9.9258	9.80148		CD16+ monocyte	CDKN1A	10.1361	8.90151	8.60811		CD10+ B cell	HDAC2	9.17894	9.32358	9.61791
									BTG2/HOXA6	PPP2R2B	3.62889	3.03386	1.06159		CD14+ monocyte	CTSB	10.1102	9.78413	9.65582		CD16+ monocyte	MARCKSL1	10.0494	10.3829	10.7478		CD10+ B cell	DKC1	9.19865	9.18055	9.56684
									RERE/BCL6	PDE4B	12.518	12.277	11.8997		CD14+ monocyte	CYBA	10.1755	10.0191	9.65809		CD16+ monocyte	RELT	10.1695	9.47633	9.57447		CD10+ B cell	CDK4	9.10754	9.37872	9.53147
									RERE/BCL6	RNF213	12.1989	11.6365	11.6165		CD14+ monocyte	TNFRSF1B	10.7234	9.75383	9.10306		CD16+ monocyte	CTSB	10.1102	9.78413	9.65582		CD10+ B cell	NOP56	9.05095	9.22541	9.47296
									RERE/BCL6	AREG	12.555	11.9882	11.3981		CD14+ monocyte	GABARAPL1	10.2224	9.75952	9.33106		CD16+ monocyte	TCF7L2	10.156	10.0206	9.69017		CD10+ B cell	DUT	9.02788	9.18306	9.42463
									RERE/BCL6	FLNB	12.1901	11.8922	11.7395		CD14+ monocyte	CHMP4B	10.1279	9.81428	9.56731		CD16+ monocyte	CYBA	10.1755	10.0191	9.65809		CD10+ B cell	GMPS	9.03503	9.3197	9.58337
									RERE/BCL6	RASSF2	10.9533	10.4675	10.2386		CD14+ monocyte	ANXA5	9.62339	9.28169	8.93407		CD16+ monocyte	TNFRSF1B	10.7234	9.75383	9.10306		CD10+ B cell	SHMT2	8.96892	9.22944	9.35531
									RERE/BCL6	TNFAIP2	10.8821	10.1863	9.96306		CD14+ monocyte	CAPN2	9.86815	9.536	9.39238		CD16+ monocyte	GRK6	10.1031	9.72512	9.57701		CD10+ B cell	TTC7A	9.4098	9.83785	9.9094
									RERE/BCL6	KCNAB2	10.9136	10.7468	10.5066		CD14+ monocyte	LST1	9.83215	9.83213	9.37777		CD16+ monocyte	GABARAPL1	10.2224	9.75952	9.33106		CD10+ B cell	SMC4	9.06568	9.24098	9.39723
									RERE/BCL6	ITGB2	10.687	9.98962	9.89356		CD14+ monocyte	RNH1	9.78816	9.35317	9.04217		CD16+ monocyte	CHMP4B	10.1279	9.81428	9.56731		CD10+ B cell	PSMA6	9.16645	9.74873	9.59419
									RERE/BCL6	CTSD	10.7165	10.3566	10.1667		CD14+ monocyte	RXRA	9.84926	9.49344	9.39579		CD16+ monocyte	ZBTB7A	10.0302	9.70634	9.41131		CD10+ B cell	STIM2	8.87774	8.5321	8.31945
									RERE/BCL6	CTSS	10.6577	9.91796	9.76919		CD14+ monocyte	JAML	10.2131	9.53948	8.72543		CD16+ monocyte	ANXA5	9.62339	9.28169	8.93407		CD10+ B cell	C1QBP	8.86212	9.14424	9.42637
									RERE/BCL6	CRIM1	10.3931	10.2789	9.87848		CD14+ monocyte	GRN	9.71543	9.18148	9.03891		CD16+ monocyte	LST1	9.83215	9.83213	9.37777		CD10+ B cell	MPP1	8.90079	9.24761	9.89199
									RERE/BCL6	TCF7L2	10.156	10.0206	9.69017		CD14+ monocyte	HLA-DQA1	9.37373	8.65028	8.56056		CD16+ monocyte	RNH1	9.78816	9.35317	9.04217		CD10+ B cell	COX5A	8.64452	8.92472	9.08302
									RERE/BCL6	PIK3C2B	9.90898	9.29519	9.01815		CD14+ monocyte	CD4	9.71476	8.62833	7.89353		CD16+ monocyte	RXRA	9.84926	9.49344	9.39579		CD10+ B cell	MCM3	8.93107	9.24094	9.55809
									RERE/BCL6	NAV1	9.82092	9.05901	8.62735		CD14+ monocyte	RAP2B	9.70633	9.7635	10.1763		CD16+ monocyte	JAML	10.2131	9.53948	8.72543		CD10+ B cell	MCM6	8.77725	9.03318	9.2734
									RERE/BCL6	LST1	9.83215	9.83213	9.37777		CD14+ monocyte	RNF130	9.83876	10.5362	11.0872		CD16+ monocyte	GRN	9.71543	9.18148	9.03891		CD10+ B cell	MCM4	8.54648	8.68997	9.45134
									RERE/BCL6	CRYBG1	9.75163	9.6066	9.23868		CD14+ monocyte	FCGRT	9.60695	9.18808	9.09277		CD16+ monocyte	HLA-DQA1	9.37373	8.65028	8.56056		CD10+ B cell	TIA1	8.89904	9.26552	9.40057
									RERE/BCL6	TRIB1	9.60526	8.92224	8.93523		CD14+ monocyte	SLC43A2	9.68121	9.32464	8.79011		CD16+ monocyte	CD48	9.67154	9.68274	8.93404		CD10+ B cell	ID3	8.34648	6.7586	6.19923
									RERE/BCL6	RHPN1	9.2692	8.92958	8.76681		CD14+ monocyte	CST3	9.61283	8.70888	8.54738		CD16+ monocyte	CD4	9.71476	8.62833	7.89353		CD10+ B cell	BTK	8.4129	8.51197	9.0726
									RERE/BCL6	BMF	9.65817	9.22644	8.86434		CD14+ monocyte	PLP2	9.6835	9.36596	9.14844		CD16+ monocyte	SYNGR2	9.70004	9.48032	9.26862		CD10+ B cell	LAT2	8.66909	9.25547	9.23478
									RERE/BCL6	SMIM24	9.33435	10.1359	9.91643		CD14+ monocyte	BRI3	9.59383	9.35748	8.89739		CD16+ monocyte	RAP1B	9.64	9.93997	10.301		CD10+ B cell	FDPS	8.33117	8.63846	8.84356
									RERE/BCL6	EVI2B	9.42322	9.3693	8.77199		CD14+ monocyte	CALM2	9.62612	10.0571	9.94108		CD16+ monocyte	RNF144B	9.52697	9.16842	8.99258		CD10+ B cell	DNAJC9	8.18182	8.45686	8.8785
									RERE/BCL6	PIK3R5	8.9373	8.15856	8.07562		CD14+ monocyte	S100A6	9.31644	8.75109	8.70825		CD16+ monocyte	RNF130	9.83876	10.5362	11.0872		CD10+ B cell	RCC1	8.28925	8.53136	8.93162
									RERE/BCL6	COL24A1	8.54133	8.98722	9.30461		CD14+ monocyte	STX11	9.38301	8.71325	8.28751		CD16+ monocyte	FCGRT	9.60695	9.18808	9.09277		CD10+ B cell	SNRPD1	8.39722	8.80406	8.91582
									RERE/BCL6	ZNF608	8.96486	8.82979	8.45045		CD14+ monocyte	VCAN	8.9762	5.78754	6.56959		CD16+ monocyte	SLC43A2	9.68121	9.32464	8.79011		CD10+ B cell	HSBP1	8.09263	8.53369	8.31981
									RERE/BCL6	RPS6KA4	8.43078	7.70149	7.57332		CD14+ monocyte	NINJ1	9.2757	8.66439	8.38727		CD16+ monocyte	CST3	9.61283	8.70888	8.54738		CD10+ B cell	CTNNBL1	8.1911	8.26911	9.26455
									RERE/BCL6	ST3GAL5	8.53725	8.17725	7.7668		CD14+ monocyte	S100A9	8.22648	6.0379	5.98356		CD16+ monocyte	ARL4A	9.06927	8.74505	8.50087		CD10+ B cell	EZH2	7.94004	8.22192	8.6788
									RERE/BCL6	IFI30	7.9544	5.76106	5.61243		CD14+ monocyte	CD83	9.28825	8.49447	8.59114		CD16+ monocyte	DEDD2	9.36389	9.29292	8.90157		CD10+ B cell	CDC25B	8.06255	7.42551	7.23339
									RERE/BCL6	CORO2A	8.01029	7.56302	7.27819		CD14+ monocyte	EVI2B	9.42322	9.3693	8.77199		CD16+ monocyte	BRI3	9.59383	9.35748	8.89739		CD10+ B cell	TIMM13	8.07228	8.41064	8.52157
									RERE/BCL6	PSTPIP1	7.55104	7.00017	6.69734		CD14+ monocyte	IER3	9.11787	8.2946	7.79715		CD16+ monocyte	CALM2	9.62612	10.0571	9.94108		CD10+ B cell	ATAD2	8.20586	8.28295	8.67116
									RERE/BCL6	FBLN5	7.8691	7.57526	6.79569		CD14+ monocyte	FCN1	8.03251	5.33451	5.55129		CD16+ monocyte	TCIRG1	9.55098	9.02238	9.02237		CD10+ B cell	SNRPE	8.05457	8.6095	8.4511
									RERE/BCL6	KCTD12	7.7558	6.7416	6.61249		CD14+ monocyte	COX5A	8.64452	8.92472	9.08302		CD16+ monocyte	MVP	9.33743	8.97856	8.65462		CD10+ B cell	LYPLA1	8.24003	8.52717	9.03144
									RERE/BCL6	JDP2	7.68153	6.88656	6.49844		CD14+ monocyte	C19orf38	8.66353	8.56832	8.19482		CD16+ monocyte	CCT5	9.15443	9.31375	9.71775		CD10+ B cell	LMNB1	8.05565	8.29944	8.65596
									RERE/BCL6	APOBR	7.64321	6.86603	7.09894		CD14+ monocyte	PLEK	8.69472	8.35149	9.63936		CD16+ monocyte	S100A6	9.31644	8.75109	8.70825		CD10+ B cell	SNRNP40	8.04709	8.17017	8.59501
									RERE/BCL6	SEMA4A	7.95694	7.31562	7.26883		CD14+ monocyte	LILRB2	8.46972	7.32961	6.53834		CD16+ monocyte	STX11	9.38301	8.71325	8.28751		CD10+ B cell	NUDT1	8.01385	7.99925	7.46658
									RERE/BCL6	S100A11	7.66143	6.73652	6.41426		CD14+ monocyte	ITGAM	8.48923	7.00245	6.55003		CD16+ monocyte	GNS	9.30907	8.99317	8.82542		CD10+ B cell	HADH	8.15557	8.33814	8.6182
									RERE/BCL6	LILRA2	6.74899	6.30881	5.98251		CD14+ monocyte	LYST	8.42049	7.94715	7.82116		CD16+ monocyte	NINJ1	9.2757	8.66439	8.38727		CD10+ B cell	RGS19	8.23763	7.99401	7.63979
									RERE/BCL6	CDH2	6.3492	6.36326	5.31096		CD14+ monocyte	CTSZ	8.53503	7.944	7.72983		CD16+ monocyte	POU2F2	9.04097	8.64767	8.45035		CD10+ B cell	MDH1	7.95512	8.33499	8.42585
									RERE/BCL6	A1BG	6.98566	6.78058	6.28559		CD14+ monocyte	SEC11A	8.43093	8.76811	8.7418		CD16+ monocyte	CD83	9.28825	8.49447	8.59114		CD10+ B cell	MAP7D3	7.82606	8.06606	8.29793
									RERE/BCL6	IFI27L2	6.35066	6.1408	4.9448		CD14+ monocyte	HSBP1	8.09263	8.53369	8.31981		CD16+ monocyte	EVI2B	9.42322	9.3693	8.77199		CD10+ B cell	HELLS	7.90192	7.87598	8.32852
									RERE/BCL6	RHBDF2	6.54928	6.08242	5.78746		CD14+ monocyte	SGK1	8.23939	7.07801	7.03516		CD16+ monocyte	MIR22HG	9.09523	8.136	7.56688		CD10+ B cell	TTF1	7.85592	8.13953	8.42192
									RERE/BCL6	SIGLEC14	6.06899	4.53367	4.6041		CD14+ monocyte	TIMM13	8.07228	8.41064	8.52157		CD16+ monocyte	GUSB	8.97312	9.04151	9.50928		CD10+ B cell	POLR2G	7.76315	8.25484	8.31502
									RERE/BCL6	CACNB4	5.73999	5.05672	3.80696		CD14+ monocyte	IFI30	7.9544	5.76106	5.61243		CD16+ monocyte	FCN1	8.03251	5.33451	5.55129		CD10+ B cell	CDT1	7.49846	7.81565	8.51043
									RERE/BCL6	GRAMD1C	5.61309	4.84362	4.09185		CD14+ monocyte	PLSCR1	8.5189	8.49635	8.1044		CD16+ monocyte	SH3BP1	9.03652	8.61405	8.49024		CD10+ B cell	DCTPP1	7.26147	7.41381	7.73032
									RERE/BCL6	KCNMB1	4.87587	4.46598	3.79036		CD14+ monocyte	CDC42EP3	8.04413	8.07679	8.64101		CD16+ monocyte	MTSS1	8.91934	8.2713	8.18859		CD10+ B cell	RFC2	7.469	7.93888	7.88604
									RERE/BCL6	SIRPB1	5.15585	3.6697	2.53452		CD14+ monocyte	RGS19	8.23763	7.99401	7.63979		CD16+ monocyte	COX5A	8.64452	8.92472	9.08302		CD10+ B cell	TYMS	7.32926	7.50698	8.43218
									RERE/BCL6	PADI2	4.96673	2.07535	1.89993		CD14+ monocyte	ANXA2	8.0255	7.07653	7.2113		CD16+ monocyte	C19orf38	8.66353	8.56832	8.19482		CD10+ B cell	NAA38	7.44618	7.78399	8.33479
									RERE/BCL6	MMP25	3.58371	1.7768	1.11948		CD14+ monocyte	S100A8	6.90672	4.44531	3.97889		CD16+ monocyte	IL10RA	9.22522	8.18976	7.98786		CD10+ B cell	RRM1	7.54441	7.96841	8.16884
									CEBPA/CEBPD	RPS6	14.2913	14.7036	14.6704		CD14+ monocyte	CHCHD10	7.79553	7.66959	7.23145		CD16+ monocyte	PLEK	8.69472	8.35149	9.63936		CD10+ B cell	MKI67	7.23642	7.39849	8.32773
									CEBPA/CEBPD	FOSL2	14.3334	13.6077	13.3246		CD14+ monocyte	SLC11A1	8.22702	6.80482	6.497		CD16+ monocyte	CD300A	8.38179	7.89831	7.39633		CD10+ B cell	CHEK1	7.15691	7.38723	7.88199
									CEBPA/CEBPD	RPL18A	13.8383	14.2452	14.1134		CD14+ monocyte	PLAUR	8.19512	6.81215	6.6223		CD16+ monocyte	LILRB2	8.46972	7.32961	6.53834		CD10+ B cell	RUVBL1	7.51498	7.59607	7.98325
									CEBPA/CEBPD	RPL5	13.6989	14.0651	14.0341		CD14+ monocyte	C5AR1	7.01449	4.17747	4.98145		CD16+ monocyte	LYST	8.42049	7.94715	7.82116		CD10+ B cell	SMC2	7.17532	7.24332	7.70124
									CEBPA/CEBPD	RPL31	13.4484	13.9062	13.6653		CD14+ monocyte	KCTD12	7.7558	6.7416	6.61249		CD16+ monocyte	ITGAX	8.40162	7.10214	6.99018		CD10+ B cell	CD79B	7.4021	7.12918	6.54177
									CEBPA/CEBPD	RPL29	13.4654	13.9296	13.6861		CD14+ monocyte	CFP	7.90082	7.11525	6.59619		CD16+ monocyte	BTK	8.4129	8.51197	9.0726		CD10+ B cell	UHRF1	7.2148	7.30641	7.89993
									CEBPA/CEBPD	RPL37	12.9281	13.4167	13.2625		CD14+ monocyte	CYP1B1	5.24626	2.89418	3.07172		CD16+ monocyte	CTSZ	8.53503	7.944	7.72983		CD10+ B cell	CENPF	6.91881	7.14084	7.68097
									CEBPA/CEBPD	RPL39	12.8131	13.2925	13.1205		CD14+ monocyte	VAMP5	7.63665	7.97137	7.14724		CD16+ monocyte	SEC11A	8.43093	8.76811	8.7418		CD10+ B cell	EXOSC8	7.12542	7.31619	7.53928
									CEBPA/CEBPD	SRGN	12.5074	12.15	11.6424		CD14+ monocyte	CD68	7.81039	5.69889	5.20988		CD16+ monocyte	HSBP1	8.09263	8.53369	8.31981		CD10+ B cell	SMIM14	6.59708	6.00153	5.18285
									CEBPA/CEBPD	CSF3R	11.4728	11.2123	11.021		CD14+ monocyte	TMEM107	8.01785	8.02459	7.38096		CD16+ monocyte	SGK1	8.23939	7.07801	7.03516		CD10+ B cell	FH	7.05515	7.63741	7.52885
									CEBPA/CEBPD	LYZ	10.5395	8.31227	8.25513		CD14+ monocyte	CPVL	7.54794	6.43967	6.77904		CD16+ monocyte	IFI30	7.9544	5.76106	5.61243		CD10+ B cell	ACTL6A	6.94949	7.16326	7.61288
									CEBPA/CEBPD	TIMP2	10.7908	10.6894	10.3341		CD14+ monocyte	SERPINA1	7.14256	4.53474	4.70412		CD16+ monocyte	LYPLA1	8.24003	8.52717	9.03144		CD10+ B cell	WASF1	6.79465	7.31164	7.76579
									CEBPA/CEBPD	CYBA	10.1755	10.0191	9.65809		CD14+ monocyte	S100A11	7.66143	6.73652	6.41426		CD16+ monocyte	CDC42EP3	8.04413	8.07679	8.64101		CD10+ B cell	QRSL1	6.94639	7.47127	7.45743
									CEBPA/CEBPD	KIAA0930	9.82267	9.43221	9.20972		CD14+ monocyte	EREG	7.15643	8.01654	9.29245		CD16+ monocyte	RGS19	8.23763	7.99401	7.63979		CD10+ B cell	CKS2	6.98567	7.55657	7.6231
									CEBPA/CEBPD	EMB	9.07177	8.87295	8.43759		CD14+ monocyte	NAA38	7.44618	7.78399	8.33479		CD16+ monocyte	CKB	7.93997	8.05969	8.56865		CD10+ B cell	GGCT	6.72358	6.83248	7.33847
									CEBPA/CEBPD	EMILIN2	8.83573	8.296	8.19373		CD14+ monocyte	GLIPR2	7.72991	7.34859	7.12992		CD16+ monocyte	ANXA2	8.0255	7.07653	7.2113		CD10+ B cell	PAG1	6.71584	6.97669	7.39862
									CEBPA/CEBPD	HSH2D	8.82625	9.00931	9.19887		CD14+ monocyte	MAFB	7.12963	4.58951	5.20324		CD16+ monocyte	GCH1	7.85322	7.47396	6.89734		CD10+ B cell	ACADM	7.29203	7.87967	7.80509
									CEBPA/CEBPD	LYST	8.42049	7.94715	7.82116		CD14+ monocyte	CASP1	6.97302	6.36572	5.92699		CD16+ monocyte	CHCHD10	7.79553	7.66959	7.23145		CD10+ B cell	NDUFAB1	6.62511	7.02174	7.20397
									CEBPA/CEBPD	CD93	8.74214	8.26219	8.17156		CD14+ monocyte	CEBPD	7.20443	4.98855	5.1922		CD16+ monocyte	SLC11A1	8.22702	6.80482	6.497		CD10+ B cell	CD22	6.12141	5.77174	4.79134
									CEBPA/CEBPD	MPO	7.72271	4.62667	5.8831		CD14+ monocyte	MPEG1	6.71911	4.23131	4.49252		CD16+ monocyte	PLAUR	8.19512	6.81215	6.6223		CD10+ B cell	PKIG	6.70994	7.04919	8.22461
									CEBPA/CEBPD	IL6R	7.80709	7.11036	6.83077		CD14+ monocyte	SAMHD1	7.51424	6.16123	6.12645		CD16+ monocyte	C5AR1	7.01449	4.17747	4.98145		CD10+ B cell	PCNA	6.37624	6.73718	7.66449
									CEBPA/CEBPD	PRKCD	7.87108	7.00291	7.14116		CD14+ monocyte	CPPED1	7.51618	7.74026	9.11779		CD16+ monocyte	CFP	7.90082	7.11525	6.59619		CD10+ B cell	HAUS1	6.39747	6.92046	6.82263
									CEBPA/CEBPD	ARMH1	7.9607	8.53266	8.61571		CD14+ monocyte	PTRHD1	7.16351	7.54851	7.64611		CD16+ monocyte	CD300LF	7.76748	7.18307	6.75377		CD10+ B cell	TPX2	6.26414	6.7579	7.13879
									CEBPA/CEBPD	NT5DC2	7.62254	7.71437	8.27238		CD14+ monocyte	DRAM2	7.2529	7.70532	7.42494		CD16+ monocyte	VAMP5	7.63665	7.97137	7.14724		CD10+ B cell	FABP5	5.97726	6.49989	6.64136
									CEBPA/CEBPD	HRH2	7.4602	6.11071	5.51987		CD14+ monocyte	SCPEP1	7.23309	6.21152	6.35185		CD16+ monocyte	CD68	7.81039	5.69889	5.20988		CD10+ B cell	ATAD5	6.58042	7.09591	7.46337
									CEBPA/CEBPD	CEBPD	7.20443	4.98855	5.1922		CD14+ monocyte	TGFBI	6.59561	3.13031	3.97586		CD16+ monocyte	CPVL	7.54794	6.43967	6.77904		CD10+ B cell	RFC5	6.39484	6.46982	7.08092
									CEBPA/CEBPD	CFD	5.62461	3.89739	3.8007		CD14+ monocyte	TREM1	6.3405	3.93911	3.85941		CD16+ monocyte	SERPINA1	7.14256	4.53474	4.70412		CD10+ B cell	PDLIM1	6.84695	7.04132	8.18919
									CEBPA/CEBPD	LRP3	6.29018	4.91891	4.75445		CD14+ monocyte	CD300E	6.54156	2.97699	3.57905		CD16+ monocyte	S100A11	7.66143	6.73652	6.41426		CD10+ B cell	NUSAP1	5.4999	6.03762	6.29188
									CEBPA/CEBPD	TLR4	5.22737	3.47164	2.52477		CD14+ monocyte	UPP1	7.39145	6.01348	6.01748		CD16+ monocyte	NAA38	7.44618	7.78399	8.33479		CD10+ B cell	IGFBP7	6.59816	7.64627	7.66855
									CEBPA/CEBPD	CSF1R	6.03026	3.77543	3.58492		CD14+ monocyte	G0S2	6.76134	3.54681	3.98539		CD16+ monocyte	BEST1	7.78694	7.3329	7.11593		CD10+ B cell	CENPU	5.72181	5.99313	7.14836
									CEBPA/CEBPD	RASSF4	5.26268	4.24991	3.44379		CD14+ monocyte	NCF2	7.26738	5.61456	5.02962		CD16+ monocyte	ABRACL	7.17187	7.69469	7.70563		CD10+ B cell	CD38	6.37881	7.37954	7.49705
									CEBPA/CEBPD	SLC1A3	4.75171	4.03875	2.45472		CD14+ monocyte	SLC7A7	6.63385	4.90458	4.92486		CD16+ monocyte	MAFB	7.12963	4.58951	5.20324		CD10+ B cell	MYBL2	4.83741	4.59748	6.65869
									CEBPA/CEBPD	CSTA	3.34142	1.26854	1.31792		CD14+ monocyte	CLEC7A	6.91457	5.00952	4.83759		CD16+ monocyte	CASP1	6.97302	6.36572	5.92699		CD10+ B cell	PTTG1	5.39585	6.12838	6.31386
									CEBPA/CEBPD	P2RY2	4.07734	1.42719	1.66866		CD14+ monocyte	FGR	6.98328	5.5462	5.27607		CD16+ monocyte	DOK2	7.44407	6.58121	6.75137		CD10+ B cell	GINS2	5.30171	5.78051	6.33244
									CEBPA/CEBPD	NTSR1	3.75251	2.61369	2.21809		CD14+ monocyte	RAB31	7.16404	6.83679	5.78957		CD16+ monocyte	CEBPD	7.20443	4.98855	5.1922		CD10+ B cell	IRF4	5.27054	3.63544	3.55551
									CEBPA/CEBPD	FCGR1A	2.71788	2.32308	1.00581		CD14+ monocyte	CYBB	6.35653	3.68973	4.40318		CD16+ monocyte	CD79B	7.4021	7.12918	6.54177		CD10+ B cell	CLSPN	4.88013	4.75853	6.10022
															CD14+ monocyte	IFI27L2	6.35066	6.1408	4.9448		CD16+ monocyte	CDKN1C	7.20172	7.55185	7.91784		CD10+ B cell	IGLL1	5.00422	6.17163	6.41798
															CD14+ monocyte	TYROBP	6.57416	5.37998	5.36775		CD16+ monocyte	MPEG1	6.71911	4.23131	4.49252		CD10+ B cell	LY86	3.94836	1.78897	1.38836
															CD14+ monocyte	TYMP	6.76512	5.29035	5.05843		CD16+ monocyte	SAMHD1	7.51424	6.16123	6.12645		CD10+ B cell	LEF1	3.38991	3.37446	5.48761
															CD14+ monocyte	CTSH	6.90216	5.76771	5.91919		CD16+ monocyte	CPPED1	7.51618	7.74026	9.11779		CD10+ B cell	CCNB2	4.27382	4.62892	5.20272
															CD14+ monocyte	BCL2A1	6.28539	5.88638	5.32699		CD16+ monocyte	DRAM2	7.2529	7.70532	7.42494		CD10+ B cell	BIRC5	4.36912	4.02945	5.42159
															CD14+ monocyte	FGL2	7.04441	5.90262	4.96938		CD16+ monocyte	SCPEP1	7.23309	6.21152	6.35185		CD10+ B cell	RAD51	4.14084	3.91585	5.15597
															CD14+ monocyte	GPR183	6.52998	5.81097	5.60494		CD16+ monocyte	TGFBI	6.59561	3.13031	3.97586		CD10+ B cell	RRM2	3.67905	3.13196	5.14714
															CD14+ monocyte	CARD16	6.65671	6.38024	6.02224		CD16+ monocyte	CD300E	6.54156	2.97699	3.57905		CD10+ B cell	ZWINT	4.46238	4.8052	5.89613
															CD14+ monocyte	CFD	5.62461	3.89739	3.8007		CD16+ monocyte	UPP1	7.39145	6.01348	6.01748		CD10+ B cell	AKAP12	6.16908	5.63146	3.77781
															CD14+ monocyte	HCK	6.92576	4.92227	3.76272		CD16+ monocyte	G0S2	6.76134	3.54681	3.98539		CD10+ B cell	SPIB	4.23318	2.74091	1.60575
															CD14+ monocyte	ODF3B	6.06674	5.22288	4.76615		CD16+ monocyte	LILRA2	6.74899	6.30881	5.98251		CD10+ B cell	CCNA2	3.59539	2.5344	4.6025
															CD14+ monocyte	NCF1	6.0129	3.86243	3.89298		CD16+ monocyte	PAG1	6.71584	6.97669	7.39862		CD10+ B cell	CENPM	2.33195	3.02863	4.11768
															CD14+ monocyte	CCL3	4.7957	1.22423	1.90591		CD16+ monocyte	LRRC25	6.41821	5.37648	4.08561		CD10+ B cell	AURKB	2.03646	2.78245	3.85718
															CD14+ monocyte	CD86	4.18144	2.011	1.43951		CD16+ monocyte	NCF2	7.26738	5.61456	5.02962		CD10+ B cell	UBE2C	2.96332	1.93561	4.45609
															CD14+ monocyte	CDA	4.84162	2.3636	2.07434		CD16+ monocyte	SLC7A7	6.63385	4.90458	4.92486
															CD14+ monocyte	LILRA5	5.4264	2.94234	2.34832		CD16+ monocyte	CXCL16	6.70665	4.57415	5.12679
															CD14+ monocyte	FPR1	5.67599	3.46836	3.17855		CD16+ monocyte	CLEC7A	6.91457	5.00952	4.83759
															CD14+ monocyte	CD36	5.09557	2.22712	6.03219		CD16+ monocyte	FGR	6.98328	5.5462	5.27607
															CD14+ monocyte	LY86	3.94836	1.78897	1.38836		CD16+ monocyte	RAB31	7.16404	6.83679	5.78957
															CD14+ monocyte	HNMT	4.66306	3.97431	2.7441		CD16+ monocyte	CYBB	6.35653	3.68973	4.40318
															CD14+ monocyte	LGALS3	5.12427	3.15427	2.97692		CD16+ monocyte	TYROBP	6.57416	5.37998	5.36775
															CD14+ monocyte	S100A12	3.99655	2.30678	2.06247		CD16+ monocyte	TYMP	6.76512	5.29035	5.05843
															CD14+ monocyte	MS4A7	4.26484	2.43334	2.19972		CD16+ monocyte	CTSH	6.90216	5.76771	5.91919
															CD14+ monocyte	CSTA	3.34142	1.26854	1.31792		CD16+ monocyte	BCL2A1	6.28539	5.88638	5.32699
															CD14+ monocyte	CLEC4A	3.54683	1.96535	1.73373		CD16+ monocyte	FGL2	7.04441	5.90262	4.96938
																					CD16+ monocyte	CARD16	6.65671	6.38024	6.02224
																					CD16+ monocyte	CFD	5.62461	3.89739	3.8007
																					CD16+ monocyte	HCK	6.92576	4.92227	3.76272
																					CD16+ monocyte	ODF3B	6.06674	5.22288	4.76615
																					CD16+ monocyte	ALOX5	6.15183	4.54533	4.34463
																					CD16+ monocyte	HMOX1	5.93	1.88751	3.75394
																					CD16+ monocyte	LINC00877	6.24269	4.63015	4.14955
																					CD16+ monocyte	CD86	4.18144	2.011	1.43951
																					CD16+ monocyte	CDA	4.84162	2.3636	2.07434
																					CD16+ monocyte	ABI3	5.79136	3.7365	3.00458
																					CD16+ monocyte	LILRA5	5.4264	2.94234	2.34832
																					CD16+ monocyte	CSF1R	6.03026	3.77543	3.58492
																					CD16+ monocyte	LGALS3	5.12427	3.15427	2.97692
																					CD16+ monocyte	GPBAR1	4.88774	3.74452	4.64547
																					CD16+ monocyte	FCGR3A	3.72286	1.20059	0.93465
																					CD16+ monocyte	LILRA1	5.37672	3.96683	3.50175
																					CD16+ monocyte	MS4A7	4.26484	2.43334	2.19972
																					CD16+ monocyte	LILRB1	4.41987	3.5632	1.95965
																					CD16+ monocyte	KYNU	4.06321	2.72193	2.08611
																					CD16+ monocyte	APOBEC3A	4.69763	2.08957	2.28676
																					CD16+ monocyte	CSTA	3.34142	1.26854	1.31792
																					CD16+ monocyte	TESC	4.13355	4.58729	5.25062
																					CD16+ monocyte	CLEC4A	3.54683	1.96535	1.73373
																					CD16+ monocyte	SCIMP	3.50658	1.32834	1.60963

## Sheet: Fig. 7
Fig. 7a: tSNE plots	sc ID	TMEM230	HIST1H1C	RNF144B	tsne1	tsne2		Fig. 7f: % of cell		lymphoid	neutrophil	eosinophil	monocyte			Fig 7b: EPCR+ HSC sc	Gene name or Ensembl
	AFO554A10_S224_L006	0.516015	7.60681	10.9451	0.118212	0.333007		lineages		19.4048	24.9665	28.8242	26.8045			heatmap	/sc ID	AFO554A50_S264_L006	AFO554A79_S293_L006	AFO554A80_S294_L006	AFO554A126_S142_L005	AFO554A308_S146_L005	AFO554A302_S140_L005	AFO554A127_S143_L005	AFO554A249_S239_L006	AFO554A313_S151_L005	AFO554A325_S163_L005	AFO554A277_S277_L006	AFO554A90_S304_L006	AFO554A72_S286_L006	AFO554A106_S128_L005	AFO554A281_S287_L006	AFO554A28_S242_L006	AFO554A16_S230_L006	AFO554A76_S290_L006	AFO554A156_S166	AFO554A12_S226_L006	AFO554A169_S184_L005	AFO554A3_S217_L006	AFO554A78_S292_L006	AFO554A162_S173_L005	AFO554A132_S149_L005	AFO554A191_S200_L005	AFO554A149_S161_L005	AFO554A40_S254_L006	AFO554A82_S296_L006	AFO554A18_S232_L006	AFO554A77_S291_L006	AFO554A83_S297_L006
	AFO554A106_S128_L005	0	12.3015	11.6705	-3.95338	4.90119				21.2388	25.6331	27.7846	25.3435			values are log2 of	ENSG00000273338	15.4999	15.4408	16.2638	11.5768	11.6217	11.3127	8.46565	13.7455	9.49179	9.80924	15.6584	9.25236	0	16.3783	13.4214	14.5086	13.6193	13.3271	15.3876	13.7403	14.0582	8.13689	15.0512	5.99141	15.0433	14.4754	14.2853	13.158	14.2999	14.2965	13.3864	16.3033
	AFO554A12_S226_L006	0	7.9863	2.22959	-2.32161	11.0275				18.1124	25.9166	32.7014	23.2696			normalized transcripts	FTH1	14.2254	13.5171	14.0911	10.9249	11.1412	11.8924	15.994	13.0141	16.4209	11.4272	9.9513	15.7698	16.2083	16.3716	13.8073	15.4956	16.0831	15.3904	15.9201	16.1641	15.7646	13.5269	16.7306	16.15	15.8488	15.973	15.7823	15.4106	15.8945	14.5638	15.5046	16.3501
	AFO554A125_S138_L005	0.454176	8.64317	10.1759	-0.585046	4.07634				18.533	26.0787	23.1561	32.2323				MALAT1	17.0742	16.7623	18.2584	10.1048	10.6908	10.8629	12.8069	9.37795	13.0355	13.8543	16.2864	14.0568	12.2543	14.6888	15.6692	15.2965	15.5123	14.9959	15.8216	16.3176	16.6188	17.4874	16.3086	14.7741	15.8642	16.3143	14.1309	16.3642	15.5723	15.0555	15.5055	15.5927
	AFO554A126_S142_L005	3.43962	0	0	-2.54629	25.1005				17.991	26.2283	29.2804	26.5003				COX1	11.3438	11.7612	9.435	7.68096	8.96417	11.5705	5.26866	17.0667	10.1349	9.78187	15.6476	8.79643	9.02771	11.7242	13.1726	12.903	14.4903	12.8198	12.7278	12.9026	12.6383	12.841	13.1873	14.2	11.9969	13.1402	12.5552	12.6824	13.2476	12.3652	13.1101	12.6096
	AFO554A127_S143_L005	1.4489	11.4522	0	-0.0963869	23.619				21.9652	26.2736	27.9753	23.7859				RNR2	13.3533	14.7307	11.9594	8.10664	11.2968	13.347	7.07339	16.5589	16.6603	15.0181	14.6084	13.7393	15.8216	11.7522	13.4144	13.5801	13.4794	12.8044	12.4123	13.0106	12.7144	13.2401	12.5486	13.2065	12.2606	13.1416	12.5465	12.8231	12.9232	13.0884	12.9443	12.6308
	AFO554A132_S149_L005	0	9.33608	0	-9.71866	0.328498				15.4549	26.475	29.3994	28.6708				B2M	13.1292	11.3137	13.5162	8.05175	9.89345	9.95131	6.70653	8.04554	10.7376	10.6763	9.91135	14.9189	10.3548	13.4709	13.0159	13.7266	13.4507	13.4986	13.3237	13.2642	12.5128	14.6292	12.7716	12.5988	13.5285	14.3429	13.846	13.1926	13.0452	14.1925	13.7174	13.3076
	AFO554A137_S154_L005	0.526069	9.59156	0	3.82184	-3.74216				21.3238	26.4986	25.3009	26.8767				FTL	11.2715	9.46489	10.5468	8.05496	15.4014	9.57118	13.5933	6.3651	9.49406	8.92878	7.64313	7.47037	9.25222	13.1185	13.0363	12.2215	13.1137	13.4742	12.864	13.3719	13.2078	10.7529	13.1244	12.039	12.5573	12.5806	12.2412	12.2944	13.0178	12.9114	13.3555	12.7351
	AFO554A138_S155_L005	0	10.9472	0	8.44671	4.32066				19.0464	26.6735	31.963	22.3171				RPL31	13.1537	11.0933	10.8756	6.09866	8.66505	8.94521	6.35332	7.56773	8.97542	9.52875	6.80206	6.61868	9.32984	13.4754	13.7281	13.8372	13.35	13.2222	12.9248	13.4087	12.7205	13.0956	13.3227	13.8326	13.1533	13.1374	13.5539	12.9435	13.0546	13.211	12.8999	13.3266
	AFO554A142_S156_L005	0	10.4757	0	6.12867	4.10705				22.2956	26.8541	24.6889	26.1614				RPS27	13.8833	14.1239	10.6846	9.68017	9.91843	9.102	12.6744	8.51877	10.004	10.5877	7.94878	8.68394	9.5077	13.5713	13.6067	14.3003	13.1847	12.649	14.0644	13.6616	13.8488	13.5082	13.5615	13.841	13.2522	12.8549	13.6315	13.8442	13.5088	13.8245	13.6657	13.5108
	AFO554A144_S158_L005	0	11.2631	9.38159	-8.85842	10.1693				21.7286	27.0404	27.05	24.1809				EEF1A1	12.7261	12.7842	10.1495	11.3095	8.82537	12.2757	12.1957	6.6532	9.36218	11.3829	7.78156	11.2509	9.11811	12.769	13.3241	12.7963	12.5791	12.7523	12.9663	12.5638	12.113	12.4866	11.6659	12.4302	12.717	12.1703	12.227	12.783	13.0179	12.1999	12.9516	12.6851
	AFO554A149_S161_L005	0	10.4934	0	-14.5332	-0.51659				23.1192	27.0549	24.3675	25.4584				RPS18	12.6608	12.2395	9.35746	7.68762	9.60718	9.90274	13.6655	6.94883	9.22824	9.17063	8.98607	7.5775	8.34065	12.8941	13.6156	13.0119	12.7705	13.3184	12.8707	13.2838	12.1719	12.4154	13.2996	13.3837	12.8095	12.918	12.7872	12.222	13.6689	13.2226	13.108	11.9329
	AFO554A154_S162_L005	7.89184	0	0	-1.0401	18.0122				18.6359	27.473	26.7675	27.1237				ND4L	0	14.2357	0	0	8.26983	8.6664	6.1127	15.7385	0	8.1951	7.62161	7.37417	8.77456	11.1387	12.22	12.8269	13.0486	11.0249	11.3198	12.3795	9.61873	11.3147	11.6294	12.0358	10.8523	9.40146	13.4789	11.8984	9.86549	11.5092	11.6452	10.0276
	AFO554A156_S166_L005	0	8.96726	0	1.17626	12.1491				19.1159	27.5039	21.9049	31.4753				HIST2H2AA3	0	9.65569	10.8428	5.59216	8.42769	8.30214	13.2247	0	8.80258	0	0	8.50791	9.53995	12.8173	9.25072	9.82472	12.2303	10.9336	11.8369	12.1119	13.0801	10.489	12.6226	8.42253	10.6196	12.8321	12.0644	10.7434	10.486	12.4441	12.8512	13.4201
	AFO554A16_S230_L006	0.773996	1.81147	0.124328	7.17772	3.36103				24.4555	27.7752	21.3059	26.4635				SAT1	9.64794	6.25001	12.1742	6.66448	6.86468	0	4.2149	5.3427	8.89224	13.0124	6.35685	12.1198	8.16073	11.7939	3.0197	10.2411	9.22793	10.0831	11.6158	12.87	12.7665	12.2771	12.34	10.0755	10.2955	12.0029	11.1446	10.4613	11.5913	12.613	11.0814	11.7519
	AFO554A161_S172_L005	0	0	0	-4.63605	-8.46312				21.0371	27.9177	24.7081	26.3371				RPS21	10.7047	12.0919	11.125	7.17173	0	0	4.55213	5.16591	7.48059	8.65037	7.02037	6.76155	0	11.5699	9.96265	10.0955	10.5569	12.0471	10.8119	10.7441	11.455	10.5495	10.8483	11.1534	9.54795	11.2251	11.3489	6.71149	11.5929	11.5612	9.62392	9.05764
	AFO554A162_S173_L005	3.99548	8.56796	0	15.524	0.594757				19.076	27.9749	25.833	27.116				RPS28	10.7591	9.38066	6.13812	7.28947	7.78457	0	5.6094	1.95233	8.57183	9.75256	0	7.87234	8.86793	11.1485	9.95641	8.77577	9.9369	11.3169	10.6288	11.6313	12.3009	10.8201	11.884	12.0112	10.7773	11.5204	11.4007	11.4186	10.5984	10.7816	11.3571	10.3524
	AFO554A163_S174_L005	0	9.33443	10.0669	0.882446	4.64559				19.0536	27.9874	28.0487	24.9104				RPS10	10.0452	9.14634	7.5093	6.91409	8.59995	0	3.74953	5.12763	8.55017	8.57928	5.20633	0	6.80839	11.1509	11.9066	9.52857	7.77175	8.83495	10.8858	10.6245	10.3715	10.4338	8.08236	9.81365	11.0858	9.27868	10.6575	10.4397	11.0626	10.9959	10.7738	9.78072
	AFO554A166_S179_L005	8.75261	10.1713	0	1.13125	5.81685				21.3234	28.0016	22.9502	27.7248				SRP14	11.0767	11.9146	10.8078	6.95931	8.20906	0	3.75489	5.58886	7.82795	7.03309	6.95408	6.59917	8.21082	9.31859	12.3607	11.8595	12.4079	11.2957	10.5481	10.0444	11.6827	4.87036	11.6376	11.6581	11.2128	11.0138	11.6367	10.4309	11.8224	11.3802	9.96795	11.2739
	AFO554A167_S180_L005	0	1.59455	0	0.92163	15.1728				22.2765	28.0716	18.932	30.7199				RPLP2	8.75248	12.1436	9.67099	0	6.71026	0	13.2781	5.55428	8.50791	7.56514	0	11.3621	5.27575	11.6084	11.2012	9.61298	9.63272	10.5438	10.3016	9.67481	10.4238	11.0366	10.6992	10.4986	10.3107	9.06199	11.0249	8.02625	9.6467	11.1779	8.51483	9.35105
	AFO554A169_S184_L005	0	12.4773	0	-0.21126	9.26262				22.6424	28.1888	24.2062	24.9626				SON	11.6252	10.4627	9.33418	8.14354	8.14246	0	11.365	1.4489	2.16993	4.05658	1.23266	12.9568	2.23573	10.4319	11.0092	10.7294	11.1136	10.1359	10.727	8.47508	10.1761	11.5379	10.5345	8.69439	9.19867	9.77038	10.3961	10.6523	10.4248	10.9053	10.5119	10.8022
	AFO554A17_S231_L006	7.92214	10.5078	11.3644	-6.21333	-1.14252				18.2827	28.1965	27.882	25.6388				RPL30	11.4116	10.211	12.0101	6.60925	9.81479	0	12.8296	5.1807	7.83099	8.33709	0	13.7226	0	12.3154	11.767	10.9481	11.0944	11.7979	11.5437	10.7044	11.4859	12.5745	11.084	10.7968	10.988	10.6094	11.4982	11.6441	11.6514	11.1427	10.6908	10.7503
	AFO554A173_S185_L005	0	10.9839	10.8808	-5.01518	-0.88786				19.0084	28.3188	26.1484	26.5244				RPL23	11.7087	11.4379	9.72702	7.86307	8.40446	0	12.8661	5.77584	8.06507	6.94907	5.32265	12.6046	6.46172	11.1018	10.7236	11.4763	10.0055	11.2863	10.7263	10.1844	12.2887	11.8886	11.0933	11.1374	10.2473	9.35727	10.8057	10.4617	10.3936	7.2791	11.3469	9.7288
	AFO554A174_S186_L005	0.454176	11.2581	9.47048	-6.33335	1.04054				19.6385	28.3895	31.6431	20.3289				RPL26	12.0746	9.56818	9.90081	6.3185	8.27426	0	10.4714	5.13709	6.34074	6.85587	7.65778	5.86419	7.14078	11.0831	11.614	12.0988	9.46399	8.7985	11.6203	10.5581	11.6669	11.109	11.0284	11.4839	10.1034	10.6879	11.4929	9.09468	10.6887	11.1235	11.0173	8.66981
	AFO554A175_S190_L005	0.565597	11.1299	0.565597	3.00218	11.6768				18.2832	28.4413	23.3034	29.9722				RPS8	11.7369	11.4969	10.5341	5.94977	6.52732	7.49009	12.0317	4.44758	6.83529	6.72982	5.91552	13.8242	7.41405	9.90275	11.1508	10.125	10.375	9.96864	8.19239	10.9678	10.9919	10.926	9.19313	10.2292	9.67978	9.26451	10.5236	9.63889	9.73858	9.55148	10.539	10.0978
	AFO554A176_S191_L005	3.10769	1.28096	9.80769	3.83276	9.17039				18.3185	28.4566	24.9848	28.2401				PABPC1	11.1992	12.3313	10.006	6.14792	7.95971	6.18824	11.4092	7.93469	8.4146	6.92339	6.12557	14.5991	7.70874	9.19908	10.8885	12.3265	9.60196	11.244	10.8332	11.8053	10.3457	11.8674	11.1901	10.4666	10.835	12.3312	10.606	11.6612	11.2046	9.2122	10.9741	9.92458
	AFO554A18_S232_L006	0.695994	7.97865	9.41466	11.2735	-1.27364				18.331	28.5268	27.6136	25.5286				PTMA	11.1326	10.8533	10.4658	4.72574	6.63938	7.45894	10.5003	4.42559	8.28536	14.3034	11.6062	12.5827	10.6255	9.031	10.7929	8.33909	10.2666	9.34094	10.0606	7.43271	10.1443	10.8619	9.13057	8.69985	10.1305	9.05999	11.4014	8.49161	9.47429	9.94989	9.0367	9.2867
	AFO554A180_S193_L005	9.17592	0	0	2.37238	14.0783				20.386	28.6251	24.0976	26.8913				HNRNPA1	8.94477	9.76957	9.30389	5.3572	7.71822	7.24508	3.94392	3.45418	7.69411	7.21422	6.99887	9.89723	12.1948	10.5215	9.89589	9.72458	10.5648	9.55903	11.3747	10.8075	12.1919	10.5307	10.3368	10.921	10.8784	7.7366	10.8022	11.6365	10.9768	10.5551	11.247	8.48917
	AFO554A182_S194_L005	4.1635	8.5678	0	3.37766	10.4367				21.7335	28.6537	20.2485	29.3643				RPLP0	10.8099	8.21237	6.02059	6.71562	7.27184	10.1776	12.7547	4.66903	8.55278	8.12536	12.823	5.49313	7.65514	11.7349	11.7585	9.72	9.83199	10.2762	9.64922	11.4413	9.80143	9.26838	12.0234	11.74	11.3135	10.7414	11.2878	10.0853	10.942	11.6714	9.90441	10.5764
	AFO554A183_S196_L005	3.44361	9.36894	0	3.94169	12.6694				18.0114	28.7332	28.6718	24.5835				RPS15	9.10648	10.0059	8.62757	10.5685	6.60274	7.91031	13.9334	4.79494	7.39575	7.70037	6.96394	8.21868	6.33949	10.3506	10.8977	10.7824	10.011	12.1523	11.5519	11.0313	10.4894	9.28771	11.5578	11.6175	11.4263	11.8546	11.7424	12.3827	10.8298	10.708	10.8841	10.9013
	AFO554A184_S197_L005	0.713696	1.08406	1.69599	4.10871	-4.29546				19.3877	28.865	22.6778	29.0696				RPS11	11.1286	11.4712	9.81322	6.84021	7.76029	7.24327	11.8965	4.28762	8.54855	7.58519	5.51696	6.60718	7.44692	11.8855	11.506	11.7072	10.6325	11.8955	10.9755	11.7481	10.8745	8.19594	10.2121	11.1355	10.733	10.9606	11.8375	9.80782	9.76037	10.7649	11.6651	10.3456
	AFO554A188_S198_L005	9.67283	4.48091	4.11437	4.6601	8.52061				18.8033	28.9182	25.0633	27.2152				RPL32	11.69	9.38165	9.15261	5.25399	7.02159	8.49354	3.9514	3.61471	6.16128	7.69752	6.46107	13.3518	7.13791	11.097	10.5961	11.1909	9.90046	11.336	10.0184	10.5153	11.1911	10.2903	10.5355	10.959	10.7924	10.246	11.1118	10.3344	11.3869	10.0658	10.8595	10.9485
	AFO554A191_S200_L005	0	9.94452	7.11353	-14.4327	0.95981				18.4994	28.9421	29.9053	22.6532				RPLP1	11.5594	10.8785	7.99249	7.96139	6.31922	14.626	4.28688	4.92932	14.3634	6.65421	5.72137	13.0681	5.89797	9.87029	10.8236	11.3643	10.752	10.6769	10.8551	11.0909	11.5624	11.3232	11.4218	11.9471	11.4224	11.2996	11.4911	10.646	11.3046	11.3903	10.3654	11.103
	AFO554A203_S215_L006	8.05479	0	2.26003	3.95931	-15.1808				19.8042	29.0202	21.6142	29.5614				NFKBIA	9.14502	11.1583	10.9548	7.02037	8.13448	9.00498	4.09761	7.0433	9.44642	7.76924	8.716	9.37112	9.068	10.5423	13.4853	12.3904	11.9336	11.4386	11.1217	12.5494	9.32069	10.7411	10.5014	2.40599	12.9035	13.4188	12.1591	2.81558	4.67243	10.9068	9.9259	9.71685
	AFO554A218_S216_L006	8.13878	8.16425	0.15056	-3.52017	-13.5832				18.5073	29.0249	29.1651	23.3028				HLA-DRA	11.2896	10.1018	11.463	7.47865	7.35226	7.9589	4.29131	5.93121	8.37808	7.98482	7.46524	6.94357	8.6094	12.269	11.7137	10.6826	12.2347	12.8092	12.3979	12.4085	11.2657	11.8626	8.97682	9.74665	12.5827	13.9256	12.6409	11.3388	9.23938	10.9843	13.9063	11.043
	AFO554A223_S222_L006	0.963474	0	0	11.8394	-11.9592				17.4684	29.0523	24.6252	28.8541				CD74	11.1353	8.67433	12.1114	7.44617	9.02791	9.2122	10.8007	11.6897	11.5914	14.1255	7.7496	7.17473	9.197	13.0014	13.0277	12.2047	12.5863	13.6515	11.8132	12.4494	12.3525	11.3989	11.4334	10.9433	12.7601	14.2736	12.6864	11.2811	11.2858	12.1219	13.7953	12.763
	AFO554A226_S223_L006	7.86685	8.55194	0	0.12736	-9.11544				21.7897	29.0567	25.2131	23.9404				COX2	10.9263	14.5808	9.4249	7.76799	8.10538	15.5068	12.2834	15.9994	9.32371	9.21006	8.35874	7.40803	9.23424	12.0126	13.3335	12.3692	13.0433	11.5726	12.6715	11.8603	13.0162	12.0253	13.2416	13.2221	12.0506	12.5402	12.806	12.3474	12.9509	12.1462	12.8708	11.3116
	AFO554A227_S227_L006	8.20682	1.16993	0	12.7059	-3.26024				19.2269	29.0637	24.4689	27.2405				COX3	12.2902	14.4576	10.0564	8.31836	8.65091	12.6223	6.15502	17.3018	9.9229	9.26519	8.57232	6.85811	9.55244	12.7701	12.9469	13.5779	13.4075	12.4374	12.5402	12.1253	11.2413	12.3755	11.841	12.965	11.6483	12.6223	13.3946	13.0725	13.2935	12.7037	12.4907	13.4768
	AFO554A23_S237_L006	3.69265	10.2612	0	10.8883	-1.59333				21.5919	29.0831	21.7408	27.5842				ATP6	8.15112	13.7236	10.387	6.68454	9.31365	9.52305	4.05398	16.7313	9.28549	9.75961	11.7263	8.1578	16.2214	12.1707	12.7424	9.54179	12.2171	11.7886	12.8523	12.1901	12.4449	9.8312	11.7767	13.2039	12.8828	11.9499	13.3648	9.95283	12.1378	12.8043	12.3855	12.4428
	AFO554A230_S228_L006	0	0	0	-3.58248	9.15598				21.3191	29.1331	27.2446	22.3033				ND4	9.93028	13.779	8.57331	7.678	7.84975	7.99814	5.33807	15.6134	9.19754	7.98031	6.74766	7.42282	8.703	10.2982	12.345	11.4877	13.3399	12.7258	11.9244	12.2389	10.2714	10.2064	11.495	12.4049	12.2256	12.3298	12.4897	11.804	12.3358	11.9614	11.7913	11.036
	AFO554A233_S229_L006	7.89105	10.4294	0.111031	-7.37969	3.20723				18.2068	29.2046	23.3402	29.2484				CYTB	5.91934	13.003	9.83848	7.96584	7.72267	8.33552	8.12722	16.357	9.01737	7.32085	7.58639	6.78947	8.21776	11.3905	12.87	12.2859	12.0307	10.7113	12.8393	12.2148	11.994	9.44166	12.1026	11.9721	11.9599	13.0026	12.3654	12.1367	11.1124	11.6244	11.4449	12.1178
	AFO554A238_S233_L006	9.04073	0	0.111031	-3.80814	19.88				18.739	29.2431	28.8132	23.2047				RNR1	11.3318	12.2008	8.15315	0	7.08874	13.5758	7.75796	11.9625	7.90262	15.7067	10.7946	8.14934	6.33896	10.0686	11.86	10.9572	9.84933	8.65796	6.85699	8.29678	11.4146	12.1216	8.65467	11.0637	11.0359	11.6218	10.561	10.2929	9.69274	10.5529	9.40512	11.7897
	AFO554A239_S234_L006	5.31361	0	0	-1.89269	-16.525				21.3378	29.347	18.9747	30.3406				ND1	8.94951	11.6596	9.39043	5.54288	7.56674	15.258	3.73118	15.2832	8.67387	6.08023	6.7046	5.84323	7.78267	11.4435	10.8966	11.1888	10.4062	11.2875	11.3629	11.0133	11.4161	10.7422	8.96035	11.4296	11.4004	10.0579	11.3688	11.3228	10.4158	11.1165	10.2379	10.5201
	AFO554A241_S235_L006	0.495695	7.95936	0	-11.1079	-2.81388				19.71	29.423	23.1563	27.7106				ND2	5.35014	11.273	5.77189	7.88929	6.58931	7.65914	9.07452	15.082	8.39215	7.488	6.55321	6.82031	8.14761	11.3741	10.7635	12.3127	11.5589	12.4337	11.2557	11.028	11.3448	10.0794	11.3004	9.88934	10.2692	11.7306	11.7285	11.948	5.5735	10.9236	12.4851	11.929
	AFO554A245_S236_L006	6.7412	9.2287	1.89142	-0.724905	-15.3412				23.5421	29.4687	17.9436	29.0456				UBC	5.88557	6.98584	9.89269	5.4614	7.73775	7.20134	3.52607	5.45022	7.27286	9.40376	6.75716	7.31967	8.06926	11.548	11.9406	11.2553	12.5194	12.2242	10.5383	11.2883	10.3873	9.55938	11.0123	7.35271	12.1037	11.3467	12.1187	11.4905	11.8288	12.0592	12.5786	12.3845
	AFO554A246_S238_L006	7.56704	6.11374	5.20046	3.49807	-20.6141				19.6229	29.5267	26.4158	24.4345				GAPDH	10.0433	7.16501	9.01159	6.30195	7.79734	8.31338	4.50653	5.84071	5.10518	7.11103	6.78136	7.16128	7.24041	12.1616	12.2766	11.8195	13.1609	11.7665	11.3857	11.3953	12.6305	10.8332	12.5673	12.4142	12.147	11.9024	12.8402	13.6752	13.2664	12.7198	11.7593	12.123
	AFO554A249_S239_L006	0	0	0	-0.692706	23.0812				20.3383	29.5444	28.2443	21.8729				NACA	11.8161	7.79779	5.85898	6.90797	6.35808	8.6207	3.48285	5.83188	7.13955	7.00473	15.2975	6.81442	7.54558	11.2249	9.64389	10.8966	9.22992	11.0702	10.6245	10.3395	11.4347	11.0489	11.3875	10.5492	10.5386	10.7867	8.65996	4.12516	11.8291	11.2902	11.7398	10.9531
	AFO554A250_S240_L006	5.46858	7.57999	6.05528	-8.4324	-3.47656				17.5213	29.5796	26.1172	26.7819				RPL13A	8.3285	11.9271	9.53068	6.91097	8.03705	7.86115	2.5008	8.67754	5.85972	10.577	5.96717	3.65076	6.74779	10.0396	10.6248	11.3303	11.5381	11.7896	10.4169	10.8093	11.6717	11.6003	10.8073	11.0927	10.1464	12.2459	11.1688	11.3601	11.3306	11.2941	10.7736	11.2166
	AFO554A251_S241_L006	8.19323	7.75809	0	3.3639	-9.64955				17.9587	29.5884	27.9439	24.509				RPS15A	11.5899	11.6873	11.2299	7.21082	6.89227	6.84046	4.71315	6.00405	3.77926	7.97022	7.55267	0	2.99458	11.9938	9.69012	11.6159	11.4558	10.7427	10.0063	11.0807	9.36278	10.0973	11.409	11.7837	11.039	9.94034	12.1391	10.2056	11.0485	11.5351	11.1726	10.1236
	AFO554A252_S245_L006	8.01814	7.05615	0	4.84631	-16.9844				20.3441	29.5928	21.9309	28.1322				RPL19	11.2708	10.3471	8.53356	6.79455	7.94023	7.17981	2.60644	5.93334	8.15629	8.29572	12.1918	7.24127	6.91265	11.1603	12.0503	11.762	10.6512	11.2568	11.1759	10.9973	11.5103	10.2878	9.22081	12.7862	11.8675	10.9584	11.1635	10.1997	11.7528	11.2065	11.2757	11.3784
	AFO554A257_S246_L006	0.641546	3.07211	0	2.85414	-15.8484				21.4585	29.5963	29.0784	19.8667				RPS27A	12.2781	13.6275	7.68636	7.4176	7.44874	7.71404	0	5.40905	8.71229	7.76593	5.84574	6.04941	5.03386	10.2398	10.6194	10.9504	10.8322	11.5317	11.2927	10.5003	11.7369	12.728	11.4601	11.6064	11.3936	10.4846	10.8412	9.67899	11.0367	11.2671	10.6574	10.0696
	AFO554A258_S247_L006	3.19535	1.18269	0.782409	7.98739	-24.7151				21.4383	29.6264	21.9711	26.9642				RPL5	11.1198	10.424	5.19849	6.98573	7.38836	6.34607	3.19219	4.84348	12.0251	6.70833	5.81737	5.98048	7.15076	9.78684	8.07639	11.7077	11.2146	11.7407	11.1365	10.5675	11.0451	9.75791	10.5564	12.5325	11.6562	11.306	10.1753	10.0522	11.4395	11.2178	11.5751	11.3843
	AFO554A262_S257_L006	8.75716	8.72836	0	-5.71249	11.3511				19.2166	29.6497	24.9087	26.2249				TMSB4X	11.0348	4.22959	4.73985	7.99384	8.06097	8.55815	13.6585	5.97774	8.72704	7.94761	8.11692	7.40591	8.5998	10.4672	9.75535	10.5273	11.9439	2.63459	10.6532	11.0171	8.36759	9.38509	9.47411	10.282	10.8132	9.75829	11.1574	10.5987	10.5197	9.60114	10.5806	9.20225
	AFO554A263_S258_L006	8.95733	8.69028	0	0.976977	-15.4915				23.937	29.6733	16.1137	30.276				RPL37A	12.4258	10.8018	7.80303	0	8.08364	0	13.7617	5.56864	7.13873	7.15208	6.60733	6.34074	9.411	11.0842	12.0964	11.466	11.7131	11.9386	11.5855	10.9781	12.0204	4.72192	11.6518	12.3443	10.7708	10.1381	10.1681	11.0964	11.1281	11.797	10.8643	11.3697
	AFO554A264_S259_L006	8.21767	1.23879	0	9.50449	-18.0798				18.8133	29.7221	21.4356	30.029				RPL36A	12.7289	12.9642	9.22031	6.86158	6.13278	0	13.4422	4.85748	8.23625	8.74581	0	0	8.20867	11.5576	11.9549	11.5046	11.204	10.4751	11.6108	10.7311	12.3355	11.6746	11.3828	12.0667	10.8853	9.60097	11.6068	10.2356	11.0302	11.5394	11.0233	10.6529
	AFO554A265_S263_L006	0.432959	7.13976	9.07836	1.74461	-20.8018				20.1706	29.7526	22.1666	27.9103				MYL6	11.5892	9.16576	8.87064	7.1179	6.23362	7.53193	13.0683	5.39815	8.15386	5.75622	6.02591	7.27984	6.19712	11.4784	9.66672	9.79346	11.7505	12.7483	11.2011	10.3074	11.0689	10.3226	2.52356	12.5108	12.0007	11.0889	11.675	10.0344	12.5764	10.9729	12.1528	11.3575
	AFO554A269_S269_L006	0	2.59455	7.58879	9.86873	-8.89369				19.225	29.7673	18.1117	32.896				RPL9	12.5453	12.5222	11.594	7.35129	9.39902	9.04136	11.952	4.69098	0	11.606	7.28891	5.52576	7.91725	11.611	11.019	10.9849	10.9913	10.2037	11.8606	9.76381	11.8924	10.2505	11.8147	12.0119	10.6883	10.7917	12.2555	10.3151	11.5419	11.6316	11.2676	12.2398
	AFO554A272_S270_L006	0	1.90304	5.23036	8.62948	-10.3534				22.3845	29.8281	19.9357	27.8518				RPL27A	11.5961	11.9835	8.90599	7.66363	0	8.26115	5.25965	5.06953	9.18113	13.098	6.44609	7.57901	7.1812	12.1925	10.9373	11.4614	12.2882	11.9856	10.7155	10.8957	11.3991	11.9017	12.4485	12.1697	12.1397	11.8583	11.6429	11.5033	11.7175	11.6412	9.65819	10.9639
	AFO554A274_S271_L006	0.432959	3.30889	3.17473	-0.984768	-14.6265				19.8461	29.835	26.4762	23.8427				RPL39	11.4907	13.2165	11.2559	8.90851	0	7.60851	12.7781	6.14343	7.0227	7.15208	8.04051	6.19731	7.60896	11.6956	11.8143	11.982	12.3682	12.0957	12.3588	11.7197	12.9208	12.2682	11.6423	12.1294	12.5083	11.4414	11.288	11.0372	12.7044	11.1494	10.8728	11.4071
	AFO554A277_S277_L006	0	6.07617	6.04199	-3.36934	23.7778				23.0716	29.8759	22.5794	24.473				RPS23	11.4074	11.7088	8.93587	6.04243	8.73887	7.30716	12.8329	4.24031	7.69752	9.15013	7.35085	0	8.09043	12.0108	12.5545	12.0109	11.5776	12.8313	11.76	12.4768	12.1663	11.0204	11.3514	11.8551	11.0108	11.8129	11.6182	10.7789	11.4842	11.9268	11.3688	12.1529
	AFO554A278_S282_L006	0.443607	7.12371	0	9.92409	-11.9867				22.7357	29.8784	17.6852	29.7008				RPS3A	12.1511	12.218	6.96047	5.45549	8.26026	9.01742	13.156	5.82477	8.91163	8.23946	5.40803	6.06824	11.5027	11.741	11.8203	12.4802	11.7946	11.8289	11.7235	12.0177	11.7748	12.0557	11.3054	11.8411	11.225	11.3308	11.4138	12.0715	11.4132	11.4949	12.4665	11.6144
	AFO554A28_S242_L006	0	2.45943	0.263034	2.37175	3.98701				17.8045	29.9414	20.0809	32.1731				RPL23A	11.784	12.3673	10.8331	6.99865	9.27179	8.16541	12.7363	6.69947	8.90047	8.13545	7.65227	4.87971	8.94459	12.1796	12.5651	12.764	11.2751	12.1508	12.1568	11.8882	11.9594	11.5483	11.8808	11.7341	12.2138	10.0928	12.1272	11.9373	12.3477	12.1694	11.9306	12.4683
	AFO554A280_S283_L006	7.8953	2.36177	0.124328	-0.740723	-8.98636				18.3701	29.9577	27.5713	24.101				RPS12	11.7408	10.4823	10.7269	6.7662	7.72799	7.38232	12.27	5.49346	8.224	8.93369	7.10978	0	6.85947	11.2429	10.5391	11.5422	11.4817	11.5074	10.8198	12.2587	10.3801	10.7548	11.215	11.2371	10.938	11.4388	10.8624	10.1655	10.2261	10.8988	11.0346	10.9605
	AFO554A281_S287_L006	0	8.55228	3.01614	-2.9396	-7.32855				18.3153	29.9735	26.898	24.8133				RACK1	8.31673	10.6913	6.15704	7.53986	8.49382	8.6074	13.9187	5.58767	12.5467	7.45927	7.25475	6.25701	6.39763	9.59796	9.96821	12.5223	10.6696	12.467	11.738	11.6718	12.0605	9.14621	11.6456	12.0496	9.77048	11.2251	10.85	9.58284	11.9933	11.5833	12.1753	11.6576
	AFO554A282_S289_L006	0	4.48993	2.45418	3.0029	-6.01224				17.0876	30.0119	30.8592	22.0414				RPL8	11.1559	10.4373	7.13791	6.84599	8.00287	6.69446	11.1497	6.10308	9.52722	8.23893	6.67525	7.59081	7.43921	10.2848	10.7495	11.4898	11.3788	11.4638	10.2725	11.5691	11.538	9.99264	12.2123	12.283	11.3421	11.0937	11.1082	11.7903	11.6042	11.7147	12.239	12.0207
	AFO554A285_S295_L006	0.389567	9.61005	1.74416	-6.41566	4.85897				22.3074	30.0481	16.6348	31.0097				RPL3	9.83059	8.6271	8.46915	7.46189	7.62388	7.53333	13.2661	5.68874	8.14435	7.68419	5.83264	5.25626	6.55351	9.8818	11.2912	12.2145	11.7725	11.52	11.4771	10.9477	11.3949	9.8589	10.5279	12.4802	10.411	11.3823	10.9594	12.0737	11.9376	12.0475	11.5548	10.4718
	AFO554A286_S299_L006	8.89236	1.09085	7.29232	-6.69389	16.3439				20.8257	30.0822	20.6761	28.416				RPS6	11.3485	12.7862	10.6163	6.95919	7.30259	6.71081	13.2418	10.3471	9.61053	8.07248	6.31868	6.86096	7.52615	9.98597	10.3445	11.3429	10.3318	9.73672	10.6878	11.4261	11.0427	10.6973	11.468	11.9912	8.24179	10.7078	12.289	10.3752	11.563	11.7692	11.2717	10.8143
	AFO554A288_S307_L006	8.9804	9.24286	0.378512	-5.92239	15.8802				20.1627	30.1	24.8193	24.9179				TPT1	12.2716	12.2799	9.36396	7.06953	7.5775	7.86307	12.2951	5.31506	10.0306	12.5275	7.31361	8.02503	6.81698	11.2754	9.90302	11.3471	10.2554	11.4892	11.3863	9.46025	12.0558	11.4441	11.5944	11.3749	11.0415	11.7027	10.4616	10.9145	11.5086	11.3354	10.4381	11.2794
	AFO554A29_S243_L006	0.650765	0	6.86196	-11.304	3.97803				18.2472	30.1768	26.9338	24.6422				RPS29	10.5645	11.5638	6.60066	8.79523	8.28438	8.6798	12.7647	6.78699	7.98999	8.20833	0	8.38491	0	13.3201	13.1085	12.5591	12.2087	11.7209	13.0384	12.5491	12.7645	11.9289	12.3548	13.403	12.5567	12.9353	13.4765	13.0864	12.4999	12.5122	11.7575	12.3121
	AFO554A296_S134_L005	0.565597	8.61279	2.1635	-5.34294	-11.3042				17.0834	30.2544	25.0635	27.5986				RPL34	12.8632	11.4864	10.4641	7.84417	6.78594	10.897	12.26	10.5651	12.3039	6.86888	0	6.86666	8.28942	12.13	12.2506	12.8503	11.7165	12.1069	12.2614	11.8688	11.7128	10.8728	11.6589	12.2925	12.5095	10.0634	12.1154	12.5931	11.7151	11.9458	12.713	11.7171
	AFO554A3_S217_L006	9.17744	8.07559	0	-1.9437	7.60976				14.2038	30.3337	27.7098	27.7528				RPS25	12.9661	11.8049	12.382	7.79643	7.91946	8.50371	8.66384	6.75328	8.72195	9.27498	0	6.07103	7.87043	12.6437	12.4881	12.4098	12.7574	11.8534	12.5173	11.6328	13.0438	12.2013	12.8319	12.8211	12.425	11.4396	12.3011	12.354	12.6624	12.5598	12.0959	11.5565
	AFO554A30_S244_L006	0.505891	9.96917	0.137504	5.86371	-8.09085				21.7053	30.5035	22.5642	25.2271				H3F3B	12.9768	11.8827	12.8635	8.34607	8.17847	9.43798	12.1445	7.36291	9.68944	8.64526	7.81333	8.26486	9.49895	12.0243	12.1907	12.8942	11.9724	12.6904	14.0895	13.6646	13.3723	13.6347	13.1649	10.2659	12.6365	11.7131	11.3033	13.4505	11.3335	11.8044	12.9836	12.0542
	AFO554A301_S139_L005	8.45306	0	0	-3.32438	-9.97404				19.5629	30.5342	32.6362	17.2667				EIF1	10.9088	10.253	11.8582	7.24517	7.49665	8.47119	13.9127	5.07168	9.22069	7.96226	13.4094	7.49466	8.90274	10.4912	10.9633	11.0201	11.0887	12.6936	10.6374	11.4002	12.1561	11.8495	11.2308	10.9961	11.1586	10.5244	12.0723	12.059	12.0439	12.0829	13.5933	12.7586
	AFO554A302_S140_L005	9.95678	7.34234	7.21742	-0.77047	24.7641				25.4669	30.5866	19.4783	24.4682				RPL21	12.7578	12.5981	10.3161	9.6726	5.81481	7.75676	12.4171	6.20965	9.64956	9.02926	7.16561	14.8412	13.4374	11.4172	12.5104	12.6613	11.9288	12.305	12.4409	12.248	11.7816	11.9836	12.4817	12.8682	12.3572	11.6629	12.0439	11.8736	11.8451	11.9113	12.6495	12.3159
	AFO554A303_S141_L005	0.443607	0	0.124328	-4.84944	-16.9544				18.731	30.6847	22.5045	28.0798				RPL41	12.5989	12.292	11.3161	0	9.56961	9.45791	6.34163	6.34376	8.75399	8.27114	7.80239	9.11767	8.09635	12.8756	12.2214	12.4637	12.7459	12.4955	12.4788	12.0637	12.8606	10.7823	12.0803	12.2749	12.2988	12.1564	11.7503	12.4322	12.7161	12.5278	12.7464	12.3148
	AFO554A307_S145_L005	0.356144	10.3514	0	8.69924	-5.38649				20.7912	30.7696	25.1931	23.2462				RPL10	9.33796	11.6669	8.39348	7.94691	7.11051	8.28499	4.82222	6.63183	8.24826	7.49049	6.71672	6.38007	8.55382	11.537	11.9322	13.1009	12.315	12.5805	11.8174	11.3876	12.3637	10.4479	12.0342	11.5696	11.8952	12.6097	12.1125	12.1449	11.8296	12.4041	12.2436	11.463
	AFO554A308_S146_L005	9.72457	0	0	-1.80964	25.6788				25.5882	30.8785	12.3569	31.1764				RPL15	10.5926	10.2925	6.99401	6.25663	8.3052	7.87995	8.12174	6.34056	8.37829	7.9607	6.75862	5.52795	7.56544	10.8989	12.2377	12.1215	12.0432	11.8742	11.9063	12.0903	11.9245	12.1165	11.4952	12.7368	11.8429	10.9743	11.4232	11.9989	12.4975	12.4927	11.8637	11.4818
	AFO554A309_S147_L005	7.96185	7.12288	0	4.23488	-20.8838				20.8826	30.9042	21.8688	26.3444				RPS3	11.676	9.13991	10.8585	7.56567	8.26318	6.8748	6.0054	7.18359	9.5972	7.83428	8.27277	7.19948	8.80297	11.298	11.859	12.2655	11.6681	11.8692	12.2488	11.7268	11.6572	11.1213	12.356	12.7759	12.503	12.1982	12.0622	12.6422	12.5591	12.1214	12.3411	11.772
	AFO554A313_S151_L005	5.36422	6.88154	0	-1.12638	19.6546				18.1472	30.917	24.9189	26.0169				UBB	8.6805	10.1123	11.3831	7.16199	8.58015	8.39926	6.45418	9.19712	9.29866	8.32229	8.42694	6.5572	8.70421	12.3777	11.7732	11.6725	13.1485	11.4967	12.1463	10.658	10.784	11.5217	11.3507	10.7188	12.5949	11.5169	11.9382	12.5348	13.1375	12.318	12.9326	12.6358
	AFO554A314_S152_L005	0	7.65485	0	5.9888	-13.9114				19.8888	31.0963	24.8591	24.1558				RPL13	10.5263	11.2135	9.63014	7.02015	8.11697	8.1015	9.54332	5.78188	12.0006	7.66725	8.91985	6.75449	7.96792	11.3689	11.1495	12.2346	11.4912	11.1542	10.7372	11.7337	11.5312	10.5707	12.048	11.7935	11.7085	12.0694	11.2393	10.2452	11.6552	12.1948	11.8594	11.3212
	AFO554A319_S157_L005	8.46801	7.59216	0	1.63659	-13.6364				22.1198	31.1307	24.0558	22.6937				RPS19	12.1249	11.7713	10.0193	7.36177	9.1808	7.96319	14.1614	6.39797	8.76444	8.51128	6.75729	6.32427	7.90527	12.2109	11.9282	11.4705	11.8347	11.9578	11.8712	12.2913	11.7622	10.347	12.4022	13.0785	12.489	11.927	11.8994	11.6178	12.0382	12.1292	12.4171	11.9141
	AFO554A321_S159_L005	9.10769	1.75275	0	-0.130469	-17.3866				17.0397	31.1904	22.2053	29.5646				RPS2	10.7427	8.92345	8.28776	6.9847	8.53411	9.15294	12.6557	5.93334	8.86099	8.5336	6.14466	8.01179	8.61132	11.7352	12.5008	11.2923	12.7037	12.7328	11.6026	12.3917	11.1231	9.0746	12.2127	13.1422	11.6946	12.4402	12.1871	12.3987	12.6636	12.6129	12.3125	12.0561
	AFO554A325_S163_L005	4.34767	0	0	0.25586	21.4423				23.9763	31.3965	12.3029	32.3243				RPL7	11.4407	12.48	6.40701	7.31279	7.81461	8.61287	12.9669	6.63691	7.89026	7.76002	8.22453	7.80536	7.69279	12.3352	12.5815	11.6238	12.0152	11.8574	12.9158	12.518	12.1356	11.0773	11.7957	13.0678	11.6898	11.3569	11.433	12.4083	12.3533	12.6314	12.9167	11.5347
	AFO554A327_S165_L005	8.59339	2.20789	0	5.45931	-4.85143				19.1421	31.4323	20.0696	29.356				RPS14	10.8414	10.3095	9.30893	7.35315	8.2182	9.30433	11.4258	6.32589	8.37717	8.09313	13.7107	7.7767	7.75589	12.3641	11.8272	12.4309	12.2078	12.1398	11.4012	12.2971	12.2221	10.5558	11.8989	12.5858	11.9864	11.4422	11.8614	11.2348	12.4261	12.425	11.9233	11.7545
	AFO554A331_S169_L005	0.565597	7.79383	0	-2.87437	1.24226				23.9821	31.5061	20.8171	23.6947				ENSG00000222328	12.7769	12.9294	0	0	0	0	0	0	9.98477	0	0	0	0	10.7102	0	0	11.5179	9.05902	11.0452	10.7899	0	0	0	6.56651	11.6396	9.58289	11.5571	10.0937	5.74228	0	5.4663	9.28471
	AFO554A332_S170_L005	9.18606	9.04699	0	-7.01166	-8.21639				21.0132	31.5712	20.3982	27.0175				SNORD3A	3.58256	13.2945	6.50128	0	0	0	0	7.44675	0	9.60879	0	0	0	11.6267	12.6356	0	1.65535	7.49057	10.1167	0	0	0	0	1.11103	10.8374	8.93425	10.6514	0	11.1498	0	0.903038	0
	AFO554A333_S171_L005	0	0	0	2.11106	20.9279				20.4812	31.914	20.5412	27.0635				RNVU1-4	0	0	0	0	0	0	0	0	0	0	0	0	11.4244	8.47488	10.32	0	0	0	11.213	9.57444	7.04756	0	0	0	6.52638	7.93734	0	7.71473	0	7.85493	0	8.6851
	AFO554A337_S175_L005	0	8.74042	1.91839	2.97109	-22.8852				19.4786	31.9742	25.9211	22.6261				RIPK2	0	8.24474	2.93923	3.92695	5.9535	4.33557	2.86394	2.28096	6.49554	10.2495	9.30816	6.51964	10.9413	0	0.411426	0.378512	10.2054	8.52038	0.400538	10.2503	10.4658	2.09085	9.63454	0.871844	0.298658	8.94152	5.72165	1.35614	9.02697	3.34341	0.687061	0.831877
	AFO554A339_S177_L005	0	1.11103	0.226509	9.29148	-22.4189				20.9829	32.0112	22.517	24.4888				CXCL8	5.74362	9.64582	11.8731	6.05528	6.98755	6.79181	4.19613	6.47411	9.62115	7.61728	7.84285	4.76129	8.66406	0	10.1467	7.43912	3.45681	3.47768	1.84398	3.57773	8.67529	5.91576	2.09085	1.83188	9.0345	8.24978	8.94848	1.70044	2.1375	4.16993	5.68285	1.08406
	AFO554A34_S248_L006	8.23797	6.51916	9.00666	-4.10454	-8.61408				21.9792	32.0741	21.5524	24.3943				ENSG00000206828	0	0	10.2337	0	0	0	0	9.53179	0	0	0	0	0	0	11.2126	11.0662	0	9.6889	12.1762	9.16002	11.5607	0	0	9.28161	0	9.93292	0	9.70957	10.1585	11.3087	8.29577	12.0039
	AFO554A343_S181_L005	9.52472	1.70044	0	-4.32251	-3.39848				19.5745	32.1394	19.2289	29.0572				COX6A1	0	0	0	0	6.99729	0	4.43363	3.53605	6.1418	6.18408	0	0	5.54998	10.5369	11.496	8.83504	1.36177	9.17732	0	0	1.76129	9.84826	0	8.09323	9.10507	10.2788	9.85831	3.07895	2.0321	8.79588	8.85814	0
	AFO554A349_S187_L005	1.40054	0.933573	0	5.19241	-18.5483				20.134	32.1917	20.4213	27.2529				UQCRQ	0	0	0	0	8.91256	0	5.76633	6.52701	0	8.77896	8.28054	5.96901	8.41722	10.1202	10.3848	11.5453	1.58976	4.21568	10.1663	0	2.43563	3.25852	8.70504	9.70568	11.1207	1	9.4075	9.59967	10.7774	9.03903	8.10967	10.5627
	AFO554A35_S249_L006	6.07489	8.76125	0	7.68679	-25.5092				19.4955	32.1918	18.6129	29.6997				UQCR11	9.55359	11.1603	4.13996	0	0	6.94767	0	0	7.96191	4.52419	0	0	3.79286	8.35487	9.5631	8.78722	9.23776	5.39575	0	0	0	0	8.92739	10.7276	9.47216	0	9.76132	8.09096	8.26026	8.80568	10.2589	8.02259
	AFO554A350_S188_L005	0	12.9219	0	5.37234	12.429				17.3919	32.245	26.6867	23.6765				ENSG00000245910	9.16229	11.0064	0	0	0	8.60073	0	0	0	6.63778	0	0	6.25304	9.20589	7.51728	10.2993	8.64346	8.78306	9.78039	9.34928	0	10.6803	8.58135	9.79643	8.51274	7.24308	8.45035	8.10407	1.80323	8.2077	9.48398	8.79279
	AFO554A351_S189_L005	0	11.1819	0	-9.15943	-11.128				17.9556	32.3383	23.6747	26.0313				ROMO1	8.00871	9.22677	4.06609	0	0	0	0	0	0	0	0	0	6.44543	7.8679	10.7839	0	2.61353	1.84398	2.27798	7.09159	9.32773	7.35324	9.80184	9.31563	8.71253	0	8.36168	8.11884	8.50573	5.04963	9.20904	9.73212
	AFO554A357_S195_L005	8.8196	8.99382	0	4.05386	14.7325				20.2963	32.4637	14.5917	32.6484				TAOK3	6.91528	4.35191	10.1825	10.8256	0	0	0.594549	0	5.72192	0	5.87725	0	5.47184	8.45241	0.201634	0	7.2937	0	7.74255	1.87971	0.226509	4.81967	8.96881	5.72765	4.78816	8.99166	8.35213	8.854	8.60681	9.01371	7.11977	0
	AFO554A36_S250_L006	0.389567	11.4304	2.4957	-1.0123	-1.67238				20.8066	32.5651	14.5949	32.0334				HNRNPA2B1	10.3614	0	8.13904	4.1127	5.03386	7.4847	1.95606	2.37016	6.66121	3.04089	0	4.75542	3.2032	9.0608	6.96993	5.84599	1.02857	8.67765	8.58489	8.35319	8.95222	3.06867	8.22964	0	7.29985	8.83482	8.11515	9.57907	8.02597	10.7039	8.28586	1.07724
	AFO554A367_S202_L005	7.29902	7.00932	0.0840643	10.565	-14.9731				19.1665	32.6408	23.0595	25.1332				LDHB	0	10.0419	4.43296	5.03606	4.21956	7.21587	2.43296	3.29278	5.59574	5.81352	5.14282	5.4192	6.31796	10.1211	9.7943	2.65076	2.08066	9.31052	10.303	8.98316	5.26191	8.37639	9.10685	9.22658	5.83769	10.7709	8.85543	5.62381	9.07358	4.72137	0.765535	9.57575
	AFO554A368_S203_L005	9.22942	5.1416	0	8.66819	-23.4069				20.5793	32.7381	22.1118	24.5708				DDX3X	5.28096	3.32625	9.39403	3.09085	2.91073	7.48115	3.42223	2.32193	5.02945	6.58241	4.0018	11.1097	5.87995	8.53834	8.31075	1.46989	8.40824	8.52329	8.34438	8.71339	3.1375	9.10978	8.87261	8.30346	9.0119	0	7.03782	2.20477	0.321928	1.09085	1.18269	0.411426
	AFO554A373_S207_L005	8.50231	0	0.137504	7.57031	-10.8858				26.1184	32.7933	16.2251	24.8631				SRSF2	9.01223	9.67814	6.61618	5.19574	4.90881	4.71039	2.58256	1.88753	5.93923	0	4.8674	4.19928	3.71039	8.32629	9.47397	2.63923	0.464668	7.25437	8.56419	0.713696	9.36855	7.92944	8.41933	1.1635	8.94711	2.23573	8.75926	0	1.38405	0.678072	9.77462	9.0324
	AFO554A375_S208_L005	8.75702	0	5.90617	6.75775	14.35				15.5327	32.818	23.477	28.1722				PRDX1	10.2484	4.29572	0	0	4.67356	5.40293	0	2.34483	0	6.04723	5.19377	4.95466	6.20281	9.58821	9.13766	9.62719	1.91839	0	8.99209	3.11437	9.34596	0	0	2.12763	8.53493	3.08746	9.69622	9.85415	8.65267	8.43125	0.555816	9.53572
	AFO554A379_S211_L005	0.389567	7.59626	0.111031	-11.3716	2.7238				18.9023	32.9823	18.8333	29.2821				CNBP	4.62994	7.70784	3.64962	4.31976	4.77505	6.26059	2.46989	3.04614	6.50383	5.83491	4.04701	5.41041	4.50526	0.454176	1.87971	9.46573	9.30945	9.57828	9.57452	9.62341	1.32769	3.52356	5.06824	8.98837	9.82596	5.10601	10.4996	9.09858	10.5362	9.83616	9.07173	9.62319
	AFO554A4_S218_L006	0.584963	0	9.24954	12.7397	-0.104976				19.9533	33.0756	18.1349	28.8361				NDUFA1	11.2727	3.87873	8.69554	0	5.27947	5.96625	2.40327	0	5.53916	0	4.67976	4.38612	6.39797	0	8.61651	8.22473	9.72038	8.07484	10.1412	9.3903	9.52933	3.41143	7.85231	9.35916	9.39883	0	7.63713	1.28096	9.36809	5.22535	1.31034	0
	AFO554A40_S254_L006	0	10.9922	0	-10.937	6.07152				18.1864	33.0827	17.1941	31.5368				ENO1	3.83693	7.31696	3.41007	4.04439	3.69265	0	3.2032	2.31325	6.61132	6.29057	5.00899	4.91217	6.75542	0	9.81457	1.54597	9.02721	10.702	8.32053	2.19219	1.23266	2.17951	9.48585	9.53782	10.2114	1.42761	9.46074	9.25451	1.25701	1.15056	1.07724	1.04264
	AFO554A41_S255_L006	0	9.74611	9.76017	13.5051	5.75169				19.3469	33.0858	16.4756	31.0916				COMMD6	10.7649	7.6017	0	8.51242	0	0	3.44095	0	6.52027	0	0	13.3784	5.45154	8.91854	8.04581	8.45323	8.84056	8.76941	9.50086	9.08579	7.48824	0	7.70922	8.60303	7.25011	5.45845	8.42202	0	7.97464	9.11892	8.54736	7.53115
	AFO554A42_S256_L006	9.16244	1.55582	0	-5.34819	-5.81508				23.1488	33.1351	18.5075	25.2085				ACTG1	6.65105	5.2765	3.79494	4.70321	5.0148	0	2.46205	1.64616	5.69265	5.7339	5.05485	4.39094	4.88166	0	1.1177	1.852	6.92041	9.5773	7.79708	7.71425	9.44002	3.09592	0.83996	10.1708	9.23829	7.83958	9.59105	6.27277	8.66509	8.91695	0.782409	8.58703
	AFO554A46_S260_L006	0	10.7968	10.2808	-15.5544	1.38399				17.6444	33.4364	25.5416	23.3775				USP15	4.17393	2.32481	4.93357	5.44559	0	0	1.04264	4.09255	4.6311	0	5.98709	5.07553	3.31904	0	9.68463	0.443607	9.56003	0.695994	10.4002	0	7.97648	10.158	1.12433	9.19906	0	4.64097	9.54181	8.95219	8.38059	8.78542	8.1537	1.14405
	AFO554A47_S261_L006	0	10.5961	2.10098	-7.70036	-0.8798				18.8961	33.4417	21.0443	26.6179				HNRNPDL	7.13	9.75557	2.98914	2.09424	6.1179	0	0	4.78764	6.62834	4.80581	6.0607	2.64386	5.0072	7.23487	8.88707	9.6937	4.53543	0.978196	9.53765	1.0635	1.22651	3.48285	0	7.70231	9.17318	9.30941	9.15325	2.19219	2.73335	4.7845	9.52107	1.55582
	AFO554A48_S262_L006	0	11.3038	10.3797	-16.7157	6.51253				23.3384	33.6164	20.2593	22.7858				PFN1	8.41126	3.97085	2.98914	5.51223	5.37539	6.70929	1.72683	3.30743	6.41227	6.11894	3.82273	0	5.81044	7.9364	9.44607	8.6708	5.79494	0	7.02713	6.9535	7.40735	4.72574	1.25701	7.86888	8.79533	8.93926	8.90767	8.60474	7.7389	4.10601	8.07879	7.13268
	AFO554A50_S264_L006	0	8.4353	0	-12.0908	10.1292				23.8323	33.6656	14.6353	27.8668				ZFP36	4.95047	6.88692	4.77768	4.12516	6.51901	6.71452	2.41954	4.82426	6.031	5.07425	9.37665	5.24907	6.97304	0.432959	11.0038	10.2691	6.18031	1.76553	7.45713	0.815575	8.87231	8.46495	3.04439	3.45681	9.95947	8.60737	9.13091	5.53605	1.63691	6.56041	7.56605	0.536053
	AFO554A52_S266_L006	0	9.76492	2.02503	-12.7878	8.57205				20.7403	33.7145	17.1512	28.394				NPM1	9.55403	4.53169	4.59036	5.94696	5.70349	7.37191	0	4.52168	7.54689	8.80326	8.21422	6.14343	15.0654	10.0656	9.4483	8.71973	9.99728	7.48059	10.665	2.20477	7.28744	10.5523	2.50589	2.53356	10.0921	9.9382	10.9729	7.87578	8.73738	8.98003	10.3742	9.73671
	AFO554A53_S267_L006	0.422233	7.96532	12.2511	-12.5695	11.4475				18.8834	33.7853	22.6046	24.7267				SRSF9	7.76553	0	0	0	4.63169	0	2.68482	2.31034	6.2804	0	0	3.488	5.15097	0.62293	0	4.07039	9.36109	0.731183	1.1177	1.22033	0	0	9.70401	0	8.0045	8.10061	9.13986	9.61058	9.1139	8.82918	3.59813	0.773996
	AFO554A54_S268_L006	8.99729	7.88307	0	-13.3706	5.28123				20.0207	33.8619	22.3563	23.7611				EIF3E	9.51005	4.28021	3.56071	8.01491	5.5008	6.46597	11.2653	3.01792	6.34394	0	3.60999	4.60526	6.60896	7.47841	9.34058	9.56211	9.74999	2.67356	9.84881	9.56104	9.82774	9.95548	9.95267	8.83659	10.9269	10.2438	9.69827	9.20154	10.2376	8.63038	8.79159	10.0119
	AFO554A58_S272_L006	0	13.0163	10.481	-4.06198	1.54063				17.1729	33.9647	26.2141	22.6483				PPIB	9.55054	4.2502	8.31075	3.78555	0	0	1.83996	2.25399	7.16912	5.75542	4.92695	0	5.68313	9.54011	8.71493	1.18269	9.64133	2.31615	7.72724	8.46058	9.88105	8.6077	8.26599	9.61034	8.82534	8.67327	7.94058	10.0683	10.2739	9.34753	0.516015	1.61824
	AFO554A59_S273_L006	0	10.3149	10.6541	-11.649	4.87503				19.9773	34.0195	23.76	22.2432				YBX3	10.8281	1.22033	8.12169	0	0	0	0	3.41414	6.79559	5.77347	3.19377	4.67582	4.69377	2.38128	7.41278	4.09255	1.72247	1.31034	10.1368	5.81967	1.99639	9.11647	9.11504	0	9.88313	0	10.4043	10.0541	7.66718	7.58474	7.95954	0.933573
	AFO554A6_S220_L006	7.79201	9.30907	8.9884	12.098	0.529223				17.0675	34.1517	17.1884	31.5924				BZW1	3.64386	0	10.369	5.94228	1.88362	6.5821	2.8679	4.3067	6.0936	4.34625	1.45418	1.25701	5.63952	9.14871	9.99073	1.08406	8.81743	9.00073	8.58871	2.01436	9.1955	2.1177	9.33851	8.31279	8.92074	9.88492	9.82032	10.122	2.71589	8.11676	0.575312	1.12433
	AFO554A60_S274_L006	7.79675	2.53605	7.99379	9.60456	-17.7831				21.0497	34.1628	14.2237	30.5638				WDR83OS	4.81558	0	8.19037	5.34731	5.76447	8.0873	0	0	0	0	0	0	5.43029	8.87943	9.21393	9.92509	10.5324	9.13927	9.97864	9.47031	8.72853	1.75702	9.50174	0	8.42928	8.70629	9.62432	8.66146	9.94505	9.36977	8.34336	9.56007
	AFO554A64_S278_L006	3.54102	10.0655	9.59688	16.796	1.2163				17.4268	34.5179	21.5668	26.4885				ATP5I	9.38275	0	0	0	0	7.91403	0	0	0	7.45286	0	0	0	10.4408	8.98285	10.6918	8.18943	8.79461	8.15644	8.15522	9.63594	0	7.76215	10.2182	8.57664	10.0417	7.83964	10.1263	10.0952	8.11192	8.10182	8.0994
	AFO554A65_S279_L006	0	11.6071	9.43473	-5.75883	0.427105				17.0479	34.5305	19.5763	28.8454				EMP3	3.6241	4.66164	9.01737	6.55474	0	7.63161	0	2.61117	6.75302	7.08619	0	0	0	8.52042	9.32256	2.3978	0	10.3062	8.72011	9.53364	9.58447	8.7765	7.82292	8.30884	9.81226	1.32769	9.41985	8.39921	8.17173	5.94017	9.68333	9.17313
	AFO554A66_S280_L006	8.34096	11.8838	12.0868	-6.31094	-2.78028				14.752	34.6025	23.3535	27.2919				SF3B6	0	0	3.81147	0	0	0	0	2.85798	6.51333	0	0	0	5.80993	8.35429	9.84521	9.52562	10.2711	10.3676	8.64843	8.72428	9.44869	0	8.32787	9.27531	0	0	9.09985	0	0	1.37851	9.66989	9.44869
	AFO554A70_S284_L006	8.8198	1.31615	3.37016	9.28225	-11.4793				20.4604	34.6715	19.2204	25.6477				CNOT1	5.50557	0	2.45418	0	0	0	5.03606	1.16993	8.89175	6.07446	0	0	0	10.748	0	11.3932	10.164	9.66151	10.5624	10.6966	8.54117	0	7.61721	8.6347	9.91232	10.2281	8.14471	7.42668	10.0903	0	8.77722	10.0089
	AFO554A71_S285_L006	0.411426	12.3239	11.3461	-0.763243	-0.726606				17.3831	34.7158	21.6656	26.2355				OST4	0	10.3522	9.79991	7.13699	0	0	0	0	7.18309	0	0	0	0	10.7453	10.7422	10.2052	10.8409	2.04264	0	9.56262	2.26303	0	1.19535	9.51404	9.37851	10.553	10.485	11.0255	9.58543	9.96689	8.20398	9.8815
	AFO554A72_S286_L006	0	7.22805	5.97384	-1.80021	21.1414				23.5189	35.1463	16.012	25.3229				SNRPG	10.3531	10.9268	10.5269	0	0	0	0	3.75489	7.03727	0	13.8673	0	0	8.36838	10.3973	8.85826	9.83037	9.30929	9.32576	10.5952	6.85773	10.2388	9.20484	9.0381	8.47816	9.23144	3.04089	8.31415	9.45984	9.6206	8.86561	9.79867
	AFO554A76_S290_L006	0.495695	8.17418	2.02857	7.3584	2.58571				25.1371	35.3009	14.5845	24.9775				SEC61B	0	0	9.02312	0	0	6.7447	0	3.66334	8.23601	5.76527	6.51144	5.24146	0	9.95852	7.72751	10.3612	10.0241	9.08478	0	0	8.30693	8.70743	1.23879	9.39712	5.35156	8.09703	9.85009	10.8828	8.30035	10.6809	8.42059	8.40024
	AFO554A77_S291_L006	0	8.25814	4.68089	8.29546	0.340701				12.1835	35.503	31.3571	20.9564				NOP10	4.52795	0	3.99095	6.55059	0	0	0	0	7.20349	6.26209	5.4822	5.19613	0	9.85481	1.71809	9.44872	2.12433	10.5027	0	10.2006	2.60644	10.1442	1.69599	9.54593	11.0711	8.66853	8.25828	9.74167	8.36374	8.72772	8.26707	11.3885
	AFO554A78_S292_L006	0.356144	9.8378	9.0747	-7.2686	8.83792				21.2011	35.6531	17.2468	25.899				CD63	9.31967	11.0924	3.27947	5.31107	0	6.4814	12.1124	2.26903	0	6.04352	6.91719	4.34837	4.78503	8.84034	10.2797	9.82591	8.55547	10.8896	1.67807	9.90183	9.04437	9.32717	9.60431	10.609	10.7195	10.5021	1.97453	9.04827	8.43158	8.34367	9.60062	8.94228
	AFO554A79_S293_L006	0	8.8661	10.9501	-3.67205	7.74101				19.0976	35.701	16.896	28.3054				TUBA1B	0	4.95977	2.96901	4.75649	0	0	2.48285	3.24336	5.72083	0	3.70929	5.1918	6.66092	10.5942	10.8885	9.86225	10.0441	9.57703	10.1648	10.2687	6.11437	8.73576	10.0644	10.0643	1.63691	0	1.13093	9.62748	9.99358	10.9542	10.7833	9.30638
	AFO554A80_S294_L006	0	10.7359	0	-3.85071	7.13729				19.8918	35.7026	19.7359	24.6698				SNHG8	12.1598	0	4.73173	0	5.58976	0	3.54226	4.08491	0	0	0	0	7.182	8.47581	10.1767	10.29	9.30636	8.52235	8.37334	11.3161	9.16995	0	0	0	5.59932	7.824	0	9.86433	9.81319	10.5869	8.86022	1.70929
	AFO554A82_S296_L006	7.3906	1.79077	11.4614	8.80074	0.0281115				19.048	35.7538	21.8747	23.3234				ATP5L	11.0332	0	5.04832	0	6.67101	7.21742	3.61471	4.17073	5.91265	7.81051	0	0	7.4582	8.57323	10.494	5.96139	8.55332	2.02148	9.30745	8.77056	6.05767	9.77213	8.57262	10.6284	0	9.58056	10.1628	8.48981	10.1522	10.627	0	10.0133
	AFO554A83_S297_L006	0.344828	12.1197	10.5308	-6.16235	3.32011				23.8092	36.0419	16.8733	23.2756				ENSG00000272888	9.20225	8.24783	0	0	0	0	2.31904	3.48543	6.50032	4.88118	5.83112	2.27501	6.51333	9.02655	8.89406	9.99084	5.96602	9.31852	9.47273	9.63845	8.39819	6.75034	8.65281	8.62808	7.65664	0	0	9.09178	8.2823	10.1881	9.11551	8.00888
	AFO554A84_S298_L006	8.59391	11.0835	11.4822	-5.36744	7.91862				16.5677	36.1107	26.4416	20.88				SRSF10	10.407	12.2635	2.86987	0	0	0	4.65076	1.08406	5.32733	3.34625	4.61117	0	6.66534	0	10.1641	7.70757	9.23453	8.97183	9.49137	9.88393	9.14921	10.5657	9.00383	10.0406	0	9.40299	7.43937	9.14126	9.09085	9.20501	8.59006	9.79494
	AFO554A88_S302_L006	0.464668	7.37339	0	9.72821	8.98229				12.5091	36.2266	26.7416	24.5227				SLC25A3	0	11.7395	4.28244	1.5656	6.08704	6.69446	2.51602	4.48607	0	7.6372	0	6.03892	3.82883	8.01028	11.2149	10.5217	7.98487	8.84354	7.67976	10.5506	0.748461	2.61353	8.94509	9.97606	9.28307	1.83996	8.67299	8.61857	8.25809	9.30287	7.52395	1.67807
	AFO554A89_S303_L006	0.400538	11.1181	9.26543	-12.7652	-7.40468				22.3566	37.7961	13.3149	26.5324				ND6	0	9.03587	0	5.72301	0	0	11.3902	7.98225	6.33628	0	0	5.34767	6.77004	8.52955	11.2944	10.1331	11.8077	10.4141	8.678	9.8864	9.48937	5.64386	9.97042	11.1788	2.63691	9.9641	8.84856	10.5759	9.7896	10.9836	9.00141	4.1127
	AFO554A90_S304_L006	4.06005	4.80684	0	-1.77257	23.1894				16.0053	38.367	23.141	22.4867				CYBA	0	8.67126	8.60789	5.23688	6.46123	7.57743	0	2.79077	6.99492	7.27025	0	0	7.57501	7.91785	9.73623	2.36177	7.95902	1.59932	7.48913	9.3306	7.7343	9.30472	0	7.2364	7.57493	8.90572	8.24079	9.11517	0	10.0519	7.77419	0.739848
	AFO554A95_S308_L006	0.815575	2.44626	2.06005	2.57244	-17.0149				18.3023	39.0516	15.0566	27.5896				DNTTIP2	2.73985	4.1102	4.27575	6.2466	3.36737	5.76607	3.14405	4.64731	5.42995	3.71918	5.04789	0	6.16812	6.53496	5.50208	1.33914	9.14476	8.74046	9.37812	1.41143	7.69391	10.0999	1.40054	8.25385	3.61706	8.20701	7.79149	8.78362	6.9535	8.29182	8.95562	8.92101
																	LAPTM5	3.23573	9.21922	7.66683	4.93923	4.83794	5.53232	1.63691	3.34625	10.1168	12.0477	4.23879	9.42339	5.81121	6.86876	7.27631	10.2587	9.48979	10.1241	10.6387	8.75251	10.3594	7.99932	9.87501	6.59305	6.64515	8.73728	8.5281	6.38249	4.69377	9.97388	8.91112	7.61184
Fig. 7c: clonal efficiency		%	no.pos/total														SNU13	3.38128	5.02813	3.86295	4.66505	3.97269	7.06824	0	1.78241	5.19849	5.27687	5.95954	0	5.26416	9.39109	8.60437	10.0244	9.52405	8.62293	1.20789	8.65256	11.1673	2.40054	1.56071	10.3343	8.45381	8.12578	1.38405	8.70781	10.1049	9.6037	9.3265	8.3799
of EPCR+ sc HSC	exp1	68.33	41/60														TXN	3.21568	6.05832	10.2046	5.40701	0	6.70515	3.16189	0	0	0	4.40599	4.11187	4.57894	7.57932	8.87909	9.08606	8.26978	9.02589	6.90063	1.60881	8.88524	0	6.90292	8.82779	0.748461	7.58856	9.57815	0	8.69432	9.41945	8.49709	9.00854
	exp2	76.66	46/60														RPL6	4.59096	9.24177	2.58976	0	4.82375	6.52888	0	3.87184	0	6.09824	0	3.93546	6.32499	7.99577	8.96342	9.718	8.70829	9.49617	0	8.65575	10.7634	0	9.73364	10.0764	5.34625	8.65778	7.88338	1.67356	10.1573	8.82458	8.00949	7.51633
	exp3	55.83	67/120														ALDOA	3.34908	5.64097	5.82502	9.09672	7.96607	0	0	4.58916	0	6.63749	5.70293	6.54365	7.15056	7.6585	9.66677	5.60466	10.7507	9.02721	3.74416	11.6116	2.35896	5.10056	10.5245	1.31034	1.18269	8.76898	10.294	10.1356	9.41352	9.51536	11.1856	2.5656
																	MAPK1IP1L	7.77492	4.749	1.9855	6.69905	2.99639	5.25248	1.38405	2.4957	7.23487	6.35738	6.41971	4.2502	5.42122	8.44816	9.51684	1.70929	7.1914	10.288	9.33845	4.45483	6.01814	8.53842	3.50589	0	2.38405	9.0189	8.41654	8.55271	9.19328	3.49953	9.16704	1.40054
																	SELENOK	0	5.20242	6.37365	3.26903	6.14364	7.23362	2.49057	4.02326	7.56301	7.01703	6.2034	4.93357	0	3.80426	9.56169	10.3725	10.2646	9.2982	10.1132	9.46919	9.02181	9.72778	0.722466	6.97911	9.94946	8.86307	9.10174	9.6759	9.07197	9.86161	9.86075	10.3451
Fig. 7d: % of CD34+		%	no.pos/total														HMGN1	11.1431	4.63459	5.02148	4.11936	6.23668	6.80645	2.26003	3.96901	6.14139	5.69738	6.42945	0	4.76871	8.83895	1.40054	9.90878	4.18982	10.3198	8.44605	7.82043	9.89875	2.58256	8.98956	8.71901	10.1976	8.73674	8.29536	0.713696	8.93832	8.29513	10.52	4.29278
colonies	exp1	48.78	20/41														ATP5B	11.0524	4.6837	3.59574	6.42878	6.09064	8.92893	3.29425	4.74308	7.77564	4.94626	7.30624	4.57833	4.18587	2.69377	2.38957	10.1679	9.88359	10.5666	10.3681	2.97453	10.3714	10.0111	9.65315	9.11463	9.34254	9.39369	10.0657	1.15056	1.30451	11.2583	9.94429	10.3622
	exp2	56.5%	26/46														DAZAP2	8.7389	5.49889	1.75275	11.555	10.9698	6.69153	3.22497	5.20203	6.58616	7.10696	9.45972	5.79312	9.75689	10.6225	10.3045	11.3286	2.8339	10.9945	10.6627	2.3505	7.17273	5.56955	9.26957	9.44601	11.5789	10.169	9.31418	4.765	2.22651	11.8638	10.1244	1.48027
	exp3	62.68	42/67														PSMB1	11.2513	5.96209	9.52775	8.08071	5.83996	6.56803	3.40735	3.37434	6.16068	10.0781	4.26003	6.48285	6.07318	9.07026	10.3677	7.26369	10.4806	10.4615	9.1743	1.47508	9.07975	5.53419	11.274	10.2417	9.17093	10.5783	9.77579	8.69763	11.1991	11.0336	10.9251	10.3107
																	RPS9	8.42118	8.38379	6.2032	0	0	0	2.5509	3.03034	5.69098	12.1832	5.91743	6.95292	5.02104	4.76553	0	10.4723	10.2877	8.93714	8.49406	0	9.85493	0	8.59909	9.10111	6.16712	9.6285	8.86369	7.94918	9.77263	10.0091	9.1393	8.08039
Fig. 7e: % of colonies	type of colony	exp1	exp2	exp3													EIF4A2	6.70722	9.67066	9.42568	0	0	4.28614	2.80323	4.23726	6.63981	5.44195	11.8245	6.31904	5.24831	0	1.7137	9.83786	9.93653	9.55361	9.04218	9.22855	1.58496	2.21723	9.49601	9.32132	1.1177	9.21505	9.56283	9.21558	7.19002	5.1981	2.33056	2.18269
colonies	undifferentiated	0	0	5.97													CDC42	8.65632	10.8759	3.50843	4.58015	4.03122	6.48365	8.56967	3.92029	7.27426	6.49729	4.50335	13.931	5.04221	9.53368	10.6442	2.10434	10.4949	9.73588	10.1772	8.083	2.08066	2.44626	9.10352	9.83189	10.0212	0	7.82668	1.91073	9.57529	8.94043	8.26524	1.15056
	uni-lineage (myeloid)	0	10.86	5.97													ARPC2	9.55587	5.65392	10.4734	5.51096	6.59664	0	4.08406	3.24641	8.87009	6.59335	4.88606	5.33128	6.18488	8.89782	2.20477	8.87043	0.422233	4.28614	8.69523	1.43296	8.23558	7.77386	10.6954	7.94994	1.05658	0	2.34199	3.13093	9.26709	9.40438	9.46663	3.87283
	bi-lineage (myeloid)	9.75	15.2	11.94													EEF1B2	5.69544	10.7744	4.12928	6.48607	9.45738	7.70487	12.742	4.6837	8.78192	5.2589	6.57107	5.13299	0	8.30314	9.55561	9.2306	8.85125	10.6742	9.02948	10.4392	0	5.97522	6.15886	9.68576	1.25096	9.06356	10.8551	9.85069	10.7604	9.65292	8.86685	10.1897
	(tri-) multi-lineage	24.39	6.5	17.92													1	4.37643	5.20085	9.26061	4.94345	5.32301	3.8885	11.8347	3.22188	5.20984	5.64904	5.17752	4.57954	6.58601	9.97691	10.3175	9.45582	9.22937	9.23235	9.59263	0.83996	1.50589	1.76977	8.66598	8.53644	10.228	10.5614	8.8204	2.7866	8.71709	10.1962	9.10462	8.49981
	(quadri-) multi-lineage	65.85	67.39	58.2													HLA-B	10.289	10.8322	9.10834	5.39815	3.9241	0	9.21677	3.01257	11.5577	5.57077	13.822	4.92884	6.81788	9.99336	9.36232	6.3651	10.196	10.437	8.0082	9.90914	2.43296	10.4447	0.333424	9.78485	6.85736	10.5374	10.4784	1.82375	9.66819	10.0295	9.08884	8.26045
																	ARF1	8.35036	3.63807	6.40276	4.90304	5.80607	0	3.02326	3.80323	4.96532	0	0	6.71287	4.70099	6.65249	1.70929	9.91982	10.3126	10.1078	9.89863	9.60318	9.21997	0	9.59451	10.1556	9.44999	8.85702	8.20711	0.485427	9.63845	1.28096	9.0587	8.70242
																	COX6C	8.41447	0	0	7.9377	6.87676	0	0	0	6.83832	0	0	0	6.3918	5.48671	3.74093	11.2592	8.85456	10.0124	10.8835	8.57875	5.61412	11.0675	9.61982	9.80003	8.1281	8.66253	11.2548	1.83996	9.50805	9.00177	8.53461	11.1705
																	GAS5	10.3976	4.21801	7.59365	6.62	7.00461	0	3.45812	4.2149	0	0	6.86134	0	6.56758	9.33425	10.7631	9.92781	10.5474	10.8554	0	11.0197	9.82953	9.86163	10.3439	9.89195	9.36113	8.99834	8.80223	5.916	10.6533	11.3895	9.49514	9.24524
Fig. 7g: gene expression																	MYL12B	4.5373	3.40599	4.57289	5.05485	5.31687	7.69007	1.91839	3.71918	0	0	0	5.29352	6.19476	9.36597	0.823749	2.69377	2.16027	10.6637	8.31129	9.7811	2.22651	11.169	1.5008	1	9.54272	8.77722	10.0965	10.9059	9.9529	10.8608	10.3225	8.46254
strength																	HLA-DMA	4.52982	7.21383	9.43302	4.65764	8.22738	6.37104	12.2229	2.83794	5.11061	5.04789	4.10852	5.31651	5.54319	11.1819	2.41414	1.32769	11.2815	10.7195	9.55539	9.9735	10.4257	8.49669	1.95233	8.45051	9.75931	11.009	8.42635	0	10.42	9.30399	10.2089	10.3005
sc ID	HOXA9/CSRNP1	BTG2/HOXA6	IRF1/CASP1	EBF1/ID3	FLT3/SATB1	RERE/BCL6	HDC/LMO4	TRIM28/YBX1	CEBPA/CEBPD	MYB/NFKB1	SPI1/GFI1	IRF7/IRF8	E2F2/E2F7				SF1	8.71057	8.50024	11.0554	0	5.74416	6.38733	2.7866	4.83491	0	10.7245	0	5.66988	6.35279	8.97246	8.52368	0.659925	8.95271	8.59556	3.33056	10.5032	6.48462	3.75382	5.56224	7.62629	10.7506	10.8024	9.61163	2.96162	3.88947	8.71816	8.26261	10.0324
AFO554A52_S266_L006	5.70452	3.16491	3.63331	3.78473	5.63739	3.06028	3.0554	7.43104	6.52043	5.22581	3.81465	4.49477	2.97137				RNASEK	9.29251	7.27901	8.75959	0	0	0	0	4.50144	0	0	6.27277	6.11645	6.38681	10.8685	8.41743	9.78537	9.12143	7.46891	9.29526	9.71579	1.78241	10.5896	8.08023	10.5613	10.0253	9.50026	9.04059	0	9.53232	10.7992	4.73715	9.45976
AFO554A53_S267_L006	6.62489	4.24936	4.37423	2.14128	5.16986	2.71707	2.62849	7.19928	6.14887	4.3791	4.5203	4.95482	2.47325				LAPTM4A	7.79084	9.17966	9.44074	3.14568	3.70929	0	1.91456	2.32481	6.37712	5.98982	3.14241	4.30597	4.81198	5.03078	4.84147	0.739848	9.72727	8.36124	9.77217	1.49057	0.536053	5.67186	0.918386	8.2673	1.61353	8.28864	7.67334	8.52274	9.09972	8.05658	7.851	9.73623
AFO554A176_S191_L005	5.66777	3.4149	2.75351	1.4654	4.31278	2.74885	4.89158	7.43962	6.833	4.70217	4.01979	4.69477	3.4686				TFPI	8.98399	6.33753	11.4842	4.99277	6.14303	2.40871	12.5624	4.07296	7.24498	2.9982	4.77979	1.82782	5.62205	0.0976108	2.60881	10.5223	9.85173	9.43131	10.5582	9.34518	8.48168	10.3548	6.45976	1.4489	1.37295	3.39094	9.68512	9.83496	12.265	8.64857	10.7298	9.3993
AFO554A183_S196_L005	5.01959	1.9046	1.75254	1.3203	4.71287	2.40095	3.61443	8.59499	6.86379	4.72552	4.17871	3.54438	2.96353				RBM8A	10.8727	4.93876	4.18428	4.63633	0	0	3.53854	4.95606	0	6.87541	6.09845	0	6.31034	9.37069	10.5448	11.0799	11.1533	10.332	10.3084	10.3179	9.98262	0	2.52105	0	1.848	9.76645	9.17834	9.26028	0	7.37851	10.3579	9.45148
AFO554A48_S262_L006	6.95586	3.37207	4.18654	2.21619	5.66615	3.19262	2.72171	7.79114	5.9475	4.10615	4.32687	6.11274	3.68642				HLA-DPA1	8.74957	8.01631	4.55336	6.38716	6.7451	6.74281	3.7301	4.5097	6.20809	6.59798	4.67299	7.25871	6.54782	0	9.91606	9.23723	9.66807	9.65347	8.62728	0	9.28707	1.1177	9.34156	2.1177	10.8923	10.9549	8.01374	9.11161	2.62527	11.1798	9.63983	10.3022
AFO554A367_S202_L005	6.01432	3.01066	2.81496	3.64905	6.76281	3.5211	5.34238	8.29153	6.85713	5.35764	4.76719	6.26682	7.343				HLA-DRB1	4.1177	7.28808	9.36709	0	4.32409	5.06953	2.41954	2.06005	7.23122	5.62176	5.6565	4.38059	5.44228	8.88445	8.96489	5.17712	8.53259	10.0115	7.9884	8.89385	7.47119	8.36584	6.75181	0	9.54342	10.6679	9.26756	8.53013	7.22265	6.97739	10.6081	6.3651
AFO554A218_S216_L006	7.33575	4.66226	4.72496	4.75164	6.86472	2.97056	4.29216	8.11077	6.79534	5.7437	4.34316	5.77458	5.13763				SARAF	6.81327	8.30652	4.48736	6.4451	6.0376	5.6907	4.22882	3.59335	7.8622	12.3491	3.1635	4.48027	5.49249	0	2.22651	5.08406	10.4408	10.5488	9.50694	4.65249	1.81967	10.678	9.04245	9.00773	5.16068	4.82477	4.58796	11.2241	7.97619	10.2277	9.6505	9.08268
AFO554A125_S138_L005	4.59388	2.67265	3.4408	3.38375	4.0423	3.19574	5.12748	6.73519	6.25699	3.67732	4.56989	5.0757	2.36277				PPP1CB	9.7219	13.2338	8.98297	2.17951	0	3.42895	1.53107	6.12516	4.59036	6.58045	5.47314	5.09381	5.53792	7.08481	9.28374	5.59872	9.72763	7.43829	6.82056	4.75862	7.77663	9.59203	8.66185	3.78241	3.47897	5.28021	9.2988	5.59335	6.05289	8.08188	9.75025	4.91695
AFO554A188_S198_L005	5.14099	4.39528	2.07998	0.484984	5.25747	3.13917	6.46844	7.56704	6.91599	4.34082	5.19298	5.203	4.97555				EIF5	10.5646	8.32908	9.08722	6.39215	6.56529	7.99797	3.43829	6.70833	6.97143	5.50875	6.58346	5.53138	6.75087	9.74265	10.536	10.5519	8.74251	2.28392	11.0344	10.7196	8.49825	6.72288	9.1915	8.64032	2.26903	1.8953	0.722466	11.3885	10.736	10.4903	10.7992	10.0887
AFO554A286_S299_L006	5.3667	3.24836	3.98205	1.80867	5.20069	2.83218	5.76208	7.3192	6.32874	4.78672	4.00707	4.73521	4.93379				IFITM2	4.79597	8.81166	7.18041	5.32012	0	0	0	3.46597	7.19061	0	6.22901	6.76009	7.60874	10.3378	9.81328	2.12763	3.17473	9.71953	1.46467	8.20188	9.22557	4.78398	1.65535	8.24565	8.71205	10.5767	10.1753	0	1.35614	6.65249	10.7439	9.19229
AFO554A332_S170_L005	5.91336	3.18453	3.79242	3.58844	4.44491	2.53752	5.6557	6.92361	6.71036	4.64544	3.97157	4.86307	3.4142				CD52	11.0661	6.35685	3.83491	9.281	0	0	0	5.62527	6.61353	7.86251	6.95733	5.6907	7.10811	10.6518	10.4884	3.66107	10.5298	10.8989	8.86459	10.66	10.2919	10.6292	0	11.7122	11.5233	10.3644	11.1196	0	3.94017	9.61064	10.252	9.19611
AFO554A281_S287_L006	3.37482	2.0607	3.87524	2.82706	4.85393	1.61261	2.97237	7.07731	6.11158	4.39293	3.79211	3.75247	3.06364				ARHGDIB	9.89617	5.5373	4.82324	7.24992	7.3773	8.2427	3.24184	5.59634	8.36523	7.09961	6.92434	5.49025	7.3766	10.5981	9.90299	1.46989	9.34399	10.3786	9.1096	9.23463	1.7137	4.98322	8.80755	9.99544	10.8619	10.3062	11.3942	2.99458	8.96113	9.69933	2.29278	9.08497
AFO554A47_S261_L006	5.85031	2.08773	2.71452	3.15722	3.86638	2.03295	2.99192	8.03986	7.53657	4.94121	4.23409	4.80622	3.90222				COX7C	11.0005	10.6751	3.15543	7.24897	8.58965	0	0	3.16832	7.38552	7.41684	5.0072	6.2636	0	7.99243	10.6333	1.26303	10.3458	7.9305	10.8429	10.5806	8.2165	10.1433	7.73302	9.14634	11.2946	7.8399	9.65967	7.9607	7.46508	8.96861	2.46989	10.6156
AFO554A65_S279_L006	4.55285	2.41396	1.56381	0.209238	3.89443	3.13722	4.16574	7.35293	6.69829	4.70148	3.50622	4.64548	5.44046				FXYD5	10.2727	9.5439	8.80126	6.40786	5.39403	0	2.98003	3.51979	6.29737	5.63836	4.79286	5.56864	4.59515	10.5241	8.82136	2.65306	8.60585	8.05572	10.4385	9.6359	10.6034	9.87304	8.78198	9.94528	10.5721	9.97536	8.67235	2.17632	9.24313	9.95893	1.774	10.6404
AFO554A321_S159_L005	6.73886	4.9952	3.8846	4.4708	6.34571	3.73996	5.05896	7.57113	6.41412	6.31376	4.81073	5.7683	5.05834				GSTP1	8.74113	4.99774	4.91934	5.83794	7.11343	8.28864	0	5.35085	6.66732	0	4.88753	4.849	6.3156	10.1493	10.5891	2.87774	10.5181	9.88775	9.28181	8.56541	9.81324	8.55255	9.38545	8.18215	9.65302	1.90304	10.0004	0.545968	9.54481	11.0525	9.55325	1.926
AFO554A258_S247_L006	5.80886	5.58891	4.10246	3.32289	6.04215	3.59786	7.27416	7.48339	6.99893	5.95865	5.05359	5.26502	6.61921				AIF1	11.8067	5.54473	5.10476	5.72874	6.2555	0	4.16108	5.06264	13.9534	6.40156	7.55957	0	8.12257	8.74211	9.70046	8.49725	9.93995	6.57031	9.69031	4.45088	10.149	10.8677	9.19288	10.3257	7.93097	9.23647	10.6245	3.31759	7.68145	9.90329	9.61965	7.95693
AFO554A262_S257_L006	4.98405	3.07076	4.29029	1.3938	4.52	3.54254	3.01215	7.88434	6.51472	5.17332	4.82477	4.84022	2.51517				AREG	10.1376	11.4622	8.59891	0	6.53403	6.8098	7.82839	2.85997	5.12722	6.65807	5.95582	6.12039	5.42593	1.31615	1.45943	1.63227	1.68257	1.32769	9.12135	7.02092	9.29896	7.86685	8.55976	8.40361	7.24308	7.89579	9.51987	10.1512	6.43829	11.3149	9.15661	7.7909
AFO554A351_S189_L005	7.01269	4.48303	3.79185	2.32946	5.86584	3.1192	3.68058	7.7764	6.78772	5.12724	4.98367	4.99716	4.73622				CLK1	4.67299	5.65907	11.0611	5.47703	8.6737	7.67334	2.96347	3.8268	6.74886	4.94251	14.5689	6.25493	5.29499	10.049	2.21101	2.07724	10.5055	2.75489	10.6063	9.52888	9.97064	9.46775	10.696	7.18982	9.41094	10.6705	8.99661	10.9969	9.28894	10.9079	10.8337	11.3387
AFO554A331_S169_L005	6.94677	3.98933	3.09316	1.10601	5.18714	2.23457	3.03668	7.11382	6.26858	5.21743	4.35933	5.15765	5.12252				COX7A2	10.6629	6.38042	2.90497	7.17273	0	7.9578	0	6.10371	7.43846	6.51791	6.88032	6.61868	0	0	8.07847	4.36737	9.88614	9.36543	0	3.04963	9.697	11.1085	10.7811	11.5872	8.25526	8.47009	11.1734	11.753	9.1845	4.06005	9.22523	0
AFO554A174_S186_L005	5.12219	2.68884	1.45499	1.21528	3.71344	2.16633	1.62889	6.76377	6.60225	4.44653	3.78702	4.61936	2.67576				SRSF3	4.44824	4.69544	1.35614	7.58308	4.44559	6.0751	3.89918	4.03562	5.2292	4.54411	12.731	4.11187	4.81455	0.887525	7.28133	1.99639	8.78034	6.75569	8.12536	2.11437	0	9.26252	7.11124	1.65992	8.54017	1.23879	9.10156	8.81147	8.46156	8.57999	8.97702	7.96052
AFO554A156_S166_L005	5.46384	2.90225	3.15989	1.08138	3.79856	2.98691	4.4378	7.05945	6.20509	3.52531	4.61591	3.82812	3.7412				HMGN2	9.59667	4.15381	8.56503	5.39746	5.04177	6.17013	3.33199	3.51223	4.80839	10.4446	5.41177	0	4.04352	9.5686	8.82184	8.80103	10.1704	8.72311	10.6069	8.32504	0	10.3151	0.475085	8.95216	10.0594	4.04527	9.22523	1.7137	8.72965	9.12389	9.44008	9.31433
AFO554A126_S142_L005	3.12841	2.81109	1.42961	1.27011	2.34801	1.55806	2.21012	3.61029	3.79525	2.60933	2.90873	2.43294	2.52966				ID2	9.72863	5.62439	10.2734	0	6.87738	0	4.29793	4.97545	7.27678	7.91229	9.44033	3.27202	4.69042	1.80323	11.716	11.5808	9.13289	2.8679	10.6361	6.92552	8.47938	9.94672	7.81205	1.95606	9.01962	9.70319	8.68811	8.25413	9.2698	6.24546	10.8905	2
AFO554A59_S273_L006	6.93784	3.77181	3.31728	2.58535	4.35289	3.66027	4.95106	7.13136	6.07385	4.64289	5.2209	4.6961	3.39996				SUB1	5.49121	7.17672	3.46467	0	3.81044	6.633	2.10769	3.52356	8.13422	3.96347	3.17632	1.94486	5.55919	10.4868	8.02907	0.765535	9.28276	10.3395	7.96081	9.56525	8.63739	8.90668	9.98409	9.068	8.5343	7.49681	7.6359	9.70596	10.3216	1.97453	8.23903	9.17737
AFO554A301_S139_L005	6.32048	2.72176	3.71428	1.41297	4.05045	2.29821	3.45139	8.10953	6.49976	4.34022	4.51925	5.1344	5.9459				PSME1	11.1278	0	4.11353	6.92647	7.16842	7.31052	0	3.22188	8.57614	6.10224	6.3644	4.89191	7.48985	9.32323	7.24793	1.29866	10.1144	10.4542	6.97016	9.59639	10.1131	5.2075	9.86129	8.72761	8.93923	1.40599	10.2493	9.60752	8.83816	10.7162	9.73088	8.92345
AFO554A251_S241_L006	6.52545	4.33284	3.42284	2.33614	6.75579	2.32723	3.19657	7.35095	6.82213	4.36433	4.79754	5.55549	6.42575				SAP18	10.7068	5.50367	2.25096	5.05224	7.70002	6.25493	0	4.62819	0	5.81992	8.09297	0	6.31252	8.44083	10.0668	9.67442	9.7632	9.93421	8.12676	8.83242	10.7825	7.97871	10.0203	11.4196	10.2927	7.92701	7.86709	2.69153	9.84084	9.74147	10.3373	8.10795
AFO554A132_S149_L005	5.48949	2.94084	3.86286	3.34473	3.39238	3.03161	2.52845	7.34009	7.00113	5.1786	4.12822	5.9791	4.36388				N4BP2L2	11.3146	4.94767	8.69272	7.32292	9.18775	0	2.97453	4.72792	5.22265	6.21412	5.80967	0	5.26303	0	9.91964	9.32749	1.18903	8.17053	8.52411	10.021	10.3568	10.5584	8.96128	8.43605	1.73552	9.75305	9.26882	10.4141	8.51341	9.58965	3.67694	9.41964
AFO554A233_S229_L006	5.85551	2.74503	2.84788	3.74761	5.20384	2.52979	3.05331	8.11923	6.1297	4.59056	4.26355	5.20066	2.9901				FKBP1A	8.32179	5.10224	3.22188	5.16631	5.70819	0	8.22284	4.57471	5.897	0	0	6.27072	6.96648	10.8395	10.3905	1.78241	5.14812	9.10001	9.63909	5.08406	9.55277	6.37591	6.73335	6.0751	10.6507	9.41138	8.26238	10.2719	9.84128	6.03078	9.8069	9.46332
AFO554A78_S292_L006	5.18931	3.17326	1.96329	1.40877	4.4959	3.01441	4.30884	7.65953	6.35346	4.53406	4.05472	3.64284	3.24091				ATP6V1G1	8.28688	4.81096	9.18827	4.94953	4.56438	5.30012	1.84398	3.09424	5.88874	0	5.49761	0	5.11395	0	7.53356	10.4792	1.38405	10.1546	8.40829	9.47624	8.41371	10.8221	0.505891	8.86465	8.142	7.41954	8.23036	9.93525	8.9313	9.1408	10.0021	9.10696
AFO554A23_S237_L006	5.46369	2.02377	2.87131	3.89057	4.27346	2.15707	3.53057	7.86272	6.43742	4.49467	4.2855	3.9865	4.42265				IFITM3	8.04756	4.66959	3.69599	5.87012	6.26566	5.85649	0	5.1807	6.25871	0	0	5.51633	6.67582	8.98826	8.98647	10.3581	9.75031	11.0158	9.29556	2.9486	8.75221	9.03017	0.731183	9.50216	10.0526	8.83346	9.28949	9.59885	8.07093	10.1769	6.3203	5.36282
AFO554A72_S286_L006	3.78028	2.1547	2.3918	1.22464	3.68321	2.39696	3.72995	4.81945	4.4641	2.96915	3.0555	3.71921	2.29697				TPM3	3.87676	7.05474	9.0362	5.97453	4.66903	6.58466	1.25096	2.98368	5.67044	0	2.9486	4.48285	6.69125	9.3315	9.6789	9.6349	2.8679	9.58615	9.33606	8.00259	3.13914	0	7.68979	9.5751	10.1827	8.85056	8.11228	10.2119	1.39506	9.21793	9.16732	8.09803
AFO554A368_S203_L005	6.90911	4.95328	4.80666	1.79001	6.73496	3.66534	5.96765	8.83482	6.75701	5.45016	5.01206	6.45975	5.90151				MORF4L1	10.536	0	9.01363	10.0091	6.01458	7.12712	2.95047	3.97177	0	0	4.37643	3.96532	6.25039	9.39637	4.82273	10.0587	4.00988	10.2857	8.86888	1.65076	9.04958	6.39609	6.72724	9.27715	9.84613	3.36737	5.23074	8.86959	8.55612	9.79255	7.0398	8.90114
AFO554A257_S246_L006	7.61552	4.45069	3.49748	2.03738	6.68332	3.86964	4.06494	7.60681	6.69903	6.04483	4.49656	6.93097	4.88755				HNRNPC	8.80864	6.36352	8.52097	6.03694	6.14588	8.17901	11.5069	2.96162	7.69697	6.3679	4.97774	4.60466	7.26078	9.61523	10.6666	8.42991	7.72853	9.51345	7.59701	1.40599	10.172	4.68257	9.59305	9.09497	8.84229	8.89836	8.74658	9.49001	10.2595	9.62979	7.96064	11.1062
AFO554A274_S271_L006	7.51806	3.31101	3.37102	1.52663	6.27071	3.23453	4.24737	7.79381	7.24722	4.76048	4.58809	5.30104	3.08165				FOS	11.9986	8.88344	5.74685	4.68145	6.08023	5.97613	3.70155	3.77189	7.62987	6.14914	5.41954	10.4528	6.55044	10.6381	9.69422	7.78156	8.12034	10.8643	8.84815	11.6385	2.75275	9.58111	10.5563	1.29278	10.0058	5.54319	11.1377	10.1956	6.82005	8.7986	9.85083	10.4943
AFO554A42_S256_L006	6.07673	3.05787	2.40393	0.57829	5.04542	3.16131	4.62671	7.15812	6.73106	4.02344	4.19341	4.77049	3.4492				COX4I1	5.95327	6.8189	8.72564	0	7.10171	7.24897	3.7761	3.03386	4.68538	7.47557	4.86096	6.54334	7.63488	10.6704	10.8352	9.40107	11.7636	12.2451	10.6527	9.12355	7.49945	9.86731	12.4478	11.4947	8.07649	10.146	11.3019	3.37295	11.6121	11.9284	11.3048	11.2067
AFO554A12_S226_L006	4.80905	3.85238	4.0565	0.734765	4.49091	2.20719	4.07583	7.46799	5.89592	4.57843	4.75885	4.20893	4.21348				TSC22D3	9.90576	7.82712	4.47768	5.56925	6.88264	7.94556	2.78241	4.98413	6.80542	5.765	6.12805	5.98959	7.72294	6.08704	9.54504	10.023	11.3621	8.08055	9.17864	12.1577	1.72683	10.0898	9.86199	1.31615	10.4855	12.2512	11.2893	9.05018	10.1448	11.3012	9.09598	7.06242
AFO554A226_S223_L006	5.12948	2.38053	4.63175	0.892995	5.69591	3.31027	3.45249	8.3559	6.41729	5.13575	4.43724	5.19413	6.53154				SNRPD2	9.75283	10.4522	0	0	8.88512	9.37213	0	4.1914	7.95274	6.70487	0	7.38853	7.00574	10.6001	9.63339	10.8132	2.31904	10.7196	10.5529	9.09793	9.5022	9.22494	10.2158	10.5012	11.0392	11.4661	10.0798	11.6762	9.78994	11.3542	1.1177	10.6405
AFO554A79_S293_L006	5.74724	3.46691	1.95112	2.77287	3.56215	2.13649	2.97965	6.20023	6.84766	3.45236	3.88645	3.88609	2.21517				HIST1H4C	10.8103	0	7.49609	6.31759	0	0	3.76235	0	6.80142	6.90845	6.19751	5.92339	7.92006	10.0113	8.58241	10.6914	10.9575	9.09474	9.49311	9.61038	0	10.5718	11.6267	9.35957	8.36772	0	8.18666	11.1491	9.57225	10.6738	11.1447	9.32024
AFO554A166_S179_L005	3.92628	3.72855	1.05099	2.35551	5.35173	2.15281	3.19689	7.18274	7.48464	4.03489	4.09387	4.43259	3.21511				UBE2D3	10.0298	8.88548	8.6937	5.60259	5.23764	6.91731	3.08066	3.34483	6.62191	4.64386	3.6893	6.41092	6.79572	10.9019	9.30886	10.5602	10.8946	9.2246	9.85775	9.98131	9.45197	8.70981	9.75123	9.44865	9.80106	10.059	8.40165	9.94124	10.224	10.207	10.1209	2.63227
AFO554A36_S250_L006	6.0656	3.53232	2.63709	1.23025	5.77207	2.07844	4.02241	7.04719	6.51646	5.04167	4.25962	5.35574	4.59742				YPEL5	10.5817	5.65019	3.01792	3.71918	5.61971	6.10601	2.6017	3.13914	3.7939	4.67582	9.22395	4.43563	6.47881	8.20496	1.58496	9.28614	1.5656	1.72247	8.44128	10.6058	4.78293	10.6466	9.76976	9.53666	8.85144	9.1418	9.61185	1.21412	10.3769	8.31302	9.52707	10.2086
AFO554A319_S157_L005	7.01266	4.89095	4.42307	2.18333	7.11604	4.55746	6.90706	7.42926	6.71951	6.00579	4.81914	6.48026	3.77805				SRGN	10.7705	9.60242	4.55459	14.008	4.35544	5.8716	0	3.80323	9.25397	6.63778	5.68874	6.17013	7.03716	9.88842	1.77821	9.13219	2.22342	1.37851	10.0134	9.1759	6.88777	10.6307	10.0927	1	11.1804	10.4136	9.71598	10.3766	9.8009	8.26219	9.91609	8.0227
AFO554A64_S278_L006	5.52811	3.59473	2.49746	3.17933	5.1598	2.21321	5.02579	7.50647	6.45205	4.94412	4.39265	4.68441	4.52999				ITM2B	9.61831	6.2502	6.08704	1.10434	0	5.84122	3.53107	2.76553	0	5.4019	5.24184	5.65363	5.68229	9.66174	0.0703893	9.43881	2.30159	9.11801	8.72195	9.03774	9.12936	12.0931	10.0621	9.41739	8.93693	10.0831	10.0979	9.75322	4.84046	3.97453	10.2484	6.54195
AFO554A144_S158_L005	6.69114	2.79683	4.18438	2.10528	4.99996	3.18045	2.73359	7.77882	6.67031	4.13272	4.4453	3.86323	2.96766				GMFG	9.36816	10.4735	0	0	0	7.9002	0	4.87086	6.99492	0	0	6.23228	0	10.8894	0	9.25519	10.4608	7.47768	2.41954	10.6468	9.67966	9.94913	8.39827	11.3789	8.13868	8.59694	11.724	9.72293	9.84889	9.80993	8.87354	6.26997
AFO554A314_S152_L005	6.66568	3.99953	5.78114	2.22885	6.18043	2.55052	3.19022	8.13293	6.70858	4.13678	4.24164	5.47454	6.39098				ATP5G2	11.046	8.94202	5.02237	0	0	6.26153	2.67356	0	7.7922	0	0	0	6.14037	9.00425	2.51854	9.60452	9.16972	10.6896	10.3736	8.95289	9.58639	9.46491	8.93248	10.5152	9.56607	9.25068	10.4545	10.3067	10.4836	8.6077	11.1603	10.5946
AFO554A175_S190_L005	4.01762	2.59399	2.06855	0.185523	4.58798	2.16313	3.16131	7.46941	6.99186	4.29368	4.07518	2.90477	4.23533				CHCHD2	9.64604	5.57561	8.74241	0	0	0	3.84599	4.36317	6.48977	8.76255	4.33128	6.28633	5.47281	9.6089	9.70855	10.6099	9.86708	10.2033	9.38498	7.73681	9.27787	11.0267	10.2827	1.33342	9.75812	8.57841	9.1756	10.4764	10.3699	10.6043	9.65415	8.71922
AFO554A263_S258_L006	5.48847	3.46017	4.53941	2.43606	6.05432	3.12931	5.24188	8.11055	7.37135	5.54357	4.56758	6.81464	5.40979				HIST2H2AA4	8.53566	10.1657	8.09761	0	0	0	11.3087	6.46271	0	8.20364	7.9905	0	0	11.0743	6.00675	8.40973	10.0805	8.87341	9.05164	10.1881	11.0844	0	10.0579	7.41777	7.99769	10.2226	9.96563	9.47502	8.29471	10.3957	10.7992	11.2394
AFO554A82_S296_L006	6.13094	2.41983	3.95687	1.09672	5.78339	2.97224	4.73414	7.84112	6.2073	4.84754	4.32783	5.47189	3.62348				TRA2B	10.2405	8.81381	9.28056	5.65076	4.83188	0	2.7845	6.7366	5.15178	6.46156	2.49057	0	4.35473	9.47212	8.12133	9.49123	10.3633	8.79581	9.37552	7.5127	9.84522	0	9.75041	7.56133	10.064	10.1068	9.62079	10.0034	9.21298	9.56249	0	9.53286
AFO554A83_S297_L006	6.88113	2.8628	3.71618	1.36635	4.1747	2.8254	3.66121	6.86509	6.22025	3.93781	3.94314	4.65757	2.94226				RPS26	9.1205	10.752	8.64584	5.72356	0	10.5745	0	0	0	11.4191	5.60822	0	8.64818	8.71596	7.24982	8.37547	9.08044	8.69192	7.88234	7.27566	9.09908	2.70487	8.21709	8.35456	9.25946	9.34671	9.56133	8.37156	4.98322	9.69185	9.14853	9.45026
AFO554A180_S193_L005	5.29092	2.9118	2.6618	4.50824	5.66731	1.85627	4.00698	6.80852	5.73988	3.4654	4.26223	5.40086	2.86828				ENSG00000196656	10.0003	10.0137	7.65263	6.37764	0	0	3.57168	0	0	9.21111	0	6.71658	0	10.5328	9.11187	10.3372	10.7941	10.8531	9.89518	9.18807	10.6556	0	9.96724	10.293	10.8293	10.7958	11.1607	10.8409	8.21456	10.4455	11.2806	11.0108
AFO554A66_S280_L006	6.65111	3.67443	2.6273	2.13173	5.01846	3.1344	3.54807	8.07165	6.48533	4.51703	4.73405	4.7279	3.28727				PAIP2	10.0976	8.1637	10.2058	0	6.00697	5.73606	2.16993	4.19692	7.78254	4.36247	4.37851	0	5.85599	9.28787	9.85851	10.8003	9.92352	9.49833	9.0343	1.0072	8.8454	0	0.678072	9.64156	10.4886	8.95661	10.1104	9.53423	10.1862	8.48127	8.11359	9.04911
AFO554A264_S259_L006	6.6811	3.16465	3.74712	2.42194	4.97341	3.25514	5.667	8.21945	6.73045	6.82987	4.58467	5.80974	7.40469				NAP1L1	10.4194	8.02519	9.46387	4.04614	6.67539	7.19879	4.65249	4.19613	6.95024	6.17093	2.96717	8.30305	6.04811	9.11111	9.36715	8.78391	0.137504	8.60492	9.48285	9.53586	8.40595	10.5689	8.78326	8.32917	8.53033	9.24055	7.81346	10.7442	10.6293	8.91172	8.21902	3.46858
AFO554A34_S248_L006	6.05029	2.10111	3.53379	2.39423	3.96335	2.84315	7.00816	7.4686	6.53523	5.60559	3.90315	4.14346	3.77557				RPL36AL	11.2286	9.73435	2.96347	5.76129	0	7.01067	11.7487	3.82477	6.57546	0	4.73985	0	6.45796	10.5219	9.66338	8.89291	2.27202	10.6571	7.94187	8.53749	9.56348	10.3968	7.9257	7.54024	9.2804	9.72296	8.91836	9.35716	8.56297	9.92533	10.1257	8.79185
AFO554A269_S269_L006	6.59926	4.34347	5.14344	2.69194	6.21289	3.83581	6.10581	7.7145	6.24059	5.06367	4.79957	5.71578	5.62893				ZFAS1	9.9264	9.74953	8.77489	5.84599	0	0	3.95606	4.82934	7.41464	0	6.19849	0	0	10.5767	9.04251	11.0652	8.37195	8.08783	10.6567	10.5112	7.58564	11.2103	8.35544	9.34848	10.3881	8.07671	9.11275	9.26155	7.66576	9.9674	8.77423	10.7263
AFO554A350_S188_L005	7.00299	3.41915	2.78265	2.40991	4.29909	2.88552	5.27712	7.92851	6.57086	4.10287	4.04801	5.20772	4.96298				UBA52	4.16912	9.59956	4.58075	5.82171	0	0	0	5.99955	12.3263	0	0	8.69599	5.84298	10.5656	10.2961	10.743	10.795	10.6203	9.53362	9.39847	9.83392	9.50454	9.25245	10.1458	10.1791	1.88753	9.39388	8.09107	8.67684	9.31474	9.39025	10.8078
AFO554A169_S184_L005	4.73212	2.63821	4.39638	1.23695	4.09715	2.27926	2.27986	7.72318	6.51443	3.95938	4.17186	4.60198	1.39104				NDUFS5	10.4247	6.77149	11.0193	6.60377	0	6.7494	13.4394	4.61058	0	6.30725	7.09624	6.8062	6.67073	11.488	11.4102	10.5576	11.2953	11.4193	11.4322	10.6427	11.6573	11.3023	10.4438	10.9415	9.73682	10.0547	9.25767	11.5631	11.2941	10.3031	11.4733	10.3305
AFO554A54_S268_L006	6.16702	2.82298	2.79418	0.0916494	5.56334	2.78137	2.55245	7.30566	6.64158	5.72004	4.52562	4.60561	4.84181				EIF1B	5.40327	4.36036	8.75726	0	6.24203	7.3786	1.94111	4.13504	6.52042	4.99955	6.0387	4.8268	6.54241	10.0949	2.08406	9.51564	8.78914	8.87107	8.68993	7.67659	9.488	8.65421	10.3361	1.19535	8.37487	10.8906	9.28647	10.325	8.41621	9.36763	9.31692	10.1212
AFO554A373_S207_L005	7.08649	2.57586	4.51982	1.13757	5.67367	3.26183	5.7362	6.93152	7.04883	5.07948	4.40047	4.27599	5.15266				SKP1	10.8992	8.06366	6.49185	5.81941	7.53582	7.89978	2.95047	4.38888	6.45253	6.76726	6.26735	5.97384	7.02447	11.5023	2.50335	10.0597	10.9292	8.44857	10.2248	11.6101	9.6405	4.1102	11.5032	1.9782	10.9752	10.1141	10.4486	11.1733	8.91328	10.0344	11.3803	10.4203
AFO554A252_S245_L006	7.71359	3.07212	4.35638	5.04896	6.474	3.89721	3.41801	8.52025	6.86977	6.54858	5.24538	6.58733	4.34218				PET100	11.7966	3.98823	12.1541	0	5.4266	0	0	0	5.66306	5.66761	0	0	0	11.8714	11.7924	10.1525	10.7576	9.84394	10.8462	11.0656	12.3776	10.5722	11.2618	11.6056	10.5655	10.3519	10.7607	10.5651	11.493	10.9981	10.9774	10.7722
AFO554A357_S195_L005	5.77114	3.07051	1.71911	3.0647	4.87927	2.32222	6.17948	8.15887	6.2782	4.41961	3.80593	6.00436	3.37862				PFDN5	12.1441	4.76235	4.7366	6.39043	6.93109	0	0	5.55919	7.65935	6.539	0	0	6.47054	11.052	10.7235	12.1252	9.48991	10.988	9.78643	10.2623	8.88981	4.31397	9.8505	11.4923	10.4235	9.31368	9.43283	9.7263	10.9497	11.6627	10.7417	10.5303
AFO554A76_S290_L006	5.35908	2.94402	2.12489	0.424429	4.55589	2.33251	3.0381	7.54989	6.3232	4.81028	3.71701	4.84815	4.23738				ND3	10.3213	10.7991	0	7.14893	7.64659	0	4.53045	10.6875	0	0	7.9926	6.7389	8.14629	10.9477	10.6571	7.92291	10.8951	5.33949	10.4384	10.1346	10.225	0	11.4241	10.8943	9.35233	10.1577	11.0576	10.3931	9.78211	10.9394	9.50024	11.5767
AFO554A227_S227_L006	6.797	3.14488	3.69912	4.63143	5.0139	2.81899	5.88104	7.90694	6.58022	6.15608	4.91436	5.62307	5.91707				ATP8	7.15947	11.9584	8.18943	0	0	0	0	14.8512	0	9.86191	0	0	0	10.5244	11.1408	9.99571	10.5351	9.30829	10.1383	5.72574	9.79944	9.18992	10.8863	10.7838	10.2414	9.75409	11.8231	9.658	9.65984	11.3121	10.76	10.6609
AFO554A278_S282_L006	7.09519	3.78825	4.75218	4.2885	7.29041	3.62067	5.8286	8.45793	7.16766	5.34874	4.91022	5.8193	6.28396				RPL10A	6.88289	8.49069	3.94017	0	7.41117	0	0	5.43696	7.97057	0	5.13668	4.84649	6.96405	9.5878	9.53827	10.1444	9.32087	10.8197	10.3726	9.36925	7.83042	10.0134	1.93734	10.3528	9.41758	3.22651	11.37	10.1389	10.669	11.3705	10.9705	10.6261
AFO554A249_S239_L006	2.43457	1.53035	1.32862	1.39957	2.63114	0.914288	1.97386	3.35121	3.04283	2.35408	1.70045	2.22769	2.64975				TMSB10	9.45298	4.68594	3.7126	5.89482	7.40922	0	0	0	0	11.7771	5.7952	5.51381	5.94556	9.93862	1.97085	8.17647	10.625	9.16523	7.3474	2.78869	7.85112	8.24783	7.26782	8.00186	8.7046	8.96264	9.04581	8.81506	9.77614	9.13016	9.21471	9.3619
AFO554A246_S238_L006	5.73896	4.28983	4.1487	4.14165	7.21256	4.12593	6.39581	7.27337	6.82351	5.12609	4.6691	6.11912	6.69681				ENSG00000235655	9.74933	0	0	0	7.02126	0	0	0	0	0	0	14.126	0	8.90222	11.8943	10.3635	11.9174	10.9746	9.77393	10.9823	9.63952	10.7631	11.0221	10.8593	8.3147	10.5545	9.86454	10.1304	11.4944	10.9692	11.0028	10.6582
AFO554A70_S284_L006	4.40728	3.78314	2.5925	2.39864	5.82126	3.59908	4.4117	8.1718	6.98387	5.58042	4.29084	5.98455	5.58493				ND5	3.0036	4.70653	3.68032	4.57289	5.17393	4.42358	2.33056	12.6459	7.31615	5.94673	3.10098	10.8957	5.96	7.4949	11.2294	9.87679	9.9393	10.0711	2.63227	8.78836	8.606	10.0806	9.74054	7.86096	4.16511	9.4779	9.82615	10.2606	9.47573	10.7212	7.61132	8.1092
AFO554A4_S218_L006	6.02187	3.54822	3.30412	2.85494	4.60351	3.89727	4.97441	7.69095	6.75539	5.08478	4.57819	6.21932	4.77706				ENSG00000240342	0	4.59096	3.58736	5.38163	4.97774	0	10.0942	0	5.40429	6.82094	0	0	5.52419	9.26831	7.52638	8.90599	10.0505	10.4828	9.15074	9.97249	8.36785	6.72506	9.33161	10.5904	9.35984	9.85095	9.51412	10.0131	10.2913	10.2274	9.84612	9.56718
AFO554A46_S260_L006	6.29689	3.24256	2.23241	1.69356	5.56378	2.77909	5.12484	7.17864	6.58684	4.4629	4.1563	5.46024	5.25215				RPL28	7.41743	8.64483	6.39215	0	6.79753	0	11.3494	4.26078	7.74106	0	7.70356	4.91217	6.2817	8.95783	8.28323	8.07815	7.90779	7.38491	9.97084	7.57137	9.0043	8.80668	7.86239	8.33994	9.21946	9.46801	9.2023	8.4746	8.87934	9.90035	9.65044	7.38509
AFO554A339_S177_L005	6.54802	2.62298	5.08232	2.19653	5.2895	3.3497	2.95445	8.24251	6.92267	5.80422	4.05329	6.89662	5.11086				ENSG00000248527	3.75382	11.1157	8.32161	5.79051	6.68608	0	0	13.6095	7.51381	5.7845	4.97131	5.01703	13.7716	8.97654	9.39172	5.5659	8.94851	8.33727	9.28323	9.12632	9.40227	5.61383	8.69436	10.0636	9.69509	8.61585	10.1717	4.74631	8.97353	9.47342	9.6462	8.97608
AFO554A239_S234_L006	7.06679	4.43018	2.8011	3.72977	5.9871	3.37811	3.75153	7.09451	6.79481	5.334	4.46821	5.64069	5.69264				JUND	6.68818	6.69056	6.12516	4.92552	3.62293	4.37921	1.20163	1.52607	4.98641	3.97177	0	8.33802	4.72247	6.64789	7.886	7.82776	8.57069	8.95146	8.4477	9.02641	8.11374	6.35226	9.06507	6.7736	8.78633	9.22733	9.37097	7.37565	7.00416	7.50486	4.60407	7.76328
AFO554A265_S263_L006	7.31293	2.60633	4.37424	3.56823	5.73883	3.80189	5.96011	7.72773	7.15704	6.17401	4.63238	4.93273	4.18971				PNRC1	2.82375	10.7269	8.4477	7.90201	4.95745	6.15906	12.1228	3.66221	6.11666	5.73525	0	3.50843	5.69098	8.7365	7.18021	8.77837	7.85	8.68328	7.4422	8.14741	7.87141	6.55582	7.3881	8.84078	8.89424	3.17153	8.15223	8.23103	9.07599	8.01865	9.08087	8.36172
AFO554A223_S222_L006	5.49396	3.89881	3.57058	1.952	5.72355	3.35579	4.84225	7.79642	6.21019	4.31361	4.27629	5.57891	5.86693				HLA-E	7.46132	9.18475	8.87147	4.69098	5.24945	5.57228	5.87012	4.02945	6.42492	4.96809	5.0917	4.38405	10.5235	8.95907	6.21762	10.9686	10.3827	9.69336	5.49985	9.65483	8.58218	7.50016	9.17453	9.32594	8.24146	10.594	10.7638	10.7501	7.5313	9.30757	9.78635	8.34047
AFO554A250_S240_L006	6.24979	4.29993	2.87741	2.347	5.55275	3.74121	5.21545	7.16009	6.76356	5.52329	4.21855	4.87289	3.9962				BTF3	10.0615	11.0036	5.37121	5.69988	6.34127	7.6091	9.25219	4.81813	7.53356	5.60703	5.72874	5.00135	5.4822	10.2815	8.9792	10.1834	10.6551	8.93469	1.15056	9.95345	6.21101	10.2133	8.92561	10.3896	9.57329	9.5328	9.1091	9.48339	11.0438	10.1958	9.97444	10.2406
AFO554A307_S145_L005	4.22042	1.98098	2.62946	1.56302	4.8348	2.11973	3.00002	7.38646	6.69084	4.35843	3.54585	4.56785	4.35582				TMA7	9.75877	9.99708	6.34908	6.51428	7.63256	0	0	5.08958	6.18507	0	0	5.16148	5.6017	9.62711	10.7813	9.75995	9.83577	9.16511	9.90272	9.78917	10.315	10.6884	10.0327	9.80953	8.49249	7.21237	8.96792	8.13119	8.978	9.91552	9.84717	8.28179
AFO554A282_S289_L006	6.14358	3.91381	3.90583	3.93414	6.88933	3.55516	3.50155	8.06143	6.7225	4.76491	4.59444	6.39046	4.91331				RPS17	9.07556	10.8968	10.1277	5.37955	0	6.85537	3.84197	4.38198	0	0	4.65076	6.34643	0	9.75552	9.3036	9.76318	10.7125	10.3089	9.04944	9.89515	9.49438	9.43677	9.15264	10.3441	9.71149	2.30743	9.42922	10.4078	10.6127	8.82267	9.87955	7.53317
AFO554A89_S303_L006	5.61729	3.11223	2.55948	0.835535	3.13281	1.92708	5.31185	8.18071	6.81842	4.02811	4.63986	5.32603	5.28316				ENSG00000244398	7.1983	8.04379	7.3107	0	0	8.36855	11.2884	0	9.13224	0	0	7.04034	7.4489	9.4224	9.87284	10.1696	10.108	8.74292	10.1125	9.31039	10.3144	8.66722	10.0002	9.85233	9.10436	7.07146	9.59952	8.114	9.5322	9.99731	9.28928	8.80048
AFO554A309_S147_L005	7.12487	3.73623	3.98903	3.5644	6.11874	2.35028	5.00078	7.95335	6.49261	5.33707	4.67623	5.40505	5.93116				RPL24	9.00854	9.59434	9.85006	6.22207	0	6.42055	12.1184	3.32481	6.56102	6.97189	0	13.1728	6.99152	10.8549	9.8718	10.3845	9.18624	9.88794	10.1213	10.7398	11.0947	8.10852	10.5113	10.249	10.7181	8.07585	9.23307	10.1237	9.20176	9.92708	9.71368	9.3725
AFO554A327_S165_L005	6.26007	3.47023	3.15595	3.49386	5.73376	1.69009	4.91909	8.22389	6.71417	4.40371	4.37427	3.99601	5.06099				GABARAP	9.80674	10.9678	5.35755	7.42181	6.02791	5.97728	9.24987	4.45154	0	8.68846	5.34518	6.93393	6.67948	10.6941	9.70264	10.6419	11.3118	9.00163	10.2902	10.0172	9.8535	3.95699	10.0456	8.67292	9.78075	10.5668	10.0443	10.5818	11.3217	10.9352	10.6711	8.94898
AFO554A60_S274_L006	7.27144	3.62532	4.49222	1.96525	5.50233	3.64397	4.46653	7.76758	6.88584	5.9632	5.2408	5.58964	6.93926				RPS5	4.47249	11.102	8.64147	5.85499	6.34127	6.08598	14.6397	4.46336	6.65163	7.64918	6.37869	3.48543	7.34873	10.2459	11.3142	11.0903	11.8713	9.79563	10.2305	11.333	11.2079	4.96625	11.3175	11.8066	8.71442	9.85554	10.9838	9.21488	10.9479	11.0829	9.00504	10.3004
AFO554A375_S208_L005	5.95221	3.47247	3.57305	1.34599	5.79164	3.36001	4.19904	8.23088	6.78172	5.5915	5.0678	5.1382	7.32637				RPL7A	10.4368	11.4492	4.10852	6.5694	5.92576	6.22188	11.9737	3.99367	6.23573	6.21587	12.8368	0	5.11811	8.55551	2.62994	2.04614	9.71534	9.4951	9.13945	9.91736	10.2623	10.5459	10.5282	10.9983	10.8041	10.5078	10.3858	8.50613	6.51033	9.98502	10.811	9.86586
AFO554A245_S236_L006	5.71749	3.30651	1.61222	2.60952	5.20376	3.52686	3.94533	7.58019	6.73231	5.51873	4.47636	5.70719	4.71381				RPL27	9.97556	5.68313	0	6.13299	6.65033	7.19879	12.5585	6.6865	7.49225	0	5.87332	5.74443	6.17133	10.1732	10.7156	10.0554	10.0863	8.32638	9.45403	10.8654	9.46926	11.9289	11.1473	11.5863	10.967	9.2863	10.4564	9.84233	10.1522	10.4046	10.117	10.0962
AFO554A18_S232_L006	5.32304	2.88788	4.03875	2.43417	5.22294	2.94431	4.74945	8.33904	6.59921	6.05056	4.45142	4.38908	3.51486				RPL37	11.6938	9.17822	9.8518	5.83971	0	7.93652	10.0942	5.93734	0	0	6.71122	5.46041	2.20477	9.54415	9.52879	9.88325	10.3357	9.49586	8.47675	10.7286	10.5817	10.0386	9.18916	10.0766	9.67955	9.67062	10.7285	9.14068	10.1603	10.394	9.9318	10.0487
AFO554A142_S156_L005	5.4392	2.1535	2.39548	1.03687	3.73782	2.84908	3.15114	7.6072	6.47893	3.42259	4.57495	4.83125	3.93462				RPS4X	9.7487	8.75579	6.53481	6.42038	4.89966	7.46099	10.3524	4.23955	6.8658	6.23247	5.83668	5.73985	6.03584	11.3984	9.44702	10.9727	9.69512	10.7749	11.1367	9.40329	10.1601	9.23254	8.9507	10.0015	9.78565	10.1532	10.6334	9.34461	9.8238	10.303	11.2803	8.3802
AFO554A41_S255_L006	5.93799	3.81675	3.10453	3.63331	4.26456	3.43477	3.32301	6.73082	6.62584	5.6377	4.67427	4.69362	2.57195				RPSA	11.7405	4.6011	4.14078	5.804	6.71918	8.16068	3.21101	8.2724	7.05387	7.02026	7.32355	4.46989	5.53605	9.50007	10.3991	9.76582	10.3291	2.66903	10.4833	10.0031	9.87578	8.85562	10.7276	10.0256	11.1777	11.0792	8.88533	10.0052	9.88147	10.3351	9.007	9.05137
AFO554A349_S187_L005	6.64818	3.176	3.86701	1.65355	5.79713	3.20343	4.67162	8.09436	6.84025	5.11268	4.48604	5.84907	4.5776				RPS16	9.07548	4.44493	8.5484	0	7.05615	7.01235	3.96993	4.26078	7.76069	6.25758	13.1597	11.6932	6.95768	8.85322	9.13214	10.2897	3.82985	11.4469	9.52716	7.48647	10.1525	8.70214	8.19722	10.5933	9.88812	10.4435	9.54919	4.73118	11.2085	11.0162	11.1187	9.8801
AFO554A3_S217_L006	5.96383	2.90417	1.81482	0	4.87024	3.71484	5.05655	7.0776	6.06213	4.61615	3.86665	5.17751	1.73029				SH3BGRL3	9.53937	5.20203	9.10468	5.43563	6.67793	5.53232	2.3978	4.82883	5.73985	5.53013	13.3718	13.1236	5.31615	9.87638	11.5879	10.318	10.7793	11.7782	7.45787	10.6768	9.29287	7.83346	9.22052	10.1439	10.4472	10.3411	9.98724	10.2776	9.78221	10.995	10.833	11.1057
AFO554A173_S185_L005	5.73347	2.63883	3.54956	0	4.14735	2.51814	2.63923	7.0141	6.47865	3.77678	3.73261	4.93205	2.40155				RPL14	9.32722	8.71541	10.2305	6.18785	7.16872	6.87995	2.8679	4.23649	7.44551	8.60459	14.39	11.6826	5.40905	9.56083	9.58705	9.89783	8.69094	10.2448	10.4652	8.74675	10.3176	0	8.67059	9.7173	10.3956	8.87796	9.24741	9.55924	10.1831	9.60611	9.77169	10.2258
AFO554A303_S141_L005	5.90346	3.72748	2.87609	2.71658	4.42303	3.35507	2.44481	7.71495	6.26034	4.08711	4.46399	4.85686	3.62805				RPL38	11.6088	3.20477	7.51838	0	7.66903	8.38375	5.49089	6.49649	15.5331	12.9813	12.139	6.76155	7.95006	10.0904	10.2883	10.3056	9.28859	10.756	10.4441	9.88684	10.5661	11.0083	10.4753	9.61614	11.6375	10.2277	10.9334	9.2979	10.8654	8.86805	8.23055	7.90515
AFO554A106_S128_L005	5.32879	2.10545	4.07639	2.20421	3.51027	3.44066	3.26585	7.72751	6.872	4.48683	3.92666	4.01328	3.24546				CFL1	9.55942	6.96104	4.15785	0	4.31687	0	12.1444	4.15137	5.32012	8.47978	4.42828	6.43713	6.84912	9.98765	11.0534	8.98914	5.15785	10.3758	9.54292	9.29946	8.53772	9.04576	9.51392	10.4481	10.2573	8.09872	10.0141	9.08545	10.0707	9.95321	8.23127	8.80019
AFO554A88_S302_L006	5.05856	4.69616	4.22471	3.4405	4.82532	3.76644	2.81126	8.18835	6.92156	4.44895	4.1971	4.5808	3.61135				LRRC75A-AS1	3.45418	5.35297	7.39849	4.28244	4.97774	7.25456	3.68706	2.60407	7.54651	7.64897	5.92053	5.04483	6.84762	8.62026	10.7778	9.62439	9.18302	9.65032	10.1306	10.6858	10.3322	9.35753	9.91606	10.0867	9.6132	7.44394	9.93546	8.0728	9.46134	10.0815	9.22567	10.2919
AFO554A90_S304_L006	2.45818	1.03403	1.28117	0.793732	3.13285	1.50483	3.83067	4.53339	4.57533	2.66863	3.43107	2.63747	1.17972				RPL4	11.4811	11.5428	10.1308	3.94298	7.81288	6.43496	5.94883	11.897	6.81429	7.36265	5.01837	13.193	5.21296	9.26449	10.18	10.4718	9.64167	9.53234	10.2046	8.04685	9.86326	10.5981	9.28089	10.3917	10.3662	9.04726	9.813	9.9617	9.2254	9.49605	10.4691	9.17929
AFO554A154_S162_L005	5.81035	3.33827	3.18345	3.64729	5.57611	3.14643	4.4021	7.44152	6.64547	4.35436	4.51706	4.57157	5.57309				H3F3A	8.92828	8.29517	10.1037	4.62761	0	5.28651	1.95977	4.54844	6.45861	10.5957	5.8902	12.9236	6.87701	9.0817	10.8921	9.55764	10.7797	9.88338	9.92704	10.4017	9.19454	9.64395	9.91633	9.8779	7.1635	9.53648	9.08608	9.10669	10.619	10.0272	10.2747	9.73797
AFO554A288_S307_L006	5.58907	2.70667	3.62808	2.40027	6.23103	2.8392	4.92077	7.87755	6.49231	4.73968	4.08941	4.83717	3.25659				EEF1G	8.74184	7.13965	9.43047	5.8475	3.95047	6.25285	3.97453	3.94767	6.11749	6.23573	5.26791	4.0018	6.58075	9.54392	10.4991	10.5824	7.5519	11.3185	10.3271	9.24539	10.0693	6.73227	9.44328	9.62492	9.53452	9.23211	9.65107	10.2401	9.03494	8.25767	9.06205	9.5856
AFO554A277_S277_L006	3.73808	1.76897	2.27005	2.0101	3.06364	2.05435	3.37513	4.87524	3.87034	2.71508	2.37226	3.03148	4.27052				YWHAZ	10.3631	8.21446	10.0988	7.53931	7.67151	7.21121	3.36597	4.09845	5.64501	7.50684	5.54133	5.38991	5.64703	9.10379	9.43881	9.80698	8.50275	9.78769	8.94407	10.4315	8.61945	4.25776	9.52135	9.99779	8.83589	9.43106	8.94831	11.5847	10.6583	8.75979	9.72356	10.5278
AFO554A10_S224_L006	5.81352	3.55934	2.00687	1.21659	6.11262	2.3521	6.12578	7.47985	6.85608	4.7788	4.431	5.18297	3.36016				CCNL1	11.1692	4.854	9.80866	6.06953	6.86258	8.28674	5.10643	4.80684	6.84348	6.42895	5.56864	6.51932	6.26435	8.72714	10.588	2.42492	8.06091	10.6947	10.2422	8.66395	9.85253	10.4301	10.0688	8.37699	10.7278	6.21994	8.88618	8.91827	4.55459	7.82636	4.48478	8.63488
AFO554A238_S233_L006	5.4709	2.64636	4.77902	3.8641	5.00138	3.6896	4.52758	7.76411	6.08712	4.611	4.68056	4.62571	3.25002				RBM39	8.77149	9.85529	9.14698	3.62644	7.37825	5.13463	3.4957	2.67356	8.05094	6.52482	7.36028	5.75942	4.28466	10.8664	7.82464	0.298658	7.14558	9.40244	9.21682	9.812	9.17013	10.0347	9.59214	9.09608	9.46044	10.0807	9.7279	9.38909	9.51495	10.5568	9.50158	6.92944
AFO554A137_S154_L005	4.40047	1.51383	1.63386	1.64255	4.98203	1.99465	4.79158	8.73159	7.60235	5.50467	3.99332	4.3581	3.36582				FAU	11.4644	9.97568	5.45352	7.54643	0	7.19269	3.17153	0	6.65148	7.54597	6.90123	8.90737	6.72751	10.3009	10.3845	3.90207	8.69401	10.5568	9.84618	8.1822	8.47017	9.40873	10.773	11.0716	10.3936	10.75	7.87006	11.063	10.0572	8.08693	9.96168	9.50766
AFO554A30_S244_L006	5.62635	4.10982	1.30268	2.98533	6.51986	3.21685	6.71197	6.92505	6.38801	4.73337	4.28497	4.75928	5.25457				SRSF5	9.62635	10.5693	8.74856	3.5097	0	7.21859	3.97085	6.47135	7.04974	6.3773	6.85449	6.7286	7.50152	10.2367	11.3075	9.99765	8.72625	8.74278	8.1812	7.6768	10.3519	11.2923	10.9219	9.24814	9.96883	10.2015	8.59283	9.70375	8.95399	8.94565	10.4863	5.94579
AFO554A325_S163_L005	4.45693	1.65499	1.50464	1.7447	2.56836	1.58871	4.04042	5.62996	4.69912	2.89399	2.43716	4.23681	3.39161				HSP90AA1	9.7493	11.4217	9.0407	4.86888	4.58436	4.54535	0.731183	3.35755	6.17612	6.21704	5.82833	0	5.92434	9.78962	8.91815	9.65943	8.19786	9.93758	9.21876	9.83964	9.84031	9.39723	9.87857	9.08786	8.91615	8.44448	7.73349	8.81285	8.27394	9.52814	8.15239	9.92169
AFO554A95_S308_L006	5.91416	4.33268	6.1026	3.42966	5.94145	3.52523	3.71896	8.36406	6.44425	5.81899	4.84652	5.88517	7.05131				HSP90AB1	9.70979	8.47224	7.68671	5.17871	5.98436	6.12701	9.45781	3.92979	6.03276	7.44766	5.1823	4.40122	5.89263	10.7311	10.2511	9.86227	9.44311	9.34443	10.016	8.92083	10.9188	9.40474	9.0502	9.54792	10.0118	8.21461	7.80155	9.03439	8.9443	10.6016	10.3509	10.0748
AFO554A162_S173_L005	4.16642	2.32942	2.75586	2.32547	5.37433	2.68626	3.12147	7.79844	6.72372	4.53465	4.86293	4.68504	2.48454				AVP	9.02148	5.21801	5.48317	0	5.79779	8.42295	13.1773	4.26679	8.27394	7.56796	5.18943	9.65984	7.32012	12.6679	5.80271	9.70523	11.0327	12.3911	12.2627	7.66413	12.8303	7.69112	11.3823	8.92514	12.0696	11.5348	12.4341	12.1703	10.7187	11.7463	11.5312	7.4953
AFO554A337_S175_L005	5.64603	3.44806	2.57243	1.67733	6.93978	3.64344	4.50046	7.3201	6.39665	5.15796	4.5438	4.91163	2.12031				MIF	9.09405	8.09223	6.74725	0	0	8.00714	11.9676	2.48543	6.07746	6.90845	0	0	6.10978	10.1173	9.31016	8.42488	10.4469	10.0108	9.61233	7.42878	11.0616	0	9.13409	10.0121	9.8093	8.29384	9.35487	9.77553	9.98637	10.535	10.2763	8.48176
AFO554A138_S155_L005	6.24846	3.86993	3.14825	1.38985	5.91325	3.84549	2.89432	7.73193	6.76304	5.76426	4.61566	4.75333	2.77463				PPIA	9.81868	9.15249	9.09561	6.52826	5.13258	7.81243	12.6126	5.29278	7.5194	6.91265	5.52544	0	7.4641	10.8118	7.74268	9.43987	10.8046	9.15631	10.4536	9.18334	10.0912	4.22574	8.68422	11.0914	9.40795	10.1044	10.9911	9.21237	9.93648	10.7882	9.81908	9.55984
AFO554A182_S194_L005	5.55765	2.69367	3.39103	3.27191	4.54737	3.34263	3.14775	7.9019	6.49615	5.46843	4.49142	4.76145	2.78551				RPL35	10.1969	5.84147	8.01659	6.16852	0	7.22997	11.9567	5.71534	0	11.8546	0	0	5.96324	10.4456	10.4616	11.5694	9.47673	10.7252	9.51359	9.49328	11.0901	9.60424	10.3713	10.066	9.07964	10.7492	10.2403	9.12745	10.9442	9.37463	10.3283	7.58684
AFO554A163_S174_L005	5.82348	2.48525	1.04664	1.65355	5.59033	2.02888	3.57782	8.02418	6.63165	2.94928	3.72458	3.3873	3.53065				ENSG00000237550	11.0955	7.11614	9.52935	5.43696	0	7.41405	12.4274	4.86839	0	7.56094	0	6.4596	7.2503	10.8631	11.1411	11.59	9.93081	10.9878	10.7156	9.86723	9.87035	6.84348	11.4363	11.5558	5.75889	9.44004	9.26962	11.145	10.7529	9.80735	12.1964	10.1519
AFO554A161_S172_L005	6.39284	2.72816	0.633284	3.49106	6.32417	1.5476	2.79098	7.797	6.89174	4.1026	3.97299	4.73284	3.35159				RPL17	12.4414	11.6264	11.6686	6.72069	7.10612	7.13247	14.7886	4.72192	7.0227	7.93611	0	0	6.7148	9.89476	10.6852	12.1582	11.5111	9.39092	12.1169	10.979	11.7103	10.7114	10.3765	10.8029	8.21189	10.4245	10.7086	10.9474	10.5441	11.4109	11.2565	9.46074
AFO554A285_S295_L006	5.79209	3.38019	2.96313	4.38561	6.33121	3.42517	5.69264	8.36034	6.65803	4.65638	4.81968	5.39669	4.85402				RPL35A	4.15704	12.0745	9.06966	10.3581	0	8.04428	12.8878	5.80993	6.23362	5.79727	7.41134	0	7.54373	10.8622	10.7113	11.1168	10.2561	10.0424	11.1121	10.4981	11.0309	11.6724	10.7698	11.1155	11.5394	10.664	11.3728	11.1157	10.7195	11.3768	11.647	10.8006
AFO554A71_S285_L006	6.37677	3.63548	5.09076	2.76162	4.47146	2.46762	4.35659	7.00558	6.79399	3.70985	4.18908	5.36082	2.97681				RPL11	10.4699	12.267	7.78758	7.16511	7.71562	6.38007	12.621	5.48123	7.90195	7.5127	5.12887	3.83996	5.28725	11.2008	11.3512	11.1148	10.7646	10.9691	11.1217	10.4733	8.59917	7.24631	10.8186	10.831	10.9598	11.5031	10.1074	11.4819	10.9388	10.9237	12.0186	9.52642
AFO554A167_S180_L005	4.93429	3.41686	3.22085	1.24033	6.67288	3.16976	1.75488	7.69177	6.59381	4.49897	4.4145	4.75236	5.99801				CLIC1	9.2996	10.4597	10.6366	5.48575	6.48575	6.25115	1.81967	3.97636	6.43646	8.88121	7.02846	4.59216	6.63894	10.2847	2.37016	10.5601	11.6559	12.2014	10.7892	9.97684	8.80465	9.41939	9.38896	10.4298	11.5785	9.04188	10.4002	10.5422	12.1737	11.3367	10.8835	11.018
AFO554A203_S215_L006	5.83668	4.03696	3.33925	1.01042	5.76217	3.18246	4.46761	7.77919	6.60486	4.74756	4.78562	6.44539	4.37444				RPL18	11.9338	6.39832	7.66619	5.2891	6.07189	6.76341	3.07724	5.08874	0	12.051	6.19908	5.88631	7.53916	10.4364	10.1059	11.284	10.7533	11.484	10.4067	10.8487	11.2948	6.22632	10.8129	11.0228	12.3508	12.0736	11.1413	10.8815	9.98047	11.2149	10.6511	11.1619
AFO554A35_S249_L006	7.67693	3.8806	2.7569	0.861319	5.52531	2.92837	4.93022	7.63501	6.19152	5.32797	4.6571	3.98171	3.35169				RPL36	10.43	11.4093	7.97757	6.21218	0	7.24897	0	0	0	8.40871	0	5.8212	0	11.3847	9.26901	10.9922	9.74406	11.0526	10.1647	11.4622	10.6952	9.73313	10.6999	11.9273	10.5825	10.5084	11.2977	10.9697	10.8064	11.6917	11.1641	10.6301
AFO554A29_S243_L006	5.84881	3.02424	3.71412	1.40505	4.4206	2.4084	6.20754	7.89812	6.67467	4.298	4.11844	4.34027	4.86081				ENSG00000220842	7.56735	9.32391	6.59902	0	8.61919	6.04264	0	0	0	8.63379	0	13.9645	0	9.30257	10.7254	10.8478	10.4922	11.3021	10.8989	11.2431	9.82392	7.12412	11.1107	11.277	11.0043	10.2904	10.0611	10.9095	10.492	10.2855	11.1402	10.5294
AFO554A241_S235_L006	5.28218	3.95326	3.40767	2.48912	5.61266	2.53845	5.01086	7.12901	6.11113	4.66835	4.60851	5.46381	3.54613				RPS24	11.295	11.0348	10.1921	0	6.93357	0	3.28983	5.0781	6.40429	13.9381	5.69181	0	6.22554	10.4617	9.8204	10.6816	10.7557	10.1977	10.6164	10.7488	10.9429	12.0596	10.1105	9.96698	10.1758	4.77821	10.0375	2.04264	11.1102	9.97754	10.4038	7.08066
AFO554A272_S270_L006	5.31358	3.83986	4.00404	4.98601	5.91729	4.01633	4.55278	7.55519	6.3903	4.87458	4.37384	5.90055	4.3641				HMGB1	9.95643	7.44708	9.44929	6.94825	7.09318	7.24422	2.78869	4.78869	7.85056	5.04789	6.56925	6.56529	6.80142	11.0115	9.89928	10.0234	9.21585	10.4928	10.73	10.3135	11.845	12.1534	9.93695	10.0909	8.8309	9.89648	9.70183	11.015	9.57652	8.01659	11.2645	8.28831
AFO554A280_S283_L006	6.64644	4.18153	5.31968	2.81859	5.86941	3.42558	6.08045	7.6008	6.66628	5.25882	4.78863	5.18764	5.54132				DDX5	10.2865	10.2606	11.5427	7.57516	7.0954	8.13324	4.53481	5.08406	8.98467	9.06854	7.38431	5.78869	7.72069	10.9392	11.1371	10.9385	10.7693	11.371	10.2564	10.7752	11.4359	11.7785	10.895	9.92328	10.583	9.97289	9.99006	12.1574	11.0734	10.5768	11.6362	11.1588
AFO554A308_S146_L005	4.11261	1.39937	1.66754	1.52524	2.737	1.77644	1.14992	4.09847	3.47184	2.80915	2.91627	3.30303	2.10787				ACTB	10.1167	8.36431	5.54411	6.93699	6.60155	8.43008	4.40531	6.41836	7.13802	14.6944	7.29884	5.86913	7.7738	9.69492	9.80371	10.8787	8.5916	12.0197	10.2704	10.9457	8.94295	10.1696	8.1919	10.8336	9.35036	8.72826	10.1881	9.7827	8.45865	10.8379	10.5645	8.65907
AFO554A184_S197_L005	4.9705	2.33608	3.67886	0.180227	4.87408	1.91867	3.78085	8.54276	6.94072	4.39351	4.14515	4.61978	3.54224				RPS20	9.60641	12.6801	10.3241	4.36737	10.8429	8.44008	3.83693	4.03914	0	7.96769	6.45796	0	7.40489	9.6003	10.581	10.8789	11.2694	10.5225	10.1166	10.2788	10.1352	11.5244	9.84953	11.6293	8.72045	10.9315	10.8219	9.61958	9.3203	11.3068	11.3387	9.12933
AFO554A191_S200_L005	5.80248	3.96092	1.89553	2.46677	5.32963	3.19953	3.94707	7.68403	7.00982	4.59158	4.25991	4.66729	5.63624				HINT1	9.2512	10.7205	10.0633	7.25682	4.56316	6.27984	4.15299	6.26585	6.7699	6.99774	6.73674	4.94111	6.72901	9.74499	11.2354	9.24828	10.4096	10.3279	8.77587	10.0682	10.7875	11.3513	4.6241	9.73067	9.93977	10.752	9.72503	10.387	11.5662	9.14384	9.95274	10.5817
AFO554A343_S181_L005	5.37617	2.84446	3.3378	0.210726	5.25867	3.03316	4.25753	7.61234	6.5565	5.30196	4.68612	5.14127	6.7398				RPS13	10.2184	5.80993	9.56241	6.51428	7.05115	8.21679	4.57289	5.11977	9.01036	7.22159	0	0	6.58676	10.4318	9.58718	9.11528	10.4123	11.2046	10.6678	10.9816	9.77859	10.3543	2.27798	11.3985	9.99523	10.9485	11.4781	10.0383	10.7238	11.0243	11.1013	11.7075
AFO554A84_S298_L006	6.27026	3.51669	2.97272	4.47796	4.26574	2.93629	2.33985	7.44163	6.39531	4.58449	3.83185	5.40905	5.58668				SERF2	4.20163	5.61618	5.16068	0	6.35808	3.76447	0	4.81762	8.41037	7.13227	5.50271	6.98982	7.4746	11.6786	10.783	9.62015	8.99693	8.95463	9.11858	9.48826	8.91133	9.59229	9.88682	9.9849	10.5566	10.8669	10.4979	9.89868	10.3053	10.4087	10.0749	10.7446
AFO554A58_S272_L006	5.33498	1.84728	2.94917	1.32953	4.11536	2.16056	2.76655	6.93402	6.71031	4.25062	3.94594	4.62009	5.96192				RPL29	6.36457	8.55105	6.44741	6.03012	6.97556	8.5185	0	5.13955	7.55896	7.38785	5.75969	5.21101	6.72206	10.4844	9.70349	11.4226	10.7237	11.424	11.6827	4.31107	8.60541	8.736	10.1341	11.2237	11.8533	10.2856	10.5631	10.1867	10.7797	10.5747	11.6189	9.98158
AFO554A50_S264_L006	5.2034	2.95164	2.68143	1.09529	4.50502	2.83954	4.03847	7.32807	6.49996	4.69953	3.95589	4.61765	2.68837				RPL12	11.0044	11.5952	7.5509	5.19928	6.72656	8.3706	3.36877	5.36352	6.91133	6.93522	0	6.39369	5.56041	11.6048	10.6738	11.4517	9.32308	10.9475	11.9171	8.45204	10.7704	10.7161	11.1647	11.3191	10.0789	11.0219	11.1712	9.84676	10.4277	11.0168	10.6805	8.86663
AFO554A6_S220_L006	6.69052	3.87335	3.38754	1.31368	4.38537	4.51277	6.23833	7.6452	6.26368	5.11064	5.69178	5.39528	4.0129				RPL18A	9.9571	9.68436	7.08417	0	4.80839	5.53045	0	5.824	7.65549	6.8627	0	7.06178	6.15117	11.0674	10.4416	11.8929	11.9847	11.2699	11.0655	11.1614	12.11	9.95185	10.9497	12.593	10.0713	11.0524	11.7895	10.7879	11.5322	11.9098	10.4172	11.7312
AFO554A80_S294_L006	4.84394	3.73027	2.84953	0	3.67435	2.42332	2.06753	5.79218	6.14513	3.5683	3.82949	4.031	1.51634				BEX1	0	9.98827	2.72901	5.41988	0	0	3.02148	7.88069	0	5.29462	4.41819	4.1235	6.13504	0.895303	1	1.48027	11.437	4.15704	11.7126	9.91418	0	9.4748	1.13093	10.7181	10.9539	6.00854	8.35257	8.94225	10.6285	10.2639	0.678072	8.27123
AFO554A333_S171_L005	7.20888	2.86856	3.93575	1.38907	6.13119	2.46197	6.13671	8.36611	6.34728	3.46344	4.33345	6.37713	2.07182				C6orf48	11.1749	5.89603	0	4.90014	5.94298	6.5656	9.5224	3.47508	0	0	5.82222	4.55459	14.4681	9.9511	10.0685	10.4811	1.3505	9.85515	10.6603	10.6559	0	9.98625	9.57539	8.67867	7.09339	10.2961	2.85997	9.15778	8.56476	9.67122	1.0072	9.18366
AFO554A40_S254_L006	6.10077	3.53197	2.721	1.33726	2.66729	2.65202	6.29403	6.68779	6.54948	4.44048	5.1371	3.34706	2.94575				ATP6V0B	0	4.53045	8.35751	4.5552	0	0	0	2.72247	0	0	0	11.5096	6.44907	8.83599	1.05658	9.62662	0	1.52607	10.2078	10.5158	0	0	0.31034	9.88789	9.95373	0	0.669027	9.18187	8.57954	1.93357	0	10.4376
AFO554A16_S230_L006	5.10887	2.24542	4.14661	2.02209	4.3731	2.6088	3.02328	7.26143	6.07217	4.72636	3.61276	4.44918	5.19461				WASF2	0	1.32193	0	0	0	10.2209	0	2.25399	0	0	3.96993	13.2413	1.79909	0.695994	8.0983	0	0	0.695994	6.73998	7.72581	9.28644	9.33528	0	6.17113	0	7.82031	0	0	7.43279	3.73444	0	9.21279
AFO554A127_S143_L005	1.44466	1.56269	1.15872	0.553795	2.29467	1.65069	2.56674	4.56467	4.06996	2.5388	2.23487	2.7101	2.02978				IP6K2	4.40871	2.61824	0	6.85287	7.78208	4.45615	1.848	0	5.06264	7.28882	4.93687	4.73064	3.31759	0	1.33914	10.0824	1.39506	0.400538	9.3563	9.06835	9.53997	8.73721	6.88618	7.82909	0.992768	6.90761	1.38957	0	1.30451	8.99166	10.009	8.71239
AFO554A379_S211_L005	6.09989	3.02571	3.59206	1.77644	7.13052	2.09526	5.55792	7.89913	6.68214	4.51588	4.04746	4.99358	5.26093				RTRAF	0.871844	0	4.30232	0	0	0	0	0	6.1811	0	0	14.2744	1.57046	0	9.24517	1.5008	9.00127	10.1276	8.9596	0	9.21444	3.9782	8.4146	9.07553	9.63058	0	6.62234	0	8.19687	0	1.51602	0.0703893
AFO554A77_S291_L006	6.64603	3.03	2.50198	0.166214	4.26873	2.28924	2.5232	8.13566	6.43407	4.36558	4.26954	5.03791	4.35862				UXT	9.26585	0	0	0	0	0	0	0	7.12371	7.74732	5.38647	0	0	0	3.24945	0	9.05585	1.53107	9.09405	0	9.77793	9.97012	0	9.73266	0	0	0	9.92254	9.3269	9.19648	2.26003	1.79077
AFO554A149_S161_L005	6.82946	2.43469	2.98237	3.49658	3.9484	2.87078	1.64958	7.16801	6.54735	5.26691	4.20449	5.75143	5.06528				SNRPE	4.32265	0	3.78973	7.04898	7.69766	7.09128	3.20006	0	8.37751	0	0	6.63996	4.41616	8.20261	9.89983	2.78869	2.56316	9.57329	10.8188	1.81558	0	10.4964	0	11.1656	3.86295	1.7866	10.5619	0	9.02547	0	1.03562	0
AFO554A296_S134_L005	5.77916	3.56401	2.71606	3.77252	4.82607	2.92557	4.98606	7.27477	6.90439	4.35733	4.14093	6.07933	7.21095				GTF2A2	0	0	0	7.29278	6.2891	0	0	3.80219	6.36772	0	0	0	5.29131	9.09252	0	9.88423	1.19535	0	0	8.48555	0	3.9364	0	0	9.27149	0	7.96769	0	1.53605	7.82286	1.36177	2
AFO554A230_S228_L006	6.09233	3.40314	3.11627	2.49209	4.22603	2.89855	5.77505	8.07066	6.58972	3.36253	4.45786	5.8088	4.56709				TOMM6	3.87873	4.32984	4.2854	0	6.88984	0	2.9279	0	0	6.09022	0	0	5.44725	8.18225	9.30124	0	0	0	8.6738	9.08675	0	3.86691	1	1.35614	8.60944	1.5656	1.03562	0	7.27891	0	8.38685	1.09761
AFO554A302_S140_L005	5.05261	1.52301	2.23038	0.721376	2.94183	0.999268	3.89688	4.1381	4.46827	2.3113	2.24498	2.59027	1.52751				SIVA1	0	4.48027	8.40655	0	6.11728	0	12.4642	2.77821	6.43446	5.80684	5.54751	5.21607	5.65507	8.98465	2.79077	1.60407	1.43296	9.22347	9.06404	9.10069	10.0957	0	8.4616	9.52186	9.201	0	8.40378	10.1256	7.98903	8.74083	10.5683	1.22651
AFO554A28_S242_L006	5.11548	2.16805	2.64007	0.965079	3.53279	1.84485	4.26801	7.53222	6.2231	4.43083	4.08749	3.82752	2.77653				SSR4	4.12184	10.3157	8.44894	0	0	7.41591	0	3.24945	5.89045	7.48043	0	4.80323	0	9.14944	7.42433	1.32193	0	10.9573	9.873	8.97462	7.32021	8.80478	0.9855	10.1722	7.93505	0	8.86335	7.61412	8.79834	9.8767	1.0072	0
AFO554A17_S231_L006	5.9996	3.454	1.7887	2.18357	5.30533	2.56797	2.68	7.27467	6.38411	4.35141	4.43595	5.00728	3.57722				ALDH1A1	10.9611	4.75489	11.2015	4.72083	0	5.14731	11.8984	2.90881	6.3505	3.78346	6.14547	5.18903	6.47573	8.78614	2.73985	9.84087	1.15056	9.33439	8.99141	9.08071	8.92976	9.6169	10.3315	0	10.2273	7.86895	6.93168	11.0636	9.68636	7.85898	8.59697	5.90497
AFO554A313_S151_L005	4.59352	2.31378	2.42059	0	4.31167	2.03375	3.39136	4.33764	4.53605	3.35481	2.65377	4.90769	3.03041				HIST1H1C	8.4353	8.8661	10.7359	0	0	7.34234	11.4522	0	6.88154	0	6.07617	4.80684	7.22805	12.3015	8.55228	2.45943	1.81147	8.17418	8.96726	7.9863	12.4773	8.07559	9.8378	8.56796	9.33608	9.94452	10.4934	10.9922	1.79077	7.97865	8.25814	12.1197
																	IST1	4.43896	8.7492	10.1629	3.07895	0	6.24165	1.62293	2.19219	6.59604	3.99095	8.82158	0	4.18349	0	3.23573	10.5632	0.344828	0.594549	6.84323	9.83831	5.2407	3.72137	9.83988	9.27601	1.51602	8.8831	0	10.0716	0	8.99376	0	6.38042
																	SSB	0	4.49761	9.43946	4.82324	10.103	10.3247	0	1.62761	4.1635	13.3085	10.1949	0	3.37573	0	8.81919	0	0.367371	10.4398	7.60014	9.2115	3.7666	10.0514	7.87946	6.15664	0	8.29039	8.35927	10.5572	9.10014	9.10784	5.97522	2.5008
																	ZC3H15	8.27352	2.37573	9.33231	5.97797	4.97315	0	1.07724	0	6.21315	3.76129	0	0	0	8.52642	9.00189	6.06113	8.01151	8.45195	7.53239	6.09022	8.283	9.70366	4.26604	6.72955	8.06835	10.0032	7.65592	8.50434	8.49514	5.62527	2.31615	8.30989
																	SF3B5	4.5373	4.05224	9.52225	4.96717	0	6.18011	3.47249	3.08066	0	5.74658	0	4.61941	6.05224	9.91189	9.58327	9.32037	10.7104	10.1131	4.68257	8.95452	9.49115	3.58616	8.82359	0	9.52511	1.98185	10.0196	9.12151	8.90752	8.80358	9.8883	8.74446
																	EIF3L	2.80735	3.96717	9.59898	4.19613	7.72069	5.95722	12.5312	1.9855	6.46123	0	6.23439	3.35896	7.10832	9.82861	8.74853	10.1261	1.72683	9.57565	9.44485	9.83864	9.56893	8.63923	2.33628	0	1.5008	7.28771	0.516015	1.5509	2.68482	1.04264	8.50978	2.1177
																	PSMA1	9.70063	4.75809	3.20789	6.09466	6.67426	6.18011	13.0138	2.01436	6.86851	5.90111	6.23093	4.79129	6.22226	9.25593	1.23266	0	0	0	9.23893	10.2619	0.632268	11.7789	1.23879	9.03053	4.52419	11.3545	10.4858	2.29278	9.94354	10.8833	9.39727	9.66441
																	CCNI	8.40697	0	3.23573	5.09845	3.02857	7.36405	0	3.27053	6.86617	11.3236	3.36036	14.3895	0	0	1.20163	7.24821	7.0433	8.7846	9.37513	2.64155	10.3967	5.31252	0.176323	8.71634	7.34172	7.28873	7.29747	1.95233	6.42727	3.44095	5.36492	8.92178
																	CHD1	0	2.30743	5.28873	8.72908	1.95233	0	0.411426	1.46467	3.35755	7.29112	1.9782	2.15056	2.41414	2.45154	6.62965	4.44361	6.88935	7.15583	9.3484	5.73145	5.89966	3.488	6.57561	8.65503	8.54905	1.92979	8.38728	2.72901	6.59006	8.6367	1.60881	8.53317
																	MSN	6.15178	2.92029	2.61589	3.37434	0	6.64024	0	1.774	2.96347	2.8953	3.38267	2.58736	3.05311	3.67016	0.526069	8.61842	6.9273	7.26407	5.86171	1.35614	5.98436	7.96982	0.443607	7.78914	5.9279	6.03804	8.03177	7.23496	3.76447	1.30451	5.94813	7.0332
																	NKTR	8.21524	3.88069	7.10622	6.09255	1.81558	0	4.7761	5.51317	4.09761	0	7.45162	5.13299	5.67948	6.21762	5.75622	8.46544	7.43779	6.3194	3.11437	4.70044	9.20962	3.34625	7.45327	0	1.93734	10.506	6.51901	8.22781	7.78385	3.39917	3.84499	6.94169
																	SPTBN1	5.65478	5.66278	9.29251	0	1.59455	0	0.555816	1.20163	2.02503	0	1.26303	1.07724	2.01436	9.38563	6.58045	5.65621	8.64238	7.14098	4.80632	0.704872	6.96993	8.16697	7.38189	5.94298	6.7046	6.77109	5.37051	0.411426	1.22651	6.32481	7.2385	6.63081
																	JUN	6.95303	6.44062	6.17552	3.0054	2.69153	3.42358	0.704872	0	4.57713	0	0	3.24184	3.2032	0	6.42911	7.01067	7.15279	2.48543	0.214125	1.95606	7.35076	7.59313	3.66676	0.189034	5.27984	6.57016	7.20731	2.67129	5.32661	0.286881	0.925999	6.99865
																	GABPB1	3.93546	7.55005	11.239	6.62527	4.09255	3.79909	0	1.88362	0	2.31034	3.44095	4.14568	5.21451	7.23372	9.71631	9.01279	0.464668	7.49297	4.97269	9.12068	2.3978	11.3018	4.60229	9.16955	0	10.3576	6.94509	9.65482	10.0796	9.72065	1.1375	9.34296
																	JMJD1C	10.6221	11.0495	0.584963	0	4.21723	0	0	1.97085	6.79168	0	5.84775	2.42761	5.42794	0	9.22381	7.62271	0.214125	7.78038	7.33825	8.58188	5.16471	9.7465	0.124328	0	4.01346	1.82375	0.545968	2.23266	8.48055	7.854	0.918386	7.96999
																	KLF6	4.45812	9.39656	3.42626	0	3.19061	3.99458	2.07724	4.06091	5.18666	6.88154	2.68032	5.68566	5.75622	0.422233	8.82525	1.98185	1.76129	6.23917	0	10.0277	5.94883	8.87055	1.16993	1.28096	9.98255	9.46371	9.71342	1.55582	8.86409	0.731183	0.201634	6.08789
																	ARID4B	2.21101	0	7.52489	3.24184	6.23362	6.59887	1.59455	2.33056	4.11936	5.31034	1.9782	5.59006	9.55836	6.52669	7.23726	0.739848	2.02857	0.739848	8.68503	8.25918	9.65943	9.39763	7.57319	9.39397	0.238787	7.54736	0.201634	6.45582	0	1.97453	0.298658	0.286881
																	STK4	3.52607	4.01525	10.7626	5.82629	4.85599	6.37295	0.432959	3.52231	5.65478	6.70694	4.81506	2.78869	4.87381	9.11022	7.90388	2	9.00037	8.51861	9.081	8.99941	9.37154	9.89898	10.2413	8.65331	9.46856	10.1656	0.765535	8.18056	8.82766	0.669027	1.02148	1.3505
																	ITSN2	9.48764	4.32337	9.89031	2.90497	0	4.21801	1.73118	7.04865	0	3.81352	5.28281	4.03386	3.16672	7.46442	8.77165	0.9855	8.9635	0.189034	8.74096	6.49153	10.2098	8.81381	9.19439	8.77344	2.8953	8.28933	7.68734	8.03815	1.7137	0.632268	2.17632	7.63445
																	ZRANB2	8.96469	3.0993	9.73659	0	0	0	0	1.1177	5.02414	0	0	0	2.64847	4.32048	7.09793	1.50589	5.12557	6.34092	3.76341	0	9.04193	0	8.75355	6.42324	5.97085	5.56864	5.48414	8.4591	5.28281	0	7.41532	8.5331
																	SMCHD1	4.04614	0	10.0339	1.9855	1.62293	2.24489	0	7.18597	6.52638	1.91839	0	3.01792	2.50843	8.53446	8.89221	1.1177	4.17073	8.75429	6.98208	10.121	8.93198	0.731183	9.79972	0	7.83946	6.78973	7.58361	6.91552	8.71266	3.53356	8.18006	8.91955
																	GADD45A	7.65198	4.29499	2.32481	4.65363	6.67172	0	0	3.76553	4.81711	5.43962	0	0	0	0	0	1.74416	7.62476	4.14893	0	0	0.83996	7.56894	0	0.807355	0	9.73191	0.443607	0	7.73992	9.75751	6.12329	0.83996
																	RGS2	4.66562	4.44956	3.15704	4.52042	5.11103	7.44675	2.27501	4.70653	13.5386	4.48607	0	4.20555	6.46793	0	1.35614	1.73552	1.36177	0.933573	10.9233	1.01436	0	10.5595	9.80975	0.516015	1.04264	2.25701	0.895303	10.5484	9.19325	9.08372	0	0.687061
																	STMN1	10.2408	4.16912	2.77189	0	5.61559	0	12.9391	0	5.30488	0	5.01078	4.11603	5.55305	0	1.49057	9.02522	1.58496	9.5796	1.20789	8.98368	1.67807	8.18105	1.0635	9.01159	9.39513	3.82883	8.4363	2.30451	8.80148	1.43296	9.32245	0.62293
																	SPINK2	5.49121	0	0	0	6.81583	7.34713	4.88264	0	6.78934	0	0	0	6.33217	2.26903	0	0	1.96717	0	2.18269	0	3.24031	11.3974	8.56875	2.44095	9.34303	0	0	2.47249	1.93357	9.17792	9.5895	0
																	XBP1	4.2032	8.95655	3.11603	5.75141	4.7252	0	1.77821	3.66903	6.35226	4.79597	3.88947	0	5.18666	8.95913	0.475085	10.4668	1.33342	9.61796	9.35544	0.464668	0	2.79701	1.20789	9.57533	9.99762	2.96717	0.687061	0.933573	0	1.52607	0.31034	10.2439
																	ENSG00000260708	5.16551	4.1127	0	0	0	6.25493	3.54844	0	7.37313	0	5.9697	4.70099	5.1534	8.64911	0	2.36737	0	0	8.79883	8.58026	6.31651	0	0	0	7.44485	0	0.879706	0	1.09761	0	0	7.34421
																	RNASET2	5.05832	0	0	6.01369	0	0	2.14405	2.19219	0	0	0	11.2878	5.51001	0	2.33056	0	0.782409	0	5.51444	0	1.94486	0	8.63507	9.28552	5.51096	1.64155	0.604071	0	7.2502	7.59432	9.0424	0
																	BNIP2	3.96347	2.9279	2.14731	1.53107	5.86641	4.82782	0	1.86394	5.9357	5.51728	5.25663	4.26679	4.48156	0.863938	1.59455	4.33414	3.89821	1.67807	8.54357	5.78188	0.15056	7.43929	8.73193	0.0976108	9.08672	8.69209	7.80954	1.18269	8.56495	8.80729	7.87572	9.94676
																	SPINT2	4.09592	4.82985	0	0	4.29939	4.43229	0	3.07039	5.68313	4.62702	4.29793	4.35473	4.91073	8.68247	1.87184	1.66903	8.94228	0	8.59656	0	6.93758	0	0.286881	0.565597	8.70325	9.46471	0	0.748461	1.17632	1.21412	8.6762	8.56335
																	ILF2	3.12763	5.37504	3.8125	0	4.69877	0	0	4.13914	6.57137	5.00315	0	3.85798	3.42358	0	9.56661	0.847997	9.00692	7.80497	9.11213	8.78277	0.956057	3.64155	0.970854	8.94822	0.871844	3.18745	0.286881	1.36177	10.0353	8.95667	9.20596	8.73464
																	EIF3H	8.01915	0	3.9279	3.70155	5.37156	0	2.42492	0	0	0	4.60763	0	5.79597	0	1.09761	0	1.80735	9.76837	8.93127	1.62293	4.76765	0	5.9397	0	7.20701	9.81716	0	1.69153	7.21568	0.757023	0.757023	8.44692
																	MAP3K8	0	4.49313	4.24565	0	4.85599	6.55964	0	2.74631	5.51412	5.14934	0	9.04442	4.67976	0	6.98277	1.03562	0.238787	0	10.3237	0.31034	1.03562	3.09085	0	2.76341	7.73478	8.32337	5.98982	7.82979	0.722466	3.20789	1.28688	8.00366
																	KLF10	6.27929	3.24336	8.85938	2.34483	4.32048	5.52262	1.29866	2.37851	6.15684	5.41718	3.20006	3.43296	4.88264	0.432959	9.44671	1.25096	8.76792	8.56784	0.454176	8.81096	0.31034	3.65992	0.432959	0.847997	10.2573	0.85599	0.713696	0.739848	1.3505	1.83188	1.03562	1
																	PPP1R15A	6.65607	6.12474	3.73335	3.58616	4.17233	5.93357	0.9855	4.10518	6.88338	0	4.1334	4.77768	4.33271	0.31034	10.1441	0.765535	0.83996	2.37851	7.14057	9.41682	3.75489	6.33682	6.24432	0.704872	4.84649	0.863938	4.14893	8.05154	0.650765	0.604071	0.555816	9.72841
																	NCOA7	9.09305	2.77821	4.55397	2.41954	2.9279	0	0.807355	0.641546	4.8334	3.27947	0	2.08066	0	0	5.80607	0.903038	9.62613	0	0	9.9511	0.321928	2.75489	4.35896	5.26454	0	7.76454	3.83188	7.81346	0	0.189034	2.80529	0
																	ATP5C1	0	3.32769	8.65528	0	6.3966	6.25456	3.67243	3.32912	5.96023	5.85674	5.17712	6.18706	8.19436	1.8679	0	9.64875	0.613532	2.02857	0	5.62293	0	2.8679	8.50696	8.91486	8.32048	9.6351	0.475085	0	6.18725	3.34908	0	0.505891
																	MRPL16	0	5.36317	0	0	6.34323	5.13832	1.71809	3.52732	6.13402	4.71864	0	0	0	7.011	0	9.68766	1.53107	0	0	0	0	0	5.96878	0	0.516015	8.08055	0.757023	4.94064	9.15175	0	9.10575	0.790772
																	CHD9	5.29352	7.06307	3.97269	0	0	4.14241	0	6.95896	5.70819	6.11624	0	2.78031	6.59604	8.92751	8.64818	9.47598	9.54643	1.82375	1.22651	10.631	0.516015	10.7388	9.02708	8.95242	0.0565835	9.52205	8.98743	10.3794	8.13843	9.01787	8.22988	9.2485
																	CALM1	0	9.00554	9.06711	0	0	0	3.08576	3.60526	0	0	0	0	2.72247	7.98846	0.9855	2.37573	8.49358	0	2.17632	7.90436	1.81558	0	0	1.48543	8.72775	8.25894	8.50537	9.93365	1.81558	6.68524	0.669027	0.111031
																	PLAC8	0	0	0	0	6.46074	0	4.35896	0	5.48961	6.5821	0	0	5.98732	9.54191	1.12433	9.11541	10.0692	1.87971	0	6.10056	6.48059	0	0	2.54597	9.86993	9.49789	10.0517	2.23879	0	0.400538	0	8.79295
																	SOD1	0	4.43363	0	4.45088	6.74349	5.50684	0	3.83289	6.86975	6.06048	0	0	4.58796	10.6408	0	9.0993	0	1.68706	9.32944	1	9.60635	0	0	1.38957	10.5217	9.08818	0	8.38832	9.08927	0.731183	9.18232	0
																	S100A4	3.86295	5.51791	7.89851	0	6.8674	7.80465	0	3.73335	7.30086	0	0	0	6.40905	9.11759	1.81147	0	9.91935	8.28184	0	2.6017	9.49997	0	0	0	1.43296	8.70363	0	0	0	1.81967	8.95539	1.26903
																	SOCS2	10.9722	8.51928	1.60407	3.78869	12.4272	7.21772	2.62527	2.40599	5.66306	0	6.21956	5.50048	3.99548	3.70929	1.01436	0.632268	1.38957	1.28688	6.00473	8.70891	2.36177	2.80323	4.85898	0	0.275007	1.20163	3.72792	8.82645	7.93363	9.56293	3.86691	5.97384
																	2	7.87227	2.96532	8.5614	0	0	6.65907	3.05485	3.57289	4.50398	0	4.76394	3.25096	4.65821	8.93561	1.12433	2.23573	1.71809	8.66494	1.59932	9.01153	1.79077	3.26153	10.4861	0	0	1.62761	1.91839	8.9414	8.54859	9.91168	8.61732	0.669027
																	HSPA5	6.74362	9.15919	9.51286	3.38819	4.67412	3.2854	1.42761	3.89239	6.12226	5.32193	4.07724	8.36667	4.28021	5.88606	8.77551	2.72247	1.09085	0.713696	0.903038	1.10434	2.62527	4.74524	0.704872	9.25871	10.8592	0.555816	7.67596	5.02857	1.0635	7.75722	8.28323	1.08406
																	TMEM59	4.01078	5.55244	3.0036	5.99707	5.39712	11.1976	1.20789	3.03738	6.99469	4.81967	0	0	4.09508	9.20337	3.10434	1.23266	9.93261	10.4686	9.61684	0	1.61824	10.8276	8.67709	1.7866	0.226509	2.02148	8.35724	10.3027	8.78699	8.8895	8.49597	9.77959
																	ZNF706	4.27798	0	4.25626	6.30652	5.89579	7.03452	0	3.86691	7.08087	7.12856	5.25248	6.93628	2.75061	9.03367	9.26838	6.87566	8.93705	9.22161	9.87561	0.298658	0.275007	10.175	1.07724	0.963474	0	1.85599	1.60407	0.344828	1.66448	8.73505	9.17677	7.60592
																	VDAC2	0	5.54009	3.74416	0	4.86493	0	0	2.59216	6.75902	5.39266	4.66846	0	0	0	0.871844	0	1.67356	10.0189	9.98358	0	1.3505	0	9.24674	0	0	9.53728	0.344828	8.90674	8.80358	6.98071	9.90736	10.0282
																	CCNH	4.05224	4.7252	3.52482	0	8.3147	0	0	4.03562	8.24375	8.26407	6.01792	5.31542	5.30232	9.36623	1.1375	7.27836	2.57289	9.28311	9.28864	9.96356	2.62059	6.09529	1.81967	0.970854	0	0	1.53107	2.26003	1.37295	10.8694	1.65535	9.61208
																	IRF1	2.84599	0	6.09993	0	7.82063	4.2211	0	4.47184	6.76115	0	0	2.71589	0	8.01441	0	0	0	0	0.400538	0	9.08103	6.91803	9.07345	6.54551	1.46467	0	1.21412	0	0.545968	8.97757	0	7.44741
																	CD53	4.04439	5.55152	9.64658	0	3.97085	5.99367	2.09085	3.60999	5.91719	4.31179	0	0	6.18468	8.46748	8.92309	1.69153	9.8209	5.55612	1.22033	0.526069	5.50557	7.27473	6.26341	0.454176	9.90872	0	0.948601	5.45943	8.63568	8.47082	1.07039	0.613532
																	TSPO	4.69933	0	3.58376	0	5.94977	0	0	2.59932	6.25663	0	0	4.08321	5.27947	8.72652	1.4489	9.58022	8.79695	9.02461	0.941106	0	8.68029	4.09761	0	0	9.67864	0	8.26233	0	1.16993	6.8622	0	10.1719
																	CD164	3.99095	9.38165	3.60999	3.56316	3.851	0	0.970854	3.65878	7.16118	6.64227	4.20085	4.50144	4.70598	0.250962	10.9175	1.60407	7.92166	3.77083	8.93472	8.76673	1.23266	9.44261	8.09165	0.757023	9.25184	0.344828	9.24294	8.85016	8.58056	0.495695	0.823749	0.722466
																	HOPX	2.99277	3.25852	3.54102	3.72574	5.89506	0	2.75489	3.76447	0	6.29389	2.61353	4.98504	5.8334	0	1.58496	9.24477	0	9.82539	0.815575	9.81461	9.17901	4.43696	8.11666	0.815575	10.0339	9.02381	0.594549	0.948601	9.53964	0.910733	0.641546	8.62399
																	TALDO1	5.9222	4.59991	2.22342	0	5.76527	0	2.46728	1.92979	6.88801	6.0237	0	5.0387	3.91934	0	0	9.69035	7.95152	0.604071	0	1.26903	0	0	8.19249	0.895303	3.74093	0.62293	9.46901	10.5251	0	10.3172	0.443607	8.40071
																	NDUFA11	4.7148	5.13627	0	0	0	0	0	0	0	7.04407	0	0	0	1.0635	9.97502	0	0	0	0	0	1.88362	0	0	1.54102	7.97034	4.25776	0	0	0	0	8.36072	7.99537
																	RSRC2	3.83592	6.30104	3.3147	2.98732	0	6.41312	3.68594	3.41819	0	0	3.86592	4.24336	3.16993	0.367371	9.46734	9.45921	1.4957	7.95088	0	0	1.38405	8.27515	9.75387	9.56219	6.7267	1.02148	7.75522	0	0	8.50997	9.18475	9.73907
																	NAMPT	2.70929	6.44692	1.85997	4.53356	4.69655	7.84009	1.28096	0	6.02525	3.58256	1.87971	3.64962	5.50811	7.86962	0	1.0072	1.24489	0.15056	1.26303	8.11499	1.73118	10.6301	0.613532	0	2.93168	5.82171	2.74201	1.26903	8.97467	6.10182	0.298658	0.475085
																	JUNB	8.39378	4.95327	7.12774	0	4.6017	5.38232	2.19219	2.28392	6.31814	4.00809	4.00809	4.2555	4.20242	7.08969	8.60555	4.98868	0.62293	6.98003	0	7.31134	0	0	3.62994	0.669027	0.321928	1.51602	8.79935	0	0.831877	0.565597	0.516015	0
																	SNRPC	4.74846	8.00445	3.65191	0	7.31994	0	4.35966	4.34696	6.34163	7.05972	5.70874	0	6.40905	9.26585	1.55582	2.09085	2.31615	11.3671	10.2352	8.89594	10.7481	0	0	9.96852	10.2364	1.04264	8.92855	9.51722	9.02738	9.02398	9.56487	1.21412
																	SLC25A6	4.47962	2.42223	2.83794	4.57592	3.46467	0	0	3.43429	0	10.9963	2.90881	4.03914	0	4.40735	8.08736	0.871844	8.114	8.15841	0	8.03557	8.14954	4.13668	7.87603	8.41815	8.35584	3.5741	7.33958	7.75736	0.739848	0.687061	9.67227	0.799087
																	RBMX	8.17537	9.99733	2.6017	5.47735	3.50843	0	8.18725	2.50843	5.33307	5.13299	0	7.2891	3.13258	0	1.4957	1.13093	9.10863	1.7137	3.24489	3.39094	7.54164	2.13093	3.97728	9.09874	3.15056	0	9.4776	5.23151	1.23266	3.26604	9.93555	4.78973
																	TMEM123	8.25692	2.54844	10.1052	2.25399	6.12247	0	3.15218	5.06609	5.07211	6.20105	3.10266	5.12763	4.41143	6.24736	9.46387	1.54102	9.40455	2.38128	10.0195	0.226509	9.50666	2.20163	0.275007	6.33914	6.79142	0.250962	8.35588	9.37297	1.41143	1.64616	5.70072	0.275007
																	CD99	0	3.90111	0	0	6.24508	5.04963	2.61353	2.57773	0	7.59231	0	5.55612	4.52544	0.604071	9.10567	0	8.40965	0.695994	7.56963	3.93546	5.23534	0	9.06229	8.8241	8.94732	7.43796	7.97957	5.63836	7.67701	8.87836	0	0
																	DNAJC8	9.81428	0	9.67311	0	3.86888	5.59455	0	2.46467	5.55674	5.17273	0	3.01078	4.41414	0	5.82197	6.00293	0.400538	6.32157	5.24945	8.85109	7.36115	0	6.82629	8.70425	1.19535	6.77492	9.23802	6.4363	7.80336	6.02237	5.04483	0.83996
																	HLA-A	7.78391	4.28096	9.10607	0	5.76235	0	0	2.45681	0	0	0	0	0	0	8.35874	5.54133	1.62761	10.3711	0	8.51487	3.49953	0	9.32645	7.85325	0	8.18284	1.25701	0.978196	7.44328	9.428	9.50369	8.26585
																	SET	1.63227	2.02857	8.36308	3.851	10.4308	0	0	0	0	0	0	2.19849	3.51349	2.18269	9.27733	2.77189	1.70044	1.38405	8.77959	0	6.65793	3.9855	7.1983	7.4797	8.62245	0.286881	7.87381	6.5659	7.37643	0	6.89942	7.38076
																	CIRBP	0	4.80064	6.93227	0	4.21956	0	1.59455	0	0	4.5509	0	0	0	0.575312	8.3966	6.59842	0	7.77617	6.87418	4.90689	0.731183	5.94111	7.88166	7.33476	7.45935	7.94579	5.0063	8.22168	0.485427	7.76904	5.82426	0.918386
																	SEM1	0	0	5.50621	3.35614	0	0	0	5.09803	7.42601	4.53667	0	3.33199	0	0	7.06026	8.0549	0.495695	7.84053	6.73118	7.87067	0	0	0	0	8.0581	0	7.21849	7.86307	8.03557	7.13781	7.69516	0
																	KMT2E	4.95466	5.63923	1.40599	8.76901	6.66661	6.19397	12.7477	3.53481	0	0	3.88753	15.5331	5.12184	0	5.03386	8.22313	10.2509	1.19535	9.47586	8.192	9.51958	0	8.40216	8.70795	5.62819	9.57077	6.29994	11.3419	9.48331	8.72622	0.847997	6.78398
																	DCP1A	3.94673	1.27501	1.22033	9.51657	9.66979	10.734	2.22033	1.53605	6.04286	9.42036	10.2359	6.66263	11.8168	1.37851	1.54102	10.2245	9.5372	8.32679	9.49645	0	4.91265	6.55781	9.15555	0.367371	0	5.01257	0	5.77952	7.42761	9.02887	8.60781	1.27501
																	RAP1B	3.39094	4.77347	10.4576	5.58616	6.04767	0	2.62059	2.61353	11.8475	5.34163	2.91839	6.29682	5.14731	10.0367	1.73118	2.5509	10.6194	8.81689	10.1406	10.4483	6.97808	9.77502	9.09212	1.57531	7.36089	7.65442	1.37851	10.0943	6.9046	9.26259	7.7161	9.86627
																	CARD19	7.54782	4.13914	0	0	0	0	9.5218	3.18903	6.54148	5.85325	6.69028	7.24317	5.18943	0	0	9.62233	8.54365	8.91253	9.30182	9.60153	0	0	10.2035	8.27338	0	8.01223	8.433	10.4548	0	1.41684	7.53162	8.74174
																	EZR	8.82505	1.99639	7.56293	4.23879	0	0	6.84134	2.39232	5.13627	14.436	3.74631	2.926	4.28688	8.14364	4.80581	3.17951	8.45697	6.16591	0	1.82375	0	3.04963	8.73549	7.98596	0.632268	8.74789	9.58101	1.59455	0.678072	4.25475	6.89518	7.3996
																	TAGLN2	3.55827	3.64386	8.42152	0	4.81506	4.62117	2.5509	3.0072	5.22535	5.16993	5.17752	5.43429	6.50208	7.23668	1.16993	1.18903	9.07119	10.1152	0	9.14558	10.6975	9.06999	9.63187	1.02857	9.65166	9.16719	10.0108	1.38957	7.52239	8.57667	10.3263	9.84726
																	HEBP2	5.95977	0	0	0	0	0	0	0	5.35473	1.78241	4.53481	0	0	6.2447	0	5.77742	9.54512	7.82292	7.46565	6.91061	8.16108	9.81879	7.90183	8.2456	7.26303	7.67856	8.03061	5.22574	8.65241	8.07996	5.22458	7.50438
																	RNA5-8SN5	8.97281	0	0	0	0	0	0	11.1905	9.51556	13.2473	0	0	0	8.07296	7.20271	8.26045	6.68103	8.04963	9.82311	7.26772	8.64082	8.47362	6.9028	6.32301	9.02915	8.12366	8.29223	7.97877	5.69237	6.54257	6.97991	8.17268
																	RNA5-8SN5	8.97281	0	0	0	0	0	0	11.1905	9.51556	13.2473	0	0	0	8.07296	7.20271	8.26045	6.68103	8.04963	9.82311	7.26772	8.64082	8.47362	6.9028	6.32301	9.02915	8.12366	8.29223	7.97877	5.69237	6.54257	6.97991	8.17268
																	RNA5-8SN5	8.97281	0	0	0	0	0	0	11.1905	9.51556	13.2473	0	0	0	8.07296	7.20271	8.26045	6.68103	8.04963	9.82311	7.26772	8.64082	8.47362	6.9028	6.32301	9.02915	8.12366	8.29223	7.97877	5.69237	6.54257	6.97991	8.17268
																	RNA5-8SN5	8.97281	0	0	0	0	0	0	11.1905	9.51556	13.2473	0	0	0	8.07296	7.20271	8.26045	6.68103	8.04963	9.82311	7.26772	8.64082	8.47362	6.9028	6.32301	9.02915	8.12366	8.29223	7.97877	5.69237	6.54257	6.97991	8.17268
																	ENY2	11.4586	0	0	5.53013	0	6.50621	3.04614	3.84298	6.26716	5.70515	5.55275	5.84975	6.73403	9.87147	1.76977	2.09761	9.87784	1.63227	8.77327	11.5758	9.26327	2.36737	8.65875	8.97143	9.22292	9.27172	9.54724	9.2734	10.0888	10.0063	8.24532	8.58706
																	UBL5	3.9514	0	9.03562	0	7.20379	0	0	4.69599	7.10161	0	0	14.4772	6.71232	8.78031	9.00885	0	11.31	9.18725	0	8.75872	0	9.3196	8.72308	9.40512	8.0217	10.3468	8.16596	8.70684	9.06318	10.103	9.40401	9.81017
																	DDIT3	9.6067	5.17632	9.57099	0	5.69627	5.62936	13.1423	4.70543	7.46361	6.1375	5.99571	4.79909	7.12474	10.3744	1.98914	6.63996	2.37851	1.85599	9.49863	7.80536	10.6601	3.19692	10.8132	6.52716	9.18078	0	11.0469	11.4655	10.083	2.07724	9.72797	9.36626
																	MYL12A	0	3.61353	8.61386	0	4.93074	6.62994	2.94673	5.65935	6.79766	5.21801	4.33557	4.04089	3.9222	10.0477	1.52607	1.73118	8.8839	0	0	10.7306	1.07724	9.89886	1.5656	10.1498	8.85527	10.5458	9.85367	9.91982	8.95495	1.17632	8.9778	1.51602
																	MLLT3	4.93026	6.65964	9.78681	6.09782	6.54813	9.54988	3.19219	4.08066	7.26012	0	3.87086	2.65306	5.78947	9.1955	2.52857	9.83205	9.88798	6.39506	6.11478	8.38884	0	9.36087	2.09761	0.613532	7.02614	0.411426	0.238787	7.73281	10.4669	4.30889	6.16048	9.77768
																	TAF9	3.50843	9.74534	9.39285	5.6851	4.24717	5.98003	0	4.28762	0	0	4.19061	4.86245	5.3427	10.1822	1.08406	1.81967	1.63691	0	10.8645	0.871844	0	0	10.0953	0	1.25096	4.10685	8.5016	1.60881	10.3054	9.89877	10.0643	6.70196
																	IDI1	7.25106	9.79123	9.886	4.57773	3.29866	6.30561	4.54844	3.06178	5.63081	4.90159	2.75061	4.69098	6.14078	8.71703	8.54253	0.565597	4.9486	1.66448	9.86569	0.815575	0.411426	3.36877	9.06846	0.695994	0.584963	6.53947	0	10.1382	9.37645	7.98931	9.48132	9.16594
																	HSP90B1	4.98048	4.20945	10.3882	0	2.9855	6.20359	0	3.55827	4.91695	12.9961	6.52215	3.53605	6.27034	10.1026	2.30743	0.678072	4.44095	3.96717	0.713696	0	1.73118	3.69377	4.81865	8.26543	8.63898	9.69935	0.887525	0.31034	0.389567	8.75051	0.485427	8.83924
																	MAP1LC3B	4.47314	3.09592	2.02857	3.4019	4.53792	3.81967	1.63691	3.72137	5.96486	4.35614	3.40599	0	5.31904	7.65005	1.48027	9.00296	8.5895	0	6.47768	0.641546	0	2.64155	0	0	8.67603	0	9.89497	1.19535	0.505891	4.86888	5.66704	8.67553
																	ARL6IP1	3.07724	4.37504	9.24629	2.91265	0	4.36247	2.91265	2.96162	0	7.05517	4.51665	3.27501	5.49281	0	0	9.03848	7.25786	7.68082	7.21946	0.799087	7.25786	0	7.18478	0.275007	8.65112	7.4663	8.23448	7.54133	6.14384	7.0899	7.20016	0
																	LDHA	9.82187	4.56071	3.59455	10.1477	4.65134	12.6155	1.58496	4.16752	6.92813	6.16772	5.70044	3.36597	5.86121	0	10.0152	1.7137	0.495695	1.28096	9.36901	5.8748	1.54102	4.63575	10.0171	9.20923	8.86663	9.04223	8.81845	0.895303	9.19554	8.91731	9.35894	1.42223
																	SUMO1	10.5012	5.44593	9.24253	5.71342	0	9.92147	0	4.28392	6.87946	5.37121	5.66647	0	5.76261	0	2.31615	1.98185	9.56419	3.30305	8.06021	1.80735	0	10.5537	9.06883	0.790772	8.62399	7.57803	9.08892	7.91319	8.7323	0.669027	0.807355	9.70876
																	SRSF7	3.74953	0	8.43079	2.99639	6.75087	5.1534	2.78869	2.29866	6.89627	5.46009	5.70929	2.71589	0	10.1033	10.1107	2.30159	1.38405	0	8.44601	0.575312	7.95425	4.35755	1.09085	1.23879	1.54597	9.79677	1.07039	9.01962	9.53842	8.97685	1.23879	8.53699
																	DNAJB6	9.36245	4.70984	9.37186	4.61176	0	4.61471	1.3505	8.83245	7.32157	5.30779	5.51916	3.90881	4.96717	8.68692	1.41143	0.454176	4.80374	0.790772	9.9369	8.46021	8.84787	9.55616	9.14919	0.422233	0.659925	6.42543	9.43477	8.51096	9.29494	9.83292	1.8953	6.01926
																	BEX4	0	0	3.852	5.54504	0	4.93546	3.15056	2.74846	5.91169	5.87725	5.10852	0	5.30159	0	10.7394	1.86394	8.82588	10.8822	0	0.604071	1.55582	11.0015	9.87833	0	8.9589	0	8.56708	1.1635	9.47525	1.43296	8.88689	8.87363
																	HLA-DQB1	5.05441	4.95559	4.77873	0	0	4.58195	4.97177	4.35826	7.82299	6.95594	0	0	6.18408	0.613532	2.23573	2.17632	7.24022	10.7862	6.46581	8.71826	7.98436	10.0981	1.64616	0.422233	5.28318	9.39985	4.70708	7.98168	7.88972	8.60466	10.5516	0.555816
																	HLA-DPB1	3.60288	7.50438	7.35887	4.26978	0	6.06415	12.7984	3	5.75141	0	4.26379	0	6.6761	0.948601	10.2659	1.86394	8.85322	9.20552	9.74776	1.99639	10.0028	10.2044	5.47768	0	9.28619	9.00014	7.42181	1.32769	7.94322	8.33347	11.001	10.7185
																	GPX1	3.16511	10.1672	7.13586	0	4.93546	6.39146	11.7423	0	5.2426	5.22226	5.20828	0	5.87676	8.98245	8.36072	1.81967	1.27501	0	4.17073	8.15558	10.2858	7.62359	8.83444	7.48824	7.54874	9.46807	7.48888	0.815575	9.8071	2.04264	8.18185	9.0305
																	SNRPB	2.98185	3.22497	9.20631	0	0	0	0	2.40327	0	5.88606	0	3.55949	5.81967	8.26275	1.19535	2.1635	9.21999	7.97917	0	8.66842	9.64254	8.96674	9.39236	10.2217	9.4545	8.68057	7.7366	8.18557	8.13617	7.27696	9.51739	9.94967
																	MATR3	7.92428	5.56071	9.48448	10.3601	6.7703	7.73376	11.88	3.66107	6.88399	7.29793	6.55949	4.32337	7.53761	9.46401	10.0371	2.16027	8.435	7.99084	0.799087	4.37851	9.64721	9.99701	9.27291	8.10967	8.14563	9.94698	4.68706	6.81173	9.28529	1.64616	9.57628	8.26772
																	VIM	8.25955	9.93254	0	3.71699	3.61824	4.37504	2.28983	5.88582	5.95907	5.49025	10.3945	5.09761	5.54319	8.63376	4.01167	0.83996	5.27761	8.8174	0	6.35579	10.9699	9.38677	8.5886	5.45812	10.6331	9.76424	11.0194	7.89451	8.76258	10.4488	7.12278	6.75782
																	SF3B1	9.36056	5.32048	4.30597	0	3.92695	6.51302	2.8953	4.22882	3.70708	8.79129	0	4.72083	5.73471	7.87049	7.60133	8.09851	7.38241	4.41075	3.97177	7.77788	9.94879	9.81465	9.31857	1.15056	8.4463	9.97166	9.56472	9.93565	8.81311	8.42957	1.83188	8.15477
																	RPS7	8.73995	9.63902	0	0	5.47671	5.91289	3.08916	4.54535	0	12.3842	4.62234	0	6.01502	8.96258	8.49309	9.01098	8.65671	8.37734	1.80323	2.40327	1.81967	8.38875	7.57266	9.69756	8.50954	4.78241	9.10108	9.34114	10.0363	9.05387	9.04573	7.89342
																	GNAS	5.82731	5.4353	4.81147	0	3.93829	6.79662	3.10601	3.9486	0	10.8941	4.29205	5.18031	7.49193	9.34755	9.01583	1.51602	2.12433	9.45607	2.67129	9.76544	5.61353	9.74963	8.94152	10.5956	0.298658	9.49432	4.06523	8.96999	9.9755	8.58399	9.72253	10.8107
																	ELF1	8.41422	4.35544	2.66221	2.92979	4.79025	4.24336	1.74416	3.62761	5.8382	0	3.76871	5.39403	5.48478	4.69877	8.96613	9.05826	1.50589	6.74349	6.65406	8.0814	7.37234	7.8936	7.67659	7.6732	8.39673	6.31759	6.51033	6.50478	9.84134	8.26256	10.4195	7.60777
																	SRRM1	10.2625	6.49554	1.07039	4.71918	12.9592	7.0798	2.28688	4.76871	3.70708	6.63212	5.88753	4.24336	5.85699	7.2484	9.22207	3.88166	9.88754	7.88503	0	7.24384	10.0661	9.19478	7.31615	9.16972	8.68951	1.85599	8.33949	8.98635	9.81179	8.33123	8.63517	8.30902
																	NBDY	2.38957	0	0	6.6153	4.93734	4.69877	0	0	0	4.2854	5.45812	0	5.48446	8.39836	2.01436	1.58976	9.19859	9.91338	8.58007	8.44157	9.12892	3.23113	0.344828	7.71039	8.75879	8.05365	1.01436	8.72124	9.31877	7.87461	8.98778	1.10434
																	ZNF207	4.20633	3.84499	3.63459	2.86394	0	5.48156	0	4.74201	4.81813	4.88996	4.70819	2.58976	5.08704	0.163499	0.669027	0.722466	6.19061	8.72277	6.17033	0.659925	1.32193	2.84599	0.443607	9.16486	10.2662	0	9.05875	9.4953	9.15886	7.00876	1.90689	1.26903
																	RNMT	4.90737	0	2.98914	0	0	6.62439	0	0	4.25475	4.20006	0	0	6.51396	8.07398	7.4776	1.46467	7.92136	8.8889	6.63648	3.24641	0	0	7.68762	7.43555	7.00394	9.40629	0.475085	4.47379	8.64032	6.71521	8.74473	8.31673
																	EWSR1	3.10266	6.5935	9.24653	0	6.06695	0	0	8.9276	4.61471	5.74685	4.35262	2.04264	11.0078	7.4165	7.71788	2.36457	1.63227	3.21412	9.70974	9.88095	8.18992	0	6.91121	0.201634	5.93192	4.36317	0.389567	6.72874	8.703	9.02865	5.02192	5.9507
																	CSDE1	3.32048	1.88753	3.87578	2.02503	2.81558	7.0994	9.13018	2.70266	3.50208	3.43563	2.54597	2.28096	5.22497	8.71637	1.51602	1.38405	8.71864	8.90644	2.12763	8.77482	5.51065	6.82617	1.25096	6.82731	8.84599	2.90497	0.659925	8.90872	8.45158	4.86146	9.04201	1.18903
																	BIRC2	8.90872	0	2.72465	0	5.45976	3.5097	2.7137	0	0	3.92029	0	5.40633	3.12598	4.64097	2.62761	0.400538	0.238787	7.13883	6.94427	9.06937	7.78221	9.91284	7.47614	6.15259	7.61897	5.33628	5.2384	4.61058	4.83491	6.13873	6.23955	5.9855
																	PRRC2C	9.68935	4.94673	9.1579	0	4.14975	3.33485	0	7.61257	4.9397	3.32048	4.68874	4.53854	4.06178	7.77452	1.25701	0	0.475085	9.14858	0.137504	1.18269	6.76898	10.4548	1.4957	8.18953	7.19131	7.08545	7.62037	8.18185	5.6343	6.57077	8.80684	7.86716
																	PTPRC	10.7747	11.4332	11.0083	5.13791	5.1819	3.96717	3.49825	4.77505	3.64386	2.68706	4.48027	1.63691	4.76713	1.56071	8.43492	8.79954	8.20252	1.79494	8.0955	5.04308	6.41836	10.7541	9.97044	3.64962	8.7019	8.06232	9.5181	6.37938	3.75596	2.52356	6.30214	9.40856
																	UBXN4	10.4026	4.96901	11.3791	0	5.24907	3.48285	1.91839	4.43095	6.95408	6.16088	3.70266	5.62059	0	7.72165	9.16297	9.64971	0.765535	7.48374	10.5411	1.75275	10.278	10.2092	9.656	3.24945	8.21839	9.00823	6.88069	1.58976	10.2393	9.04078	9.50034	9.07772
																	BTG2	8.49777	3.06867	6.765	3.38819	6.20065	5.04002	11.1882	4.41819	5.69265	4.3427	8.25314	2.26003	5.74819	7.59193	10.1969	1.848	1.60407	10.1305	0.286881	9.93105	6.75007	6.64082	7.06609	1.25701	8.36593	7.18349	8.19111	7.53107	7.18031	0.918386	8.45968	8.78807
																	ANKRD28	4.56255	7.33271	9.80395	0	3.91839	4.36667	0.594549	4.42559	4.97361	0	4.51096	2.76765	4.87774	4.36247	0.748461	1.88362	1.43829	7.67906	2.21723	3.54102	10.0731	8.92736	9.42198	3.96625	9.78247	9.54353	1.46989	9.43848	0.584963	1.02148	8.51566	9.03952
																	DUSP1	2.04264	11.3677	5.27724	2.93923	5.71315	5.2149	3.38681	2.14405	7.27882	5.36492	2.93923	2.66221	6.28633	10.3585	1.35614	0.356144	7.03925	8.80768	5.77109	9.68075	2.76765	10.8561	8.87498	8.83412	10.6111	9.7081	9.14101	9.12091	5.55766	8.60515	9.59061	9.19778
																	TCF4	5.93782	8.03056	7.19061	4.13093	9.44861	12.8001	0	1.60407	5.98937	4.97682	5.28688	8.47529	3.80839	8.18532	9.03969	7.50327	1.93734	4.2426	9.92742	3.80323	9.23295	7.70743	8.10884	5.51791	8.0663	8.5614	8.55589	0	9.76938	7.70404	3.11936	8.31936
																	HNRNPA3	3.73335	3.54473	9.80679	1.75275	9.7733	11.1458	12.1835	2.10434	6.15097	0	12.4901	12.3715	6.43912	7.10737	0.790772	6.08364	1.15704	1.30451	8.76059	8.21325	7.40395	9.90191	8.90253	0.389567	2.19535	7.53201	9.15305	8.55888	7.64818	8.50541	8.35284	8.7487
																	NRIP1	1.35614	8.21374	7.65821	2.04614	0	0	0.641546	1.59455	5.7241	3.42895	4.62469	0	5.75622	0	4.0993	6.72928	1.38957	1.40599	8.44576	9.33269	6.4663	7.8382	0.815575	6.60703	4.26903	4.20867	1.33914	8.48844	7.4082	4.8089	7.77109	5.24565
																	BCLAF1	0	7.38241	9.21062	3.54844	2.99639	2.85798	9.07633	0.815575	6.15117	4.51412	4.10434	1.48543	7.27305	0	0.333424	9.6664	0.659925	0.910733	8.82515	8.85851	9.36025	9.35826	7.3175	8.35812	5.72574	2.25701	9.23393	5.68566	0.238787	8.02531	8.88261	8.63521
																	SFPQ	11.2849	6.53372	7.91175	3.85997	6.69613	4.83086	3.31034	2.15381	3.94111	8.29159	2.93546	3.49953	3.12433	7.49289	0.992768	6.75596	6.59081	9.03094	7.99424	7.69474	10.1933	11.0131	9.26903	7.97419	7.36028	11.0026	5.48188	8.09302	0.847997	2.05311	7.69669	6.69738
																	PNISR	2.09085	8.4843	8.85571	6.72751	4.14405	3.59335	1.5656	3.19849	5.25776	8.9954	3.25248	3.99729	9.82332	8.6838	1.72683	0.678072	0.659925	8.39099	8.59723	8.1499	8.77023	9.44843	9.19975	7.52239	9.0297	8.20345	0.189034	9.98171	8.32112	7.63132	8.06415	5.37573
																	HIF1A	9.58367	10.769	8.35883	0	7.71774	3.45286	1.19535	3.23113	5.69794	3.94298	4.62644	5.40633	9.44946	8.50462	2.31325	0.378512	5.84046	8.96035	6.50653	10.0582	8.82715	9.1307	9.02987	8.21873	4.14649	11.0858	4.34483	7.89288	5.20555	7.53621	8.62183	7.5691
																	SRRM2	4.4019	4.98459	8.53796	0	0	3.0072	0.748461	0	0	4.79442	0	12.6544	0	0	7.47102	4.31179	1.79909	1.48027	0	7.99033	8.71459	4.65535	7.80607	7.83561	1.46467	8.33163	7.99571	9.05553	8.49001	0	7.71198	7.96919
																	RN7SL2	0	0	0	0	0	0	6.6476	0	11.3959	0	0	12.9933	0	0	6.46597	6.88862	7.81404	7.91564	0	6.25965	4.82222	8.10842	6.42543	4.15137	5.98277	8.62242	6.21412	8.18621	6.43696	6.32247	0	7.55758
																	H1FX	6.03826	7.43863	6.72329	0	3.96809	0	0	0	0	0	0	10.7489	5.07938	4.76182	5.39232	7.13072	5.58346	7.86802	6.38905	7.77433	10.0382	6.96162	7.53403	5.23266	3.82477	6.31433	7.47021	7.37556	7.0917	8.8524	6.97865	8.51881
																	NEAT1	6.83238	10.4728	9.14484	2.01078	3.27501	1.94486	0.238787	8.6576	3.15218	6.76871	3.54967	10.6579	6.20065	6.57546	1.55582	8.32278	6.91121	5.85748	4.5404	6.02702	7.27622	5.07168	7.08406	5.24489	8.64868	7.142	5.01659	8.07788	6.38853	7.09677	7.52834	7.17562
																	SEC62	9.739	4.63749	10.303	0	0	0	2.76129	0	7.98726	0	0	0	1.64616	3.59932	8.73985	7.94421	8.68905	0.505891	1.81558	7.76719	9.822	8.54948	8.6418	7.3497	0	0.124328	8.09424	9.47707	9.61003	8.75816	7.51049	9.53518
																	SRSF11	7.2709	9.77916	7.20926	3.75809	5.19731	3.9982	0.799087	3.60526	5.52795	4.53792	2.70044	6.63212	5.2604	8.09186	6.80374	8.86081	6.41464	7.7666	8.72223	8.26871	9.25923	7.61029	9.24598	9.57497	6.47703	2.19535	5.39849	8.03083	8.49305	7.90207	7.14017	8.75782
																	HLA-C	8.52521	4.82375	2.54597	0	0	6.91719	12.3345	3.32912	7.08704	0	4.65592	0	4.16752	5.50048	8.57357	2.10434	2.02148	7.39592	6.18824	8.1443	5.49506	8.99574	1.18903	7.6233	7.40948	8.23965	8.91379	9.55808	8.62348	9.11463	9.31386	8.31967
																	NDUFA4	10.0801	2.38128	1.57531	3.75702	3.41549	6.48543	1.07724	2.07382	3.82985	0	5.14078	4.0009	6.28817	9.32211	7.50176	7.23926	8.47188	8.36602	9.00408	7.25701	6.9377	8.94959	5.88313	7.39318	4.71315	5.95791	8.48357	6.69321	8.08146	8.23242	4.87431	6.02658
																	RPL22	7.03298	8.39874	1.76553	3.79597	4.38543	7.95594	1.09761	2.10769	0	0	12.6714	9.87057	3.07895	7.53099	8.1068	9.40361	4.75969	6.88716	8.9969	6.58376	7.77656	6.98937	7.88874	4.68482	6.3844	2.26903	6.97877	6.58271	3.94205	7.23218	6.94486	7.41929
																	SNHG9	0	8.74231	7.85811	0	0	0	0	0	0	0	0	9.7246	0	7.27342	8.56735	8.25654	6.93145	6.61662	8.15649	8.16842	8.75942	7.43371	8.00944	10.084	8.30241	6.95536	8.35341	8.61934	5.79779	7.30961	7.49657	7.15036
																	ELOB	0	4.37156	6.75248	0	0	0	0	0	7.07028	0	0	0	5.50462	9.24448	8.69063	8.44166	8.15583	1.5008	8.60574	9.1375	0.970854	8.69	8.90075	9.31553	7.89154	9.19948	7.66192	7.91862	8.03105	8.00276	10.1459	6.96
																	MBNL1	6.33914	1.60881	9.10512	0	4.63923	5.62848	0.604071	1.64616	5.24298	3.42223	0	0	3.60644	1.21412	1.30451	8.27729	8.77066	5.97108	6.62804	9.44342	9.00787	7.87946	8.89924	8.25125	10.2656	5.80426	4.49057	4.37851	8.03859	6.80761	4.69377	9.16682
																	YTHDC1	4.16511	4.82018	9.90701	0	0	4.60999	2.65764	1	3.34341	0	3.78764	2.14078	2.57289	7.0376	1.31615	7.33092	6.25304	6.69028	7.91331	4.82579	8.59556	6.39472	8.37156	8.12531	0.594549	4.66562	4.3978	0.275007	8.53947	5.07682	4.47638	7.4302
																	ATP6V0C	7.98846	0	2.28392	0	0	7.09708	0	3.16189	5.81147	0	0	0	5.31288	5.13668	5.68594	0	5.09719	8.96258	8.04007	6.78856	6.41735	7.30278	8.03188	6.89118	2.9782	7.21742	7.60888	6.88179	7.17622	8.21378	7.73166	7.62286
																	LRRFIP1	8.53197	9.92515	9.53524	0	0	3.4957	2.93546	2.81558	7.15563	3.33199	3.08406	5.99571	2.62527	5.73796	7.16199	9.29561	8.27431	5.62469	6.65091	9.28889	7.73674	9.16677	9.0728	7.61846	7.77808	7.65464	8.77251	6.95187	9.00115	6.77268	6.94907	7.82915
																	ZFP36L2	5.38474	9.28165	5.26153	0	4.44956	4.29131	3.94486	1.4489	4.91313	4.83744	4.80684	3.853	7.30049	6.43879	3.03562	6.91421	9.93134	5.08831	8.42987	6.36772	7.73904	9.61101	4.20555	7.55021	8.65388	4.37365	7.97734	6.47768	4.67864	7.95913	6.91564	9.34243
																	ATF7IP2	4	2.52356	0	0	0	0	3.07724	0	0	6.23993	5.56316	5.17113	7.17642	0	12.3311	0	9.82552	10.007	1.61353	1.70929	0	0	9.3953	2.18269	9.588	10.6314	10.887	2.63459	1.38957	9.34087	9.71419	2.62994
																	ATPIF1	0	5.66619	0	5.71973	0	0	0	0	6.48059	8.74561	0	0	0	0	9.50464	0	1.65535	11.0779	9.38909	9.18284	9.43089	0	1.42223	8.86722	10.1499	9.88463	8.81919	0	0	8.89597	5.1635	1.43296
																	DYNLT1	0	11.6446	3.91552	0	5.40361	0	2.50589	0	0	0	5.70377	4.50906	2.61589	0	1.23266	1.76553	1.58976	9.62084	0	1.72683	9.49763	0	6.13914	9.18755	8.39545	1.23879	9.83624	8.72948	9.20014	9.18438	10.3793	0.831877
																	SYPL1	3.94111	2.38405	3.52356	3.80839	5.86666	4.17313	2.1177	3.41414	0	5.25663	5.0321	0	5.67582	8.92564	1.64616	1.40054	0.286881	1.15704	9.24434	11.0473	9.66261	4.20477	1.03562	6.31397	0.790772	1.73552	7.63684	9.43548	0.584963	0.669027	0	9.62799
																	CD47	2.62761	6.35226	4.23266	0	5.98459	0	0	2.83592	0	6.69544	0	5.68398	6.22516	6.5818	2.11103	4.2854	10.5104	9.38381	9.25203	0.632268	8.98003	9.95479	0.739848	0.815575	0.475085	9.98295	6.09445	1.56071	0	1.25701	9.28276	8.45828
																	GTF3A	4.4019	4.67694	3.93168	10.4976	9.77297	5.12474	2.34199	4.32984	0	6.66192	7.22949	0	6.06113	9.6241	1.25701	2.01792	9.23802	9.1772	1.1375	9.13581	8.19962	6.59649	8.77942	1.01436	0.970854	0	8.08417	1.38957	7.48261	8.8505	8.99387	9.0153
																	S100A6	3.67243	4.12598	7.08417	0	0	0	12.0984	3.17313	0	5.83668	0	0	6.72942	9.34523	1.37295	1.92979	10.1891	10.5298	8.87397	7.51325	9.54626	6.55643	7.13473	9.16704	9.70525	6.7039	8.77119	2.22959	0	7.28605	9.57206	9.76276
																	NEDD8	0	5.19692	0	10.2015	0	10.0548	0	3.31325	0	0	5.06307	7.1979	8.68815	0	9.50355	0	8.83374	0	0	1.93734	7.76653	10.6582	8.63459	9.50766	8.81602	1.40599	8.5874	0	8.59257	9.68708	0	1.02148
																	PSMA6	0	4.92884	0	6.08895	0	6.60185	12.6872	2.87774	5.21218	0	5.04789	0	4.71534	0	1.1177	10.2518	9.0903	0.9855	2.27202	1.07039	0	3.35896	9.28494	0	1.95233	1.16993	1.67807	0	0.773996	1.58496	0	0
																	LAMTOR5	2.78031	4.46989	10.3735	0	0	0	3.10266	4.20711	0	0	5.88362	5.10098	0	0	1.9782	0	8.88493	2.83188	0	11.2763	6.91397	3.96717	10.6451	9.04401	9.98576	9.51284	8.17642	10.5054	10.7803	10.2772	8.71256	9.20801
																	GABARAPL2	5.26153	4.17792	9.89739	4.14323	0	0	0	3.76235	6.59917	5.01436	0	0	5.25927	9.40491	8.5719	8.90623	8.97005	9.06313	8.77043	9.10423	0	3.88362	0	8.78143	8.80213	10.1344	10.0682	9.0219	1.42761	1.03562	8.62826	9.05086
																	MZT2B	7.18021	0	0	0	0	0	0	0	5.53138	0	0	0	6.34696	9.51367	0	0	0	0	0	0	0	7.14751	0.782409	8.29572	7.51854	7.7389	6.63952	0	7.28086	0	7.21354	9.03078
																	LUC7L3	0	0	8.11863	8.079	0	0	0	4.54164	4.89724	2.17313	3.29866	3.35473	8.77274	2.16027	0	7.08948	1.11103	8.81762	5.90352	0.495695	8.62231	10.1692	0.516015	8.1015	8.42798	8.68601	7.87141	8.6811	1.38405	1.28096	0	6.13832
																	NDUFB8	3.85599	0	8.82467	5.04832	0	7.63314	2.90111	0	7.36999	0	0	4.69766	7.69418	0	10.8517	2.47768	2.16027	0	10.1057	9.31538	0	11.0896	9.25955	10.5165	10.5712	9.41185	8.93973	9.46646	9.96151	9.91733	8.67069	0
																	CAPZA2	1.71809	4.57168	3.08066	9.23817	6.29462	6.16511	12.4067	4.17871	7.9455	5.41244	3.68145	3.46989	5.97591	0	10.5421	8.88506	1.03562	8.33284	8.85683	10.0533	0	1.09085	8.94892	8.61051	0.298658	1.02857	8.58161	7.78365	8.23731	9.95463	3.97728	2.42761
																	NDUFA13	0	0	2.52356	5.85798	8.18408	0	0	3.89045	6.44195	0	6.32211	5.478	4.31759	0	9.42528	9.11463	9.93896	8.3394	8.59425	1.64616	0	7.2993	0	7.45878	8.37682	0	8.62823	7.39077	0.669027	7.886	8.14292	0
																	OSER1	3.20633	4.92505	8.98934	4.25701	3.89821	4.65306	1.37295	3.89433	5.25701	5.774	0	4.90063	5.41041	0	0.516015	9.09703	9.66089	9.459	8.63891	1.17632	0	3.19061	0.333424	7.51278	1.13093	9.26636	10.2354	8.70484	9.81227	8.46744	9.04344	0.807355
																	PRDX6	0	3.51475	3.62527	0	4.97085	0	0	2.87774	5.32229	5.30597	4.44758	0	6.14731	0	0.454176	10.3176	1.09761	9.30713	1.95233	9.44692	0	0	0.298658	8.41282	8.59813	7.03782	9.43858	9.28079	9.20345	9.72787	9.09774	0.286881
																	CALM2	3.89433	3.29278	9.98993	6.48462	4.70653	5.94626	0	3.22651	7.07082	5.01033	4.11437	3.6427	5.04045	0.389567	1.91073	4.68145	4.71699	10.2462	10.3707	8.93823	0.871844	2.59455	1.26903	1.08406	10.4049	3.43029	8.70456	10.1907	1.81558	0.9855	8.76931	3.774
																	SLC25A5	10.5377	4.04002	9.24617	3.6893	0	0	3.45022	4.34127	0	6.62834	6.25323	0	6.06005	0.584963	3.02326	9.85557	0.516015	9.46848	9.22106	0	0	4.5373	3.71809	7.40216	9.93515	1.15056	8.68703	0	0.495695	9.19687	0.422233	9.67016
																	EID1	2.68032	3.13093	2.69377	5.40667	3.30159	0	11.9505	0	3.71699	0	0	2.48027	6.45713	9.24167	8.27705	8.61453	0.495695	9.82173	8.61302	6.73213	3.27352	0	0	7.79617	9.64811	7.93375	7.88136	0.389567	5.48864	7.59999	8.37012	6.73417
																	EIF5A	2.86592	4.79753	3.54597	6.3156	7.30022	0	11.9617	2.24184	4.89869	5.56316	7.29572	4.97223	5.66903	8.82248	1.5509	8.35944	7.74651	9.85395	7.85487	1.55582	8.36868	5.02414	1.17632	9.24277	9.32989	0	7.73857	7.62979	1.25701	7.79662	0	8.51834
																	ENSG00000235174	0	10.6395	0	0	0	0	0	0	0	0	0	0	0	8.90138	9.57456	0	9.83267	9.93905	10.2739	2.23573	9.82739	11.8148	8.46352	9.07304	8.11915	9.25611	0	10.1427	0	0	0	2.20789
																	VPS29	0	4.43496	3.46074	0	6.68986	0	0	2.73985	0	5.40259	0	4.26228	0	9.90215	7.21111	9.01795	8.53419	2.63691	7.22236	1.69153	1.79494	11.5468	8.23936	0	8.78637	1.66903	0	8.75869	8.3853	8.3208	0	8.57372
																	PSMB3	9.37706	5.98778	0	6.53543	6.23993	6.91624	0	3.18269	0	0	0	5.20594	5.86592	0	10.8383	10.7793	2.01436	0	0	9.26826	0	7.52152	8.68506	0	9.11673	6.0635	1.77821	7.13083	0.910733	2.53107	0	1.76977
																	PSMB6	0	8.28679	3.39506	0	0	0	2.97636	0	0	6.30378	5.0072	5.11228	4.61941	3.29278	0	1.5008	1.96717	9.57856	0	0	0	9.41395	1.50589	9.19303	1.05658	9.58312	8.85443	1.1375	8.69146	0	0.695994	9.38256
																	SNHG5	0	11.5432	7.26913	0	0	0	0	0	0	0	5.46074	0	0	6.6851	8.95504	9.5071	8.3458	1.19535	9.42158	8.27966	0	10.7227	0	8.96861	9.77423	6.73958	0	0	0	8.30076	8.0607	2.02503
																	C14orf2	0	12.1719	3.8166	6.05028	0	8.12117	12.6347	0	0	0	5.09381	0	0	10.5178	8.37899	8.807	9.82117	9.74668	7.99016	0	8.4279	8.85278	1.51602	9.35617	10.6202	8.73379	8.59205	9.46039	8.23554	7.90959	7.96359	8.48551
																	USMG5	0	0	4.43162	0	0	7.92327	0	4.94813	0	7.46197	6.80864	0	0	8.35711	9.0834	10.6085	0	9.82176	0	0	9.08643	0	1.02148	8.32405	0	0	0	9.78728	8.81269	8.26379	8.57444	8.63938
																	EIF3F	0	0	4.19219	0	0	5.31361	0	2.26604	5.90183	0	3.98914	3.41278	3.86592	4.89821	9.62659	8.35103	1.25701	9.72947	1.07724	0	0	2.87578	1.44361	8.8707	0.992768	1.13093	8.51763	7.38094	9.18948	0	9.32973	7.83283
																	PSMA2	3.6241	4.0781	0	5.98071	5.54998	0	0	3.07553	4.38267	4.36877	5.92244	3.16511	10.6357	0	10.9617	1.22651	9.0695	10.7165	8.95852	8.66807	4.52732	2.44361	1.87578	8.0945	2.62293	8.80742	9.86196	8.74362	9.77783	1.57531	9.78149	9.68937
																	TSTD1	3.88557	0	5.20046	10.9984	0	7.21742	3.61471	0	0	0	11.7596	5.63198	5.31904	0	10.2276	1.52105	0	9.20814	10.8061	0	0	9.10161	2.32481	8.76573	8.68664	9.22764	9.04573	3.19692	1.81967	1.20163	1.62293	2.22651
																	PSMA4	9.64202	0	1.37851	4.66505	5.80426	6.36912	2.72683	0.782409	0	0	6.10413	0	5.01748	0	7.89851	0	1.20789	6.83769	6.71425	2.03914	5.32625	4.57289	0.863938	10.3903	0	1.44361	9.3966	7.32544	9.03906	0.659925	8.23936	0
																	PRR13	0	0	2.94298	0	5.31252	0	0	3.09592	0	0	0	0	0	0	6.5624	9.34474	0	0	9.67992	0	1.04264	3.43563	1.02857	8.49029	1.82782	4.97499	7.81762	1.4489	0	8.45488	5.84071	0
																	APRT	0	4.80941	0	0	0	6.26491	0	4.09339	0	0	0	0	4.40599	0	4.79857	0	2.17632	0	8.63514	1.44361	0	0	0	8.45339	0	0	7.66612	8.78591	8.7493	7.94117	0	0
																	LAMTOR3	8.10884	4.26303	0	0	0	0	0	2.44626	5.90256	6.21004	0	3.90593	5.91504	0.799087	0.887525	1.38405	0.536053	2.40599	9.90509	8.96795	9.93592	0	8.95487	0.9855	0.495695	0.695994	9.32995	9.56769	9.87258	1.87184	8.58033	0.765535
																	EIF3K	5.57016	0	2.93168	0	0	0	2.97636	2.88557	0	0	0	0	0	9.01195	10.2186	1.25701	8.83425	0	0	0	10.1985	0	1.41684	5.01078	9.58293	9.7399	8.90893	1.76129	8.46111	0.731183	9.04778	9.81897
																	EIF3I	0	5.79727	8.61493	0	0	0	0	1.82375	6.31542	0	6.07232	3.15866	4.91169	8.52046	10.7668	0.970854	8.31388	0	0	8.7128	10.6636	0	8.69606	9.04775	9.07866	0	8.4503	0.632268	11.2259	9.51156	10.311	10.8334
																	GUK1	0	9.04595	8.64332	5.61853	0	0	3.33771	3.56803	0	0	0	0	0	9.99959	11.1843	2.49057	1.14405	1.73552	9.70922	8.49165	11.1886	0	8.49261	10.1173	0	0	8.34394	8.84934	9.38797	9.92364	11.419	8.83143
																	NGDN	7.29994	5.18785	10.1872	0	5.0798	0	0	0	0	7.75241	0	3.82985	5.57713	0	0	3.10266	1.36737	1.1635	9.38573	1.52105	4.24945	9.70385	9.32249	0	9.51793	0	0	0	8.75946	1.62761	1.55582	0.687061
																	SDCBP	3.32481	2.41414	3.91265	3.96532	4.38681	4.21023	0.695994	2.22959	0	0	0	4.09339	5.41481	1.5008	0.378512	1.24489	2.11103	0.687061	0.739848	9.76403	7.05485	0	9.0276	5.00315	6.6125	0	1.11103	0.432959	0	0.85599	9.00627	9.39926
																	SNX3	0	4.32841	3.43296	0	0	0	1.852	0	0	5.86691	3.98914	0	4.8212	0	1.95606	0.713696	0.62293	9.16398	0.933573	0.443607	1.84398	0	1.20163	8.41692	8.82299	0.799087	9.21327	0.879706	1.36737	0.963474	9.93233	9.0777
																	ARIH2	0	0	0	0	0	0	0	0	0	2.60407	0	8.49181	6.1914	7.19604	0	0	9.5863	0	8.26026	9.72576	0	10.2431	0	6.15462	0	7.06296	0	9.36273	8.29375	8.95437	0.176323	8.13699
																	BEX2	0	0	5.02237	0	0	0	2.12433	0	5.81147	0	6.59619	4.04089	0	5.78529	9.41162	0	8.54932	7.94298	5.88899	5.67412	1.07724	8.54562	9.27942	8.90914	1.05658	8.45878	8.68419	9.0508	5.53823	4.04002	9.3049	4.40939
																	ATP5O	4.01792	0	0	0	6.71754	0	0	2.49825	0	7.11842	0	0	5.48671	9.69434	8.79025	0	8.27938	0	8.77923	7.93275	9.48204	0	0.613532	8.43116	9.12732	8.61114	9.75373	9.39688	9.66148	9.36744	0	8.50898
																	OCIAD2	0	0	3.14405	0	0	0	0	0	0	6.6097	3.83895	0	6.45006	8.49414	0	2.92029	8.824	2.10769	0	9.08231	9.80961	7.43104	0	9.55288	8.20496	1.09085	9.68271	9.57503	8.20051	8.86239	0	1.4489
																	RAN	0	5.00315	7.45171	0	6.05702	0	0	3.53605	6.1418	6.22689	6.20965	6.8098	6.68468	9.95475	9.39605	1.41143	1.91456	1.3505	0.536053	1.34483	0	3.38128	1.29866	1.42761	9.05848	8.97725	8.82248	10.5961	9.53148	9.5358	1.58015	1.1635
																	WTAP	0	7.21461	6.455	4.13422	4.05745	5.78424	0	2.63459	0	0	5.92576	2.98914	4.60526	2.91265	0.713696	1.20163	0.669027	0.505891	0	0.367371	0.454176	0	5.7366	0	10.4643	0	0.62293	2.64386	0.773996	7.66342	0.695994	8.44882
																	WSB1	8.48039	5.1177	8.18517	8.75449	3.59216	3.81762	0	4.17073	4.2555	2.81558	3.2854	6.76115	4.95513	9.19431	0	0	2.51349	0	0	9.54309	0.505891	0	0	0	6.05983	0.918386	0	3.06178	0	1.26303	1.60881	6.63038
																	RBM34	3.58616	6.43879	7.18488	0	0	0	0	0	0	0	0	0	0	8.89306	0	5.83592	0.516015	8.11827	8.33423	8.47269	8.26139	0	5.99232	6.21082	5.59872	0	2.70487	5.37086	6.4941	5.83643	8.23769	7.181
																	EPC1	3.52231	0	0	0	4.91217	0	0	0	0	5.20085	5.30925	5.12928	2.22959	6.30542	5.32157	6.66377	6.64487	3.75061	10.3327	0	9.66363	10.1424	9.34937	3.85898	9.04273	8.69314	5.13299	10.9255	9.19695	1.59932	0.163499	2.60881
																	KLF3	2.47249	0	8.21213	3.96532	5.84046	4.37295	1.84398	0.687061	3.50335	4.35755	3.05311	5.45549	0	0	7.7449	0.495695	9.0232	1.99277	6.68328	3.75489	6.81967	7.23936	0.505891	6.83895	7.9046	3.21568	7.88978	4.22574	6.15967	1.91456	0.505891	6.09424
																	PHF20	11.1574	4.59515	8.71277	0	6.49937	0	0.443607	3.97728	4.07211	0	0	2.97636	7.27519	0.83996	1.02148	1.84398	9.08725	1.85997	6.99515	9.29317	9.41511	5.72656	1.05658	0	8.31764	7.01959	8.93649	10.4323	8.01385	4.97453	1.19535	7.90869
																	NDUFA6	2.74416	3.32481	8.39575	0	0	0	0	0	6.57652	0	0	0	0	10.167	9.38789	7.21936	7.97241	9.32033	8.77456	2.09424	0	0	9.3867	8.98556	7.48913	8.85661	7.15785	0.871844	10.1316	9.59779	9.04401	8.20819
																	H2AFJ	0	0	3.21412	0	0	7.33521	11.7018	3.24641	0	0	0	0	6.22997	9.37195	10.5126	1.31615	8.4168	2	0	8.52783	8.52892	6.78764	9.06159	8.69676	8.61261	9.70537	9.35346	9.29278	8.75749	9.3486	9.06657	8.93035
																	VSIR	6.89045	1.5008	2.8679	1.84398	5.30342	3.03738	0.948601	0.739848	0	0	0	0	4.86493	0	0	1.0635	0.124328	0.15056	8.00927	8.2908	3.93263	3.35896	9.08095	1.58976	8.80591	7.78411	0.0976108	4.89869	8.33235	9.02373	8.35733	0.275007
																	ETF1	8.24165	4.06781	3.32625	6.00045	10.2418	0	1.26903	4.09339	0	0	7.26847	0	3.35191	6.58301	2.19219	3.41278	1.27501	0.773996	0.201634	4.0036	0.978196	1.37295	0.748461	7.88527	3.52356	1.85599	0.275007	0.956057	8.23549	0.321928	10.2736	1.15056
																	CWC15	0	4.17073	4.78346	0	5.89263	6.68117	2.34483	1.72247	6.86765	0	0	0	4.68313	7.71459	1.70044	0	7.808	1.58496	7.90905	0	7.31596	9.15568	9.58995	7.68152	7.38569	8.23888	5.75729	0	9.38653	7.9219	9.11317	0
																	PDE4DIP	4.71205	10.4845	10.6467	8.54666	0	0	12.5051	0	6.16128	4.12516	0	0	0	0	0.275007	1.58976	2.10434	0.226509	0	0.9855	0	0	1.63227	7.1645	8.52093	9.70568	0	7.50454	8.94002	0	1.13093	7.60592
																	CSNK1D	0	0	7.50216	4.23649	2.01792	6.46222	0	3.29425	6.95105	4.80684	0	4.95047	0	0	5.85175	0	1.46467	0.83996	0	0	1.43829	0	1.1177	8.39588	0	7.33771	9.54323	10.1546	8.6961	7.90213	7.90863	9.80171
																	VMP1	4.05311	2.08746	9.50875	0	0	0	0	5.20046	5.69432	5.63836	5.53232	8.49861	0	7.44211	6.39695	0	2.09424	0	5.52011	5.55029	6.67497	0	1.22651	8.81503	0	0	0.782409	5.06996	7.4002	9.00031	8.98809	0.111031
																	CHD2	0	0	10.3545	0	9.49723	0	3.96625	4.26679	0	12.7695	4.08151	4.2211	7.25333	0	9.43973	3.7148	0.695994	5.44394	0	9.35808	9.52709	1.09761	8.75007	4.61058	7.25767	9.34105	7.33074	8.49466	0.163499	8.16967	0	9.17243
																	SLC25A36	4.74846	2.23266	7.89633	0	0	0	3.14405	0	0	0	2.18269	3.82273	0	7.09255	6.32085	2.29572	1.40599	9.2457	0	0.163499	8.75826	0	1.72683	8.26978	5.91886	8.5329	4.09424	8.5181	8.06221	7.79597	4.12433	8.0945
																	GNG5	0	3.8268	10.8401	0	0	6.69	0	3.60526	0	0	5.46761	5.1811	0	0	9.62363	8.63267	8.63481	8.09908	0	0	10.304	0	0	7.58286	7.89772	7.68895	0	2.68482	8.67299	0	7.49881	10.3354
																	EIF6	2.96901	3.94017	0	0	0	0	2.32769	2.29278	0	0	0	4.92077	4.75756	9.79445	0	0	7.13196	10.0906	0	0	0	8.48196	6.25531	0	8.52544	6.57107	8.20006	8.65033	1.80735	9.9441	9.7127	9.25718
																	CCDC59	9.21162	4.43496	5.78816	0	6.10203	0	0	0	5.07596	0	0	0	0	8.09672	0	0.790772	0	0.356144	8.24717	8.20672	0	10.6952	8.02409	1.45418	1.35614	9.94993	7.14078	8.28559	8.02076	1.43829	10.1086	9.2317
																	HSPD1	1.88753	9.95655	0	0	3.30012	0	0	0	0	6.37747	2.75061	6.33324	4.66391	8.83105	0.62293	0.31034	8.68619	1.70044	8.35535	1.7866	0.739848	11.1067	0.214125	8.03925	0.250962	0	6.02989	2.4957	7.00315	2.87971	0.214125	0.389567
																	GNAI2	3.70377	2.85997	2.52607	0	0	0	0	2.57531	5.34873	3.79909	4.34696	2.56071	4.32121	8.51901	0.378512	8.15315	6.29572	0	7.51175	8.70884	8.8432	3.3147	0.632268	8.64918	1.26903	0	8.3276	8.82238	7.91001	3.27352	7.75054	3.86888
																	SLTM	4	3.61824	5.35085	10.026	3.3505	10.4416	0	0	8.3565	0	4.83137	0	2.94673	0	3.60526	7.56621	10.0186	8.36484	8.0499	8.23554	0.400538	9.58862	0	9.23012	7.08321	2.03562	8.53169	8.98695	2.0036	8.51598	0	0
																	RAB1A	10.0079	4.47444	9.57069	4.54905	5.13914	0	1.70044	1.24489	5.70901	4.49889	2.78031	4.42761	5.29499	0	9.16279	9.14218	7.53683	10.7629	9.7256	9.4116	5.4121	1.89918	8.91916	8.90986	5.13668	6.35949	7.69641	8.78198	9.26723	8.70169	8.35262	9.61919
																	CDK2AP1	9.79928	0	2.61589	0	4.45615	0	9.55551	2.44361	5.78842	0	5.7926	8.03452	4.04963	7.26913	9.6858	10.3204	0.505891	9.03579	0	8.36378	0	0	6.63401	9.75882	9.64811	1.23266	7.79038	8.85019	8.66818	9.01452	3.43696	0.604071
																	PAPOLA	7.70439	0	3.96809	6.58767	2.80116	0	3.19061	2.67129	0	0	0	0	0	8.14934	2.71809	9.09606	8.01931	0.378512	2.10769	1.48543	0	0	7.99452	8.60537	0	0.250962	1.20163	7.22786	8.58969	9.55192	0.584963	8.79041
																	UQCRB	8.16249	9.59382	0	0	0	0	1.95977	0	0	0	0	0	4.22342	5.83441	5.8166	8.09582	8.23338	9.26094	8.46818	5.09803	3.83086	9.09935	7.46475	8.06743	7.97751	6.77373	8.95652	7.79669	7.63212	6.91588	1.32193	8.03958
																	UQCRFS1	8.57811	2.58496	1.73985	2.19849	3.60288	0	1.5509	0.948601	0	3.06523	2.20477	0	3.76129	0	8.01998	8.72676	7.11811	6.90989	7.88222	6.95977	1.89142	8.2446	0.137504	6.33718	5.24031	6.59694	6.32751	6.97705	8.43946	7.72656	0	0.137504
																	DDX24	10.2677	0	4.29352	3.17632	0	0	0	1.61353	7.49961	4.65306	0	0	4.72574	7.16822	9.64115	8.86394	7.24622	7.70888	8.31166	5.05788	7.23026	0	6.76699	7.1914	8.40386	0	8.55002	0.632268	0	7.91606	0.298658	4.93357
																	TPI1	3.57168	4.04439	3.58616	0	7.57493	0	3.19377	4.38681	5.66249	5.46989	6.64241	0	5.75034	2.01078	2.15381	0.613532	0	10.736	0	10.0884	1.28096	3.55582	0	0	0.495695	0	0.411426	8.23386	1.848	1.12433	9.12696	0.422233
																	SQSTM1	0	2.31034	6.71232	6.1469	7.12319	5.85649	3.15218	3.42761	4.69153	4.10266	4.8515	2.50843	2.96162	0.765535	8.95402	10.6284	0.659925	11.3119	9.53043	8.83706	8.97591	8.79045	10.0727	0.422233	0.356144	0.367371	8.49506	9.03971	7.01981	8.57259	1.98185	8.49777
																	STRAP	3.58376	5.69599	8.6709	7.58082	5.55857	6.47994	2.73769	4.1635	4.17393	5.3466	4.97085	4.6792	5.8515	9.88696	8.93505	9.85723	9.26165	9.40231	0.464668	10.5277	3.29278	8.72165	9.25425	8.94281	9.72663	0.495695	0	9.16466	2.9222	1.19535	8.92288	0.879706
																	CNST	0	0	7.11666	0	0	0	0.970854	0	5.14649	0	2.67807	0	3.75489	0	0	0.298658	8.38405	8.59705	0	6.95385	8.60537	9.16234	8.22983	0	0	8.1531	0.773996	1.74846	8.17752	8.02945	1	0
																	SBDS	3.06867	3.74308	9.46293	0	0	0	1.40599	1.76129	5.13299	4.28392	0	0	5.34731	6.78581	9.31438	1.07039	9.12982	1.04963	1.18903	9.2571	8.86993	9.55767	0.575312	0.454176	9.114	9.31506	0.748461	10.0515	9.58233	8.79448	7.05604	9.83444
																	NEMF	10.3325	11.7573	7.93752	0	3.46467	3.64616	1.72683	1.67807	6.34092	6.19259	0	0	6.84084	10.1105	9.27559	9.31789	0.536053	0.62293	0	9.06501	9.54125	0	8.97636	0	0.275007	8.51716	8.95588	9.28047	7.53528	8.12547	8.92938	1.89918
																	TAX1BP1	9.61537	4.60348	9.55098	3.71809	0	6.633	3.32337	3.54597	3.60763	5.86344	0	2.52857	7.2212	0	9.12433	8.26674	0	1.24489	8.83747	10.3338	7.31814	9.89642	8.85194	7.69028	7.87406	8.75345	8.10669	8.43983	0	7.54697	8.84937	7.67285
																	PDE4B	8.29135	10.6523	8.72646	0	7.0936	3.26003	4.22033	1.42761	3.25701	3.83491	0	0	0	7.11593	9.35251	4.71205	4.80116	3.58256	8.7444	6.93298	0.238787	8.31814	5.13381	0.356144	5.61412	8.80109	1.02857	6.25946	2.14078	6.33628	5.15178	2.97085
																	MEF2C	6.7174	8.02768	10.2144	1.59455	5.52857	0	0	0	5.38785	6.14262	6.60615	0	6.29278	0	9.85175	9.08066	0	7.87067	4.17951	3.29719	5.59305	4.10769	7.66384	1.39506	0.124328	4.42156	5.37191	10.6774	3.95327	6.10161	0	5.62936
																	ATP6V1F	9.61535	4.02503	4.52419	4.9279	5.47671	0	2.5656	3.04614	0	0	4.87431	0	5.03738	9.83173	9.79273	1.18269	9.22932	8.96136	0	1.28096	1.40054	8.68127	0	10.3305	3.42895	10.2262	0.823749	7.9867	8.86644	10.7888	10.5914	8.77314
																	RNF7	3.38957	3.84398	1.32193	0	5.23266	6.91157	3.21723	2.81352	0	0	4.63401	0	0	8.54913	1.13093	9.35034	7.54767	8.89357	0	8.47942	0	0	7.91474	8.42543	9.60107	9.77576	0	0	10.1817	9.82833	9.8244	9.45173
																	SEC61G	0	10.1412	0	8.7211	7.46948	0	0	0	0	0	7.5588	7.08172	0	8.13848	0	6.43763	9.2674	8.76967	0	0	0	9.87466	0	9.57278	0	9.83496	7.94246	7.74846	8.71805	0	7.96872	10.1085
																	BEX3	0	8.85611	3.851	0	0	0	0	0	0	0	0	0	7.42072	4.74685	0	10.0213	8.53664	0	0	9.59628	0	0	1.69153	10.4579	8.12293	7.29287	1.58496	0	10.3408	9.21716	8.43137	1.30451
																	OAZ1	0	3.97085	0	0	0	0	2.57289	4.24108	0	0	0	0	5.12184	0	1.36177	6.03716	2.12433	0	7.48712	1.79494	4.60881	8.89691	7.63793	7.87523	7.42366	8.96061	1.84398	7.57297	0.799087	1.47508	8.49277	0.978196
																	COX5B	8.94837	0	8.78745	4.90014	6.43313	0	2.5435	0	0	6.02813	0	4.93357	0	1.11103	1.26303	8.54404	1.25096	0	7.47281	0	0	0	0	8.57391	7.5074	1.51602	8.32567	9.05496	8.8211	9.37654	8.86456	7.64263
																	SEPT7	10.3072	5.81634	3.4019	0	5.10014	4.89239	3.13422	3.49697	7.07264	0	0	0	5.50016	9.10245	10.2543	0	2.63923	9.53865	9.22473	9.81007	0	7.33047	0	4.96671	0.443607	0	9.30312	2.45154	10.6724	10.6046	9.91867	0.782409
																	PNRC2	2.61589	4	9.10066	0	5.10643	3.97911	0	0	7.39283	6.47021	5.72247	4.25172	3.75916	9.16498	1.64155	0	7.87781	6.12887	8.85814	8.74106	0	0	0.201634	6.32805	1.79909	8.26608	8.00366	9.58365	8.63938	8.62029	8.80848	7.2724
																	SUMO2	4.16832	0	2.83188	0	7.42517	5.854	0	0	0	5.42459	0	0	4.72846	8.46606	8.14328	0	8.20207	8.79591	3.10098	8.34007	0	0	7.6512	3.42492	8.89409	7.9909	8.31863	9.26165	8.93593	9.32562	0.739848	1.75702
																	RAB2A	3.88166	0	3.17313	0	0	6.53294	3.95606	0	6.11624	7.08428	0	3.72028	5.11811	9.93236	8.80771	0	8.75004	8.09461	9.2107	7.39403	8.3132	0	0	8.41954	1.0635	0	9.01881	0	5.42727	8.17373	1.07039	4.53978
																	CSNK1A1	0	4.75275	1.28096	7.14231	3.70266	0	0	0	5.48059	4.8485	3.13586	2.33628	3.0054	0	7.92736	0.757023	9.15102	7.59395	0.443607	5.33878	4.45022	0.970854	2.51349	7.32202	0.963474	6.69836	0.495695	5.38888	0.0976108	3.8953	8.32903	6.75181
																	TARDBP	0	0	3.39232	1.69599	0	0	1.21412	3.57773	6.09614	0	4.64847	6.52482	5.08236	1.28096	6.76514	1.02857	7.04549	9.45465	9.09276	6.81954	0	0	1.42223	7.51838	1.57046	9.68797	7.48172	0.933573	0.333424	10.048	0.970854	1.18903
																	SNRPA1	0	6.24907	0	0	0	0	3.75168	2.29278	5.95	0	0	0	3.05832	8.85378	10.3405	10.002	9.89257	10.4253	0	8.6799	8.66245	8.99701	1.18903	7.39403	9.11655	0	9.94787	0	10.6274	9.96914	1.5509	0.604071
																	IDS	3.87283	3.7866	3.51979	3.77716	5.05224	0	2.82985	2.07382	2.14731	0	4.17073	5.13914	3.04963	1.69599	8.82747	8.61353	9.25934	9.84177	0	4.90497	11.1085	7.03815	1.62761	3.47379	10.7701	7.82305	5.87135	8.35654	8.81826	11.3502	9.60541	9.94768
																	UBE2D2	5.45648	0	0	0	0	7.30058	1.79909	0	4.86096	0	0	0	2.70708	10.1059	2.43029	3.72792	9.11655	9.45181	8.50736	5.62059	9.32686	9.86525	9.50593	8.97851	10.6588	8.45261	7.95402	8.44721	10.4343	1.78241	8.77936	8.22294
																	PEBP1	3.56071	7.83099	1.82375	0	8.01631	0	0	3.53978	5.13422	0	0	2.92029	9.81689	7.20584	10.0804	9.92022	8.61548	8.29237	0	1.33342	9.91252	2.24184	0.555816	9.08383	8.25852	8.13427	8.16667	2.06005	8.17388	1.02857	0.823749	8.09233
																	RNF114	7.52184	0	7.25871	5.43596	0	0	0	4.24945	3.6311	4.56316	0	0	0	0	1.38405	1.36737	9.38774	8.97802	9.86321	8.75932	9.21145	0	9.55301	9.45502	7.70383	9.51456	7.70708	0	10.3154	9.68277	8.92478	0
																	CAMTA1	0	5.34873	3.44758	0	0	5.72465	0	0	5.59842	0	0	0	0	8.1918	8.81474	11.2402	8.67849	3.71149	9.15416	9.07044	5.35614	0	0.815575	7.63525	8.99862	0	9.45506	9.43098	9.03166	3.28983	11.0594	1.92979
																	PRPF40A	0.790772	9.20574	9.24916	3.57652	0	4.89772	1.53107	1.848	0	6.21723	4.55827	3.28836	4.69544	9.05265	5.13422	9.08401	0.0703893	2.88166	8.49165	8.07762	9.66302	9.37717	9.67515	9.47139	1.19535	8.0182	8.01341	9.57202	9.97585	9.76676	10.8923	2.29866
																	SRP9	0	0	10.4877	4.36177	4.95327	0	0	1.80323	4.39025	5.30268	6.10999	3.13586	6.21975	8.76441	11.2004	10.331	9.97925	8.70242	8.5514	0.495695	2.30743	2.41954	0.321928	0.815575	2.72901	0	9.62721	8.86728	0.422233	8.75669	8.44203	10.5245
																	TSC22D1	2.39506	9.16186	1.852	2.44361	2.9782	5.23304	1.28688	2.73985	4.32697	4.12681	0	3.0197	4.43696	7.9629	0.495695	6.11541	1.0072	7.81391	7.87467	9.10184	9.41259	1.63227	9.13304	0	10.4238	8.86468	7.58676	9.54978	0.201634	9.15672	8.99563	6.93145
																	RHOA	5.74497	4.14975	3.61941	3.83289	4.42223	6.39746	2.51096	3.68818	0	6.07039	5.09255	4.07724	6.79273	6.76089	9.14456	10.4738	10.5279	8.86558	9.69804	9.44991	8.10748	0	7.48333	4.84449	7.28031	9.45164	9.64857	10.0474	8.58015	10.1146	7.85325	4.40327
																	SRI	0	5.57561	9.39968	0	0	0	3.60763	1.97085	5.23036	0	5.42559	4.37712	6.54396	10.2205	2.38128	6.64717	8.77929	2.34483	9.11187	9.56657	1.52105	9.83235	7.76447	5.35332	0	1.54102	8.60348	0	10.7525	9.12324	9.24743	9.06097
																	PSMA7	4.31832	0	9.82047	4.70377	6.81839	6.43263	3.55213	3.74739	0	0	0	0	5.66477	10.6199	9.61454	2.81762	10.1717	7.45409	0	0	7.04625	0	7.93623	1.1375	8.13638	3.64847	8.07382	9.03367	10.1765	8.97177	1.29278	8.58793
																	NCL	5.98891	1.66903	7.63118	3.36597	3.38957	3.26454	1.41684	0.83996	2.95606	6.011	0	5.52951	0	8.43463	9.0842	5.50462	1.41143	1.57046	8.3403	0.356144	1.0635	6.51144	1.10434	8.26144	4.23649	0	3.77083	9.238	8.00056	0.250962	4.19692	0
																	POMP	8.60452	3.01614	8.27394	0	4.18349	4.9331	1.57046	1.9486	4.56316	0	0	0	3.78555	8.78165	7.40011	0.565597	1.07039	7.39455	0.594549	0.604071	0	9.51944	7.36667	8.77489	6.64285	0.632268	7.2724	8.04963	8.17886	8.27034	0.400538	8.04051
																	C11orf58	9.2887	5.37365	3.02148	0	2.45154	4.23036	2.41143	0	3.88753	3.83289	0	0	0	8.01787	0.687061	8.9661	5.02281	8.61349	8.2266	8.9635	3.36737	2.01436	9.38866	1.34483	0.275007	5.68482	8.02708	0	8.34891	0.910733	8.41375	8.99353
																	BNIP3L	1.41684	1.76553	2.67807	2.15056	0	0	0	0.918386	3.08236	6.51254	4.76129	0	6.91097	1.32193	1.8953	0.594549	6.21354	9.04352	4.60229	9.90579	0	6.62044	6.9384	0.176323	9.09816	8.1206	0.765535	2.29866	8.81526	1.26903	10.4517	1.32193
																	EEF1D	5.71452	9.95961	0	5.88289	0	0	0	4.77241	6.30122	6.35843	0	0	5.7412	9.79334	2.82375	1.52105	9.95105	10.0975	9.12221	9.31992	5.93263	4.07724	9.13088	9.90979	8.75962	5.42358	1.60881	9.14603	9.06856	8.64151	9.0217	9.74261
																	GPX4	0	3.82069	0	0	0	6.8339	5.4489	4.63517	6.41058	6.13853	0	4.25701	0	0	9.60914	10.0177	1.43829	8.73623	8.25734	8.438	8.41287	0	7.98732	8.00124	8.21023	8.27226	8.84746	7.53232	7.84436	9.3644	10.2574	8.28072
																	CYCS	3.35332	3.80735	0	0	5.18468	0	2.32481	4.92884	2.91265	5.44956	5.73552	4.29205	5.89336	6.51995	7.61846	7.41397	7.98071	1.66903	0	0.495695	7.56468	0	1.88362	7.64017	0.831877	0	0	0	4.33199	1.07039	10.3326	9.18604
																	TUBA1A	4.61883	9.66885	0	3.0197	0	0	2.24489	4.06609	6.11145	0	5.33056	3.99458	6.25512	9.92935	4.70377	9.35544	7.12567	10.2399	7.58639	9.48349	8.65474	10.2539	0.704872	10.0549	9.97947	9.33398	9.29788	9.34835	9.00149	6.32103	1.16993	9.2917
																	HSPA9	8.72366	2.74631	3.03914	4.67638	0	5.48123	2.14405	2.79077	0	0	2.26003	4.06437	6.65062	0.411426	9.80503	9.69573	1.20163	1.54102	0	1.37851	0	10.6144	0.15056	8.00371	7.84128	3.51602	8.31999	0.895303	6.3036	5.0054	6.68243	1.76129
																	ARPC5L	9.09175	4.48349	5.94556	0	4.18982	0	0	2.75275	0	4.52293	3.60881	0	4.73877	8.50032	0.613532	6.58556	0.495695	8.32053	2.84398	5.82985	6.54396	9.12735	9.09537	7.7117	7.32003	5.81839	0.344828	6.16972	8.85611	9.20501	6.87762	0.389567
																	PTP4A2	8.48063	10.695	0	2.24184	6.80129	0	2.74201	0.970854	0	6.83832	5.88509	5.09424	5.11811	0	1.36737	9.36357	4.18903	4.5601	9.82904	6.22728	8.79863	9.95181	9.64176	0.201634	8.3435	2.05658	9.13932	0.263034	7.5803	0.163499	0.15056	6.89627
																	NME2	0	0	0	5.5097	0	6.18329	0	4.55029	0	6.73606	0	5.142	5.65592	0	9.38243	1.54597	5.18824	1.5509	9.07377	8.64753	0	4.52732	0	1.12433	0	9.79271	3.7666	1.44361	8.21189	9.24229	0	0.887525
																	ARPC3	11.2196	0	4.45943	0	0	0	0	3.73985	5.02281	0	6.03078	3.80116	0	0	9.54479	0.765535	8.75806	1.25096	3.32625	9.36043	0	9.63655	0.948601	0	8.25508	8.63822	8.3474	4.04177	9.30788	0.604071	0.956057	8.36418
																	C17orf49	10.2126	3.89239	0	0	0	0	0	5.89506	0	0	0	0	0	8.70463	9.38862	2.71149	0	8.44609	7.72117	7.93546	0	0	0	0	0	7.27603	4.91265	7.74933	6.89433	8.51104	0.807355	0
																	NDUFV2	3.10769	5.7271	10.5239	0	0	0	0	0	5.89045	7.12257	0	1.5509	6.97028	9.23831	9.59647	3.87578	10.4959	9.16501	7.84323	4.14078	9.4116	9.45514	1.37295	0	0	9.18162	0	10.2137	10.5088	10.5581	8.32418	0.659925
																	H2AFZ	3.9364	9.68347	3.95047	5.14975	0	0	1.98914	3.80735	6.0635	0	4.80219	0	4.96671	9.00591	0	3.06178	10.6523	7.01948	8.65385	0.863938	0	3.50335	8.72226	8.80397	9.93519	1.23879	0.400538	10.219	8.94002	9.0843	10.1611	0.970854
																	RAC1	11.681	7.92226	9.26936	0	0	4.03826	1.0072	3.32481	3.70155	0	0	0	0	9.82882	1.62293	1.51602	10.0733	10.466	8.69738	8.8321	7.54071	3.15704	1.67356	7.44766	0.250962	9.03463	0	9.70543	8.34572	10.0459	9.30481	8.77
																	CSNK2B	0	3.83693	2.65306	4.34625	0	5.62527	0	2.54597	5.22033	0	4.31542	0	4.79338	8.36698	1.12433	0.871844	5.75355	9.21332	9.40099	0	0	3.13093	1.14405	8.42534	8.83074	9.27685	9.45802	9.30998	0	8.88956	10.783	9.09146
																	BCAS2	4.03034	3.05137	2.98003	4.59634	4.22497	5.95047	3.48543	2.58015	4.6017	6.09972	4.35403	3.35191	5.49601	0	1.07039	0	1.16993	8.85727	9.80466	7.96064	0	3.47379	9.50194	8.45865	0.731183	0.650765	8.63125	8.48144	8.96803	8.31732	0	8.63289
																	HHEX	0	2.75275	2.8339	3.29719	5.15987	0	6.82591	4.19849	4.26153	5.16792	0	0	3.47508	0.963474	8.86431	0.454176	1.10434	0.992768	8.06609	9.88702	0.555816	3.69042	8.35151	8.48079	7.68657	2.40871	0.545968	0	4.96993	9.72794	0.321928	10.0828
																	PCBP2	8.32733	2.51602	2.15704	8.99393	9.04013	0	8.33584	1.85997	4.45878	0	4.94533	12.6409	4.77821	7.37452	9.85097	1.08406	4.61294	3.64155	8.02603	11.2507	3.69153	0	9.72293	9.47925	8.65008	9.18351	0	0	8.28263	7.25503	6.70044	4.23802
																	CRHBP	4.46663	0	8.83175	3.87381	7.12443	5.81865	12.6532	1.45943	5.53232	5.19061	5.79364	4.1177	0	0	1.18269	0	6.4872	1.01436	8.50621	9.1079	0.485427	3.12433	9.39883	8.31461	0.286881	10.1271	7.86412	0	0.31034	10.5356	10.4959	2.04614
																	USP12	11.0022	1.54102	0	0	0	0	13.3109	1.26303	2.7866	4.14975	1.8953	0	0	10.6785	0.815575	0	10.5131	2.89142	9.29467	0	4.27426	5.08958	9.0011	9.19921	4.79077	9.61983	9.00312	9.79463	0	10.1287	0.201634	9.3966
																	PFDN2	0	4.09424	0	0	5.57168	0	12.031	0	5.78424	0	0	0	0	0	9.39855	2.25399	8.27328	9.82617	8.36571	0	0	4.61706	8.83105	0	0	0	0	9.1823	0	8.37855	7.81986	1.88362
																	NDUFB4	12.3516	4.10936	0	5.54535	0	0	0	0	0	0	0	0	0	0	8.92074	8.50684	8.12557	9.45518	0	7.32157	0	2.46989	9.17869	8.7791	8.04374	5.10308	0	9.72451	8.72267	10.0425	3.70708	9.24904
																	CRBN	10.4908	5.75489	3.75168	5.39883	7.96803	6.65464	3.05137	4.68818	3.8953	6.24451	2.68257	2.64847	6.05137	8.80523	1.87184	0	8.64969	8.71174	8.0167	8.85558	0.823749	2.96347	8.7414	6.69293	2.27202	0	8.37816	8.30561	10.5594	8.13237	6.7961	9.00658
																	RSL24D1	9.89219	3.31325	7.25776	4.39643	5.71644	0	2.18587	2.48543	4.86344	4.80064	2.94298	2.66448	4.04002	0	8.60744	9.14914	8.88743	8.73027	8.1297	8.82356	0.475085	9.43434	0.815575	8.7385	8.92532	0	0.613532	0	4.90352	8.15305	8.95327	9.01898
																	RBM3	7.71026	5.23419	3.91743	3.04439	5.44626	0	1.52607	2.11437	7.26501	0	0	4.51538	5.10643	1.09085	8.7661	1.07039	2.43296	1.46467	3.45022	8.46152	0	7.64551	8.95835	7.72506	7.0387	7.79747	5.67751	9.18028	7.97837	8.57433	8.97375	9.9089
																	XRCC6	3.41549	4.2817	3.5509	3.70708	3.54473	4.30159	1.04963	3.92505	3.95606	7.4508	2.9855	3.59096	4.08491	0	6.70002	7.60095	9.27072	0.978196	9.18584	7.43646	0.485427	7.28512	7.46459	8.83589	0	8.31288	0.62293	9.09585	9.90892	9.36757	9.3733	9.17115
																	VAPA	2.15704	5.86542	1.45943	9.86856	4.84097	3.42761	2.68482	4.98778	0	2.21101	1.46467	4.76075	7.61802	0	9.71186	9.9164	9.20943	9.28177	10.2365	9.21989	9.33159	0.887525	4.73173	8.35156	9.01209	8.71888	1.20789	8.45812	1.55582	8.46369	7.66789	9.76926
																	RNU4-2	0	14.2628	0	0	0	0	0	0	0	0	0	0	0	0	0	0	0	0	0	0	0	0	0	0	13.0301	13.4342	14.3555	0	0	0	0	0
																	SNORD118	12.4336	0	0	0	0	0	0	0	0	0	0	0	0	0	0	0	0	0	8.41054	0	0	0	0	0	0	10.4606	0	0	0	0	0	0
																	ENSG00000274210	0	0	0	0	0	0	0	0	0	0	0	0	0	0	10.778	0	6.94556	0	0	0	0	0	0	0	10.7833	6.89397	10.801	0	0	0	0	10.8742
																	ENSG00000222724	0	11.9844	8.58312	0	0	0	0	0	0	0	0	0	0	9.71795	10.2034	0	8.77755	11.3251	7.97407	6.18646	8.98715	0	5.27798	0	8.96939	0	6.86703	0	0	0	0	12.1745
																	ENSG00000276216	0	5.5008	10.9261	7.13761	0	0	0	0	0	7.62388	0	0	0	9.30241	11.8209	0	0	2.91265	8.72547	0	0	0	0	0	4.70321	0	0	0	7.82445	3.37295	0	12.3045
																	ENSG00000212195	0	0	0	0	0	0	0	0	0	0	0	0	0	10.6834	10.0399	0	0	0	0	0	0	0	0	0	0	9.22434	4.83845	0	0	0	9.99697	12.0234
																	RNVU1-19	0	0	9.66784	0	0	0	0	0	0	0	0	0	0	0	8.93304	0	0	8.20408	6.75542	9.99132	0	0	0	0	0	0	9.12003	0	0	0	7.54836	9.97678
																	ENSG00000279602	0	0	8.81551	0	0	0	2.31034	0	5.5435	0	0	3.32337	0	0	7.75876	0	0.85599	0	0	0	0	7.80793	8.62979	0	3.99095	0	6.25569	0	0.83996	10.0002	0	8.23601
																	RNU1-3	0	10.3686	0	0	0	0	0	0	0	0	0	0	0	0	6.11749	4.17073	0	0	0	0	5.48414	0	5.25134	0	8.2703	3.86394	0	5.56864	0	5.30086	0	6.86394
																	RNVU1-18	0	10.3686	0	0	0	0	0	0	0	0	0	0	0	0	6.11749	4.17073	0	0	0	0	5.48414	0	5.25134	0	8.2703	3.86394	0	5.56864	0	5.30086	0	6.86394
																	ENSG00000206588	0	10.3686	0	0	0	0	0	0	0	0	0	0	0	0	6.11749	4.17073	0	0	0	0	5.48414	0	5.25134	0	8.2703	3.86394	0	5.56864	0	5.30086	0	6.86394
																	RNU1-1	0	10.3686	0	0	0	0	0	0	0	0	0	0	0	0	6.11749	4.17073	0	0	0	0	5.48414	0	5.25134	0	8.2703	3.86394	0	5.56864	0	5.30086	0	6.86394
																	ENSG00000273768	0	10.3686	0	0	0	0	0	0	0	0	0	0	0	0	6.11749	4.17073	0	0	0	0	5.48414	0	5.25134	0	8.2703	3.86394	9.7778	5.56864	0	5.30086	0	6.86394
																	RNU1-4	0	10.3686	0	0	0	0	0	0	0	0	0	0	0	0	6.11749	4.17073	0	0	0	0	5.48414	0	5.25134	0	8.2703	3.86394	9.7778	5.56864	0	5.30086	0	6.86394
																	ENSG00000206596	0	10.3686	0	0	0	0	0	0	0	0	0	0	0	0	6.11749	4.17073	0	0	0	0	5.48414	0	5.25134	0	8.2703	3.86394	9.7778	5.56864	0	5.30086	0	6.86394
																	RNU1-2	0	10.3686	0	0	0	0	0	0	0	0	0	0	0	0	6.11749	4.17073	0	0	0	0	5.48414	0	5.25134	0	8.2703	3.86394	9.7778	5.56864	0	5.30086	0	6.86394
																	HIST1H2BC	4.91073	5.67158	8.97585	0	0	6.29186	0	4.47768	0	0	5.03298	0	0	0	0	2.40327	0	1.54102	0	8.27566	9.34813	0	9.60259	0	8.58075	9.04144	1.09085	8.98074	2.77821	9.12624	1.5509	10.3195
																	HIST1H2BK	8.71531	0	7.41777	0	0	0	0	0	0	0	0	0	0	8.46299	0	0	0	0	0	0	10.3567	0	3.38681	0	7.815	8.49929	9.30469	8.60766	0	0	2.10098	8.43075
																	HIST1H2AE	0	0	8.13088	0	0	0	0	0	0	0	0	0	0	10.2247	0	0	0	0	0	8.60999	10.045	0	8.43225	1.65535	9.08489	0	10.0677	0	8.5656	8.198	1.39506	9.63009
																	UQCRH	4.02148	0	0	0	0	0	2.89336	0	0	6.26641	0	0	6.35685	9.6498	0	1.59455	0	0	0	9.12249	10.0973	0	8.43929	9.10664	8.49542	8.58875	7.49025	8.94968	8.47391	0	8.52478	8.68264
																	SOD2	9.52133	4.64155	0.956057	6.67582	1.18269	5.83895	12.887	1.53605	4.84097	5.40973	5.39094	0	5.86047	9.10258	2.21412	2.30451	1.45943	0	0.823749	9.60489	0.226509	7.92392	9.83273	1.48027	9.89433	4.52293	9.04502	0.956057	8.88429	2.73769	0.0285692	9.88388
																	HIST2H2BE	6.33414	5.07125	8.95855	2.81762	4.85898	5.08321	1.04963	1.3505	6.28059	5.23304	5.22188	0	6.62907	9.15826	9.19879	1.48027	1.05658	1.79909	9.82351	10.5881	3.52982	0	9.87383	0	0	9.93217	2.31325	8.96867	1.16993	7.97447	7.45951	10.6514
																	MEG3	6.76752	5.42425	6.2538	1.43296	0	2.52607	0	1.90304	3.49953	0	13.2904	0	3.95699	9.27936	0.887525	5.63662	5.29829	0.286881	8.40412	9.61855	8.87839	0	9.38573	1.67356	0.163499	8.50391	0.176323	0	0.823749	8.73033	4.39712	9.54444
																	DAPK1	0	5.33163	0	6.55029	0	3.66221	0	0	0	0	2.38128	0	4.61706	9.28205	0.575312	7.1979	8.18215	0.124328	8.07141	8.35279	0	8.07012	8.22304	0	6.75489	8.88646	0	4.8674	0.918386	0.176323	8.32751	8.21505
																	HMGA2	9.42377	3.32912	2.39506	2.95977	5.83188	5.23573	1.1375	2.63459	4.28244	0	0	0	0	6.6401	0	8.71946	8.97013	7.44178	5.77241	9.62533	0.475085	2.85599	5.53263	0	7.88228	7.72683	0	8.87689	0	7.16209	9.10213	5.62439
																	ITM2A	0	2.72247	10.0838	4.41549	0	0	13.0287	4.02148	4.22728	0	0	4.08746	4.5552	0	1.56071	0.790772	9.99081	1.1375	4.8679	0	0	2.28392	8.68881	8.56041	8.71949	8.73084	1.34483	8.91409	0	9.64697	0	10.4804
																	CNOT2	11.0585	0	5.95606	10.5804	0	0	4.93452	4.1235	0	0	6.33181	2.93357	6.17293	8.67659	7.79435	0.475085	1.95606	2.01078	0	0.847997	1.926	0	2.3505	0	9.15327	3.44626	5.6605	1.76553	1.13093	3.6241	0	7.96965
																	COX6B1	0	4.96394	0	6.31759	0	6.26491	0	0	0	0	5.0036	0	5.1643	7.53169	0	0	8.16154	0	0	0	8.40139	7.24508	0	0	8.87307	6.22843	7.7658	0	9.70325	7.71829	0	8.1126
																	ZFAND5	9.0105	7.36728	8.99027	0	0	0	0.887525	0	3.49185	4.88947	0	5.18547	0	0	1.28688	0.687061	7.5815	0.669027	8.64173	0	9.49093	0	8.13843	0.250962	9.01044	0	8.64057	0.604071	0	1.14405	0	8.09154
																	YWHAE	2.53107	0	7.39515	7.37756	0	0	0	0	0	0	0	0	4.63227	2.32769	0	0.970854	1.88753	0	0	0.432959	8.29218	7.12112	7.37712	0	7.58714	0	7.40242	1.16993	0	0	7.71994	7.97591
																	BCAP31	7.42375	4.0781	0	5.05572	0	5.60615	2.66903	2.47508	6.52669	0	3.30743	4.88655	3.49185	9.57999	0	1.09761	0	0.454176	0	8.39442	0	3.17473	0	0	0	0.526069	2.24793	0.575312	0.389567	0.356144	0	0
																	DDX6	7.07916	5.32445	10.2886	0	4.94439	5.28244	1.1635	1.57046	5.93334	0	2.44361	2.72247	5.8936	2.58256	0.650765	1.11103	0.933573	0	0	0.748461	0	0	0	0.650765	9.8345	0	0.748461	0.505891	0.978196	0.31034	0.782409	9.13789
																	BLVRA	0	0	0	0	4.58075	0	0	0	7.82718	0	7.65735	0	4.17073	0	9.46526	9.46453	1.9222	0	8.85876	9.11956	3.33342	0	8.87021	8.64764	0	6.96555	0.485427	8.97854	0.613532	9.79646	8.96044	0.879706
																	IFITM1	3.50716	0	0	0	0	0	0	2.96901	5.85425	5.63546	0	0	5.06609	0	0	0	0	0	0	8.57766	0	0	0	8.59212	1.50589	9.49789	8.47905	0	0	8.68496	0	0
																	RNVU1-15	0	0	11.1818	0	0	0	0	0	0	0	0	0	0	0	11.2632	0	0	0	0	9.10342	0	11.1061	7.57969	0	0	0	0	0	7.93723	0	0	8.95038
																	CNOT8	1.78241	4.54411	2.65992	3.49313	0	5.72683	0	2.14731	4.80374	0	0	2.35332	0	9.21609	0.948601	0	0.238787	3.67469	0	0	0	0	9.47543	0.678072	8.79474	9.22214	8.80948	0	9.17637	1.27501	1.1635	1.1635
																	CDC123	2.37851	0	1.93734	8.01117	6.60259	0	3.33771	1.75275	5.17113	6.2182	0	0	0	8.25404	9.65489	10.5236	1.07724	0	0	9.25132	0	3.7126	6.84336	0	1.32193	0	9.01019	0	9.0018	8.9377	0	1.53605
																	RNF144B	0	10.9501	0	0	0	7.21742	0	0	0	0	6.04199	0	5.97384	11.6705	3.01614	0.263034	0.124328	2.02857	0	2.22959	0	0	9.0747	0	0	7.11353	0	0	11.4614	9.41466	4.68089	10.5308
																	RAMP1	0	4.16672	8.10497	0	5.67271	0	2.73118	0	5.8679	0	0	0	0	0	9.88781	1.30451	1.97085	0	8.37091	1.41684	0	7.48446	9.25604	8.6845	0	9.82904	8.52085	1.34483	7.79902	1.15056	0.992768	9.89277
																	GYPC	0	9.89529	0	0	0	0	0	0	0	4.62702	0	0	0	8.04045	2.47508	0.83996	5.99458	0.831877	6.33414	6.59872	0	9.60283	9.54662	8.78702	10.0135	8.71225	9.8495	3.38957	7.99061	7.69544	1.04963	8.58011
																	PPP2R5C	0	8.39545	8.57459	0	0	6.73566	3.30451	0	9.8438	0	3.84699	3.95327	0	8.30656	9.24907	9.26894	6.58526	0	0	10.3387	0	8.45076	8.42932	10.5591	10.3891	9.31608	7.49257	3.14568	9.1728	7.32643	0.124328	4.44095
																	C8orf59	0	0	9.80626	0	0	0	0	0	0	0	0	0	0	9.00568	9.58682	0	9.20645	6.13196	0	0	0	0	8.92068	7.70487	0	9.13396	9.56921	0	9.13543	0	7.2589	0
																	ATP6AP2	2.29278	11.2873	0	0	4.52732	0	1.32769	2.59932	4.22033	0	3.95327	3.67469	0	0	9.16292	1.58976	5.68734	0.773996	4.42694	0	9.2151	4.29499	0	9.26033	9.58851	7.99876	0	0	9.09001	8.71205	0.575312	0
																	GCC2	0.831877	2.0072	3.31179	0	0	0	0	1.09085	0	4.20242	0	1.40054	0	6.52795	0	0.0976108	9.3215	8.33552	0	1.65992	8.93843	1.61353	8.29025	0	0	0.286881	8.02503	0.15056	8.65202	8.65943	5.03958	5.02281
																	ERVK3-1	4.08321	0	6.69599	0	4.87823	0	0	0	4.4019	4.3512	0	0	0	5.19259	0	1.38957	5.45648	8.90463	0	0.545968	4.80941	0	8.76517	8.52536	9.1818	1.5008	5.95559	0	8.35592	8.7365	0.632268	8.30547
																	ARID4A	0	0	5.3302	7.87486	0	3.23573	0	1.20789	2.9279	0	0	4.06953	5.62994	0	5.49921	7.60666	8.90683	6.28207	7.87983	0.189034	8.26383	6.07232	0.333424	4.91648	0	3.75489	0.214125	9.01536	7.09064	7.48164	8.50259	0.0840643
																	PCM1	0	1.28096	8.20945	6.25039	0	0	0	0	3.5741	5.60703	0	0	5.01748	0	0	0	1.45418	0	7.84887	9.12776	9.05126	2.46989	9.04682	4.43829	5.96232	0	6.88044	0	0.650765	8.31247	4.84398	0
																	TAPT1	0	7.12371	9.23125	5.88655	0	0	0	0	5.94556	0	0	0	0	0	9.04696	0	6.30579	0	9.26071	0	8.61817	0	7.65528	0.137504	8.38638	2.54844	0.0976108	0	0.124328	0.111031	2.12102	0.799087
																	PRPF4B	1.45418	0	6.4082	6.72887	0	0	9.94618	0	0	0	2.71149	1.26903	2.89336	6.85898	4.57289	0.298658	7.81865	1.61824	0.176323	1.09085	4.1035	5.8711	2.40054	5.0321	5.79155	5.7339	0	6.06501	1.8679	4.87036	1.15704	0.137504
																	DDX21	0	4.91409	2.61353	2.62293	2.32481	3.0321	9.27831	1.87578	0	0	8.21456	0	2.0072	5.44361	0	0.15056	7.87424	0	7.45853	0.163499	0.201634	0	5.88606	0.85599	7.1207	7.09286	0	3.5097	0	6.36807	0	0
																	PHIP	8.65428	1.38405	8.26012	7.97539	5.90833	7.65141	0	0	1.79909	3	0	5.6017	1.85997	5.51854	6.56544	0.356144	0.163499	0.226509	0.137504	0.201634	4.82477	7.36781	4.3978	4.10936	4.96116	0	0	6.83352	0.111031	0.432959	7.26313	0.163499
																	ENSG00000258017	9.30266	7.31125	3.49313	0	6.81121	6.6343	4.09424	2.76341	5.83466	6.20281	5.49889	4.04527	0	1.84398	4.53978	0	4.97039	2.31904	3.40054	5.23113	8.81362	6.86047	5.1635	1.57046	5.19849	2.79701	1.13093	3.94017	4.40531	2.46467	4.1177	0
																	MSI2	7.08257	6.71727	5.26679	0	0	0	0	0	0	0	0	0	1.67807	0	0	0.704872	0	0	3.27501	0	4.50779	0	1.66903	0.0976108	2.92029	3.98368	5.2589	4.90352	3.90497	0	2.89724	0
																	CELF2	0	8.08805	8.39938	2.7845	3.35896	0	0.344828	2.36457	3.0036	0	0	0	4.28836	4.09761	1.1635	7.89099	3.84097	7.3293	6.38232	3.98823	7.20379	8.56495	3.04963	7.86121	4.52669	3.94298	4.99458	0.432959	2.61117	7.17103	9.41547	1.56071
																	FAM69B	0	0	1.84398	0	0	0	0	2.40599	4.20163	4.14568	0	4.40054	4.34483	0.782409	0	9.49955	9.09669	1.02857	0	9.9576	8.08114	2.26303	0.31034	8.76072	6.60437	7.87762	7.99752	0	0.367371	7.76115	0.31034	0
																	HMGB2	0	4.88606	9.17981	0	0	0	1.21412	2.32769	0	0	0	0	4.24031	0	0.815575	0.687061	8.93337	8.83646	0	8.76457	9.43313	10.0264	0.941106	9.07034	11.0011	0	8.77946	0	10.2665	9.59134	8.59208	0
																	STX3	0	4.06005	0	5.95489	0	6.18963	0	1	0	0	0	0	5.08406	9.04786	1.31615	1.20789	9.04286	0	0	8.84909	9.93798	9.49536	0.545968	8.54616	9.56484	0	1	1.44361	8.55501	9.10355	9.86938	0
																	RNF181	0	5.50271	3.55949	0	0	0	0	0	0	6.19692	5.40973	0	0	6.00787	0	1.53605	0	9.15929	0	8.837	9.95864	8.98328	5.19574	8.52556	0	0	7.56765	8.24336	0	10.7133	8.65839	9.84417
																	SS18L2	0	0	9.50068	0	0	0	0	0	0	0	0	0	0	1	5.28873	0	8.55773	6.1373	8.99839	0	1.91456	0	0	8.33414	0	0	0	1.25096	0	10.633	0	0
																	OTUB1	2.65535	3.09592	5.50589	2.63459	3.82069	0	2.96347	0	0	0	0	0	0	9.45218	0	8.81957	9.0864	0	0	0	0	2.64155	0.757023	6.97522	0.464668	0	0	0	0	8.30911	8.08725	0.189034
																	LEPROT	0	0	1.45418	2.64616	2.34767	0	0.555816	1.23879	0	3.57046	0	1.63691	2.02857	9.67504	0.163499	0	0.124328	0	0	9.12474	1.72683	0	3.14731	5.32841	7.48551	0.604071	0	2.8679	8.33078	8.76527	0.0976108	0
																	HIST1H2AC	0	2.88166	0	0	0	4.56986	0	0	5.9486	0	0	3.15543	5.13175	9.21106	0	0.505891	0	0.863938	0	9.29737	0	0	0	0	0.641546	0	0.831877	0	2.26003	0	0	0.863938
																	ZFAND6	3.14405	2.89724	10.0106	0	0	0	0	0	6.18903	5.34199	0	0	7.08852	0	0.963474	1.1177	0.443607	1.42223	9.4884	0.948601	10.0912	0	0.895303	0.263034	1.15704	1.31615	2.45681	9.2882	9.34742	8.95789	8.37704	0.632268
																	SPAG7	0	4.04963	0	0	0	0	0	2.28688	4.9486	5.89093	4.01436	0	0	9.31325	9.67596	9.55447	0	0	4.85898	0	0	0	0.526069	9.04344	0.594549	1.30451	9.72732	1.43829	8.80986	8.84361	0	0.887525
																	PSMG2	0	0	2.53605	0	0	0	12.3238	0	5.07767	0	0	4.55827	5.24146	0	1.26903	0	0	0	0	0	1.38405	3.54102	0	8.89827	10.1795	0	8.5265	0	7.72424	8.9429	1	9.10434
																	SSH2	0	0	0	0	0	0	0	0	0	0	0	5.16631	0	0	0	0	0	0	9.30346	0	0	0	0	8.21048	10.2853	8.25493	0	0	8.6392	3.76129	0	1.31615
																	PHB	0	0	0	0	7.80503	0	0	2.67356	0	0	3.08576	7.07756	0	0	9.30984	9.73337	0	9.4358	0	1.02148	0	0	1.78241	0	8.41983	0	0	0	8.43987	0	0	1.67807
																	DIABLO	0	3.0321	2.13422	0	4.20242	0	0	3.04963	6.18903	4.51854	0	0	0	0	10.216	9.36931	0	0.555816	0.298658	0	0	0	1.40054	0.505891	8.89479	0.641546	0.378512	0	10.4021	8.23788	0.895303	1.54597
																	C1orf122	0	0	6.93605	3.68594	0	5.49313	0	2.42492	0	0	0	0	0	0	0	8.14405	1.16993	0	0	7.39378	0	7.59537	0	0	8.62381	0	7.68335	0	7.42408	7.95954	0	0.565597
																	MMADHC	6.66206	2.65535	0	4.41481	0	4.80323	11.6091	3.13258	4.43829	0	0	0	3.6565	0	1.28688	9.77358	9.46465	9.39386	0	0	0.669027	2.45943	8.69136	0.485427	1.87578	0	0.847997	8.76967	9.42756	8.64137	1.1375	7.69773
																	MRPL22	4.30961	4.74953	2.88166	0	7.70079	0	0.799087	2.82171	0	6.58826	9.09212	0	0	0	0	9.54247	10.1032	1.91839	1.07724	2.06005	0	0	1.35614	1.78241	9.80489	0	0	2.20789	9.28082	9.21376	8.0713	0
																	ACP1	2.97269	0	1.93357	0	3.9222	6.19298	0	3.01078	6.34979	4.26454	5.04002	3.06178	5.74792	7.14863	9.48024	4.82883	3.7939	0.464668	0	0.887525	3.50843	0	0	1.32769	9.0354	7.83213	0	0	0	7.83958	0	9.04015
																	SNW1	0	0	1.83188	3.06867	3.78136	0	2.84599	1.53107	0	0	3.21257	4.38128	5.4957	6.74322	0	9.18378	9.33367	5.53667	5.68846	2.77189	0	0	0	7.25181	8.13165	9.52908	2.06695	0	0	5.6837	5.87504	6.472
																	H2AFV	0	0	1.04963	0	0	0	0	0	6.14629	4.39712	6.84725	3.75061	4.22342	9.16274	6.44956	3.71589	4.97361	4.48349	8.23606	0	4.36317	0	5.08321	0	3.45286	8.65342	0.124328	0	0.15056	8.39588	2.34483	1.15704
																	TOX4	0	0	0	5.59216	6.14832	0	6.90135	0	0	0	0	2.67582	5.22651	0	0	10.0307	1.15704	1.9782	6.67186	9.55844	10.8064	9.94932	8.91166	0	0	10.0304	3.03738	8.01709	0	0	8.92662	0
																	SLC2A3	9.10933	8.23501	4.27724	0	4.65592	3.28392	2.17632	6.08513	0	0	4.06523	3.75702	5.48285	6.38578	0.443607	2.17632	1.32769	3.44095	0.432959	5.27724	8.80777	8.98008	0.443607	0.454176	9.3023	9.31227	0.111031	0.226509	0.15056	8.21476	8.88542	0.632268
																	GGNBP2	0	6.78777	0	2.72028	3.28983	9.39395	1.0072	1.31034	7.78914	4.58376	2.72247	2.46989	5.32589	0	0	0	0	0.298658	8.53415	8.1419	9.16005	1.852	9.22258	0.238787	0.201634	0.356144	7.72819	8.77185	0	0.238787	0	8.32287
																	IFNGR1	3.45154	6.60585	1.57046	0	6.21839	0	0	3.24945	0	0	0	0	0	8.39335	3.37156	1.09761	1.94111	0.823749	4.0072	0	8.74123	9.32728	8.54959	0	0	1.18903	0	9.15436	4.47897	1.41684	10.41	9.01862
																	RAB5A	10.6056	2.99639	9.64947	0	3.15543	0	0	2.37016	6.29223	0	0	0	4.92458	7.91857	1.0072	0.516015	0	0.910733	0	0.298658	6.24375	1.76553	8.60203	0.85599	0	0	0.176323	1.11103	0.432959	0	0	0
																	ENSG00000223745	3.68145	4.45681	7.9037	2.3978	4.926	3.67243	2.0036	2.40327	6.08194	0	4.97453	5.40837	4.41007	1.46989	1.41143	0.238787	0.201634	0.432959	0.263034	0	8.45652	0	10.4229	0	9.13702	9.35949	0.823749	0	8.79165	0	9.16466	9.67133
																	IK	8.70477	0	2.72247	0	3.54102	0	0	1.46989	0	0	0	0	5.98732	0	8.9555	0.367371	8.85178	5.85798	0	0	9.01371	0	6.37972	0	8.42038	0	5.38853	0	10.3969	7.14914	1.9855	8.24408
																	KLHDC2	10.1215	3.67582	11.3275	0	3.90497	0	0	0.641546	0	5.57228	3.33199	0	3.38819	7.16017	0	0.432959	0.411426	0	0	7.46483	8.16043	0	7.904	5.5292	1.87971	0	9.15982	0	8.99653	8.64688	1.0072	0.321928
																	PIAS1	8.1531	2.80323	10.2369	3.80839	10.8555	0	0	7.57561	0	3.30159	0	6.25077	9.68902	6.80038	0.263034	1.25096	3.51223	1.55582	10.1571	6.29241	0.321928	0	7.65041	6.93946	7.93717	8.85172	0.0565835	0	9.27254	0	1.75275	0
																	PSMD12	2.86394	3.31179	8.55082	7.54643	4.5472	0	1.26303	1.59932	4.89676	0	0	2.87184	4.13832	0	2.10769	0.704872	9.00383	0.695994	0	6.80774	0	0	1.19535	1.96347	8.74816	8.31052	8.68352	10.2311	9.31963	8.41151	0	0.516015
																	HNRNPH3	10.7617	4.34412	3.46467	5.13791	5.68061	0	1.0072	3.63227	4.56071	3.64731	0	0	2.41954	8.22212	6.7412	9.1718	4.05224	9.78254	0.594549	7.31116	7.74591	0	6.18943	1.4489	8.68919	0	0.536053	9.58167	8.28147	9.12707	9.5534	1.01436
																	C9orf78	0	4.0197	1.76129	0	6.71026	0	0	2.30159	0	0	0	0	3.30012	1	0	9.07644	0.356144	8.40032	1.07724	0	0	0	8.36606	7.91157	0.321928	9.24491	8.18621	0	7.99005	8.93455	8.40761	0
																	ARHGAP15	0	0	0	0	9.05422	0	0	2.24489	4.10518	0	0	0	5.67327	0.695994	8.76507	8.15487	1.85997	2.45154	9.089	8.05864	0.536053	0	7.77992	2.80529	3.21723	5.13545	7.3766	0.516015	0	0.956057	0	3.25096
																	TSG101	0	0	4.95745	5.43129	5.22997	6.51806	0	4.96993	6.16651	0	0	0	6.81109	9.99043	0.432959	1.4957	10.3129	1.03562	0.422233	8.56841	0	0	9.1552	9.29073	8.7879	1.1375	9.61591	10.2794	1.32193	1.26303	9.14776	0
																	RAB34	0	5.19928	3.64847	0	0	7.6916	0	2.926	7.34545	0	5.16108	4.44956	6.98151	8.53091	8.56064	2.36737	0	1.09761	10.7359	7.58414	0	0	1.02148	9.00613	1.63227	2.63459	0	9.59163	1.55582	1.1177	10.2065	1.51602
																	TIMM23	3.58256	5.01167	8.85652	0	0	0	0	2.06695	0	0	0	4.39094	3.93263	0	9.60659	1.38405	0.925999	1.36177	0	9.2074	0.782409	3.56803	9.1458	8.76248	9.15274	0	1.40599	1.91839	9.10847	0.485427	8.71898	0.432959
																	DLD	2.26303	5.01123	7.94439	0	0	3.34056	1.23266	2.78031	4.08236	4.02414	6.67115	2.68032	3.49825	0	0.782409	2.27501	0.344828	0.978196	0	0.765535	4.26228	9.87946	9.80043	8.82579	7.98715	0	9.5958	9.30752	0.298658	1.93357	9.70285	9.25871
																	MED30	0	0	0	0	0	0	0	0	0	5.04571	5.91743	0	0	0	9.3291	0	0	0	0	3.16832	0	4.32337	9.76661	8.71205	8.59373	0	1.41684	0.963474	1.36177	0.62293	8.7286	0.963474
																	MED6	0	0	10.2217	3.97269	0	0	0	0	5.31578	0	0	0	3.57773	0	0.765535	0.704872	1.07039	0.695994	9.36835	9.09342	2.74416	3.09255	0	9.24079	0	0	0.464668	9.8024	1.08406	0	0	0
																	IFI16	0	3.28688	8.29435	3.94673	0	0	0	1.18269	0	4.83238	0	4.40122	0	6.86369	2.40327	0	1.4489	9.40184	8.23276	0.748461	8.53298	0	2.36457	8.73207	0.214125	1.91456	0.464668	0	1.26903	7.16952	7.49881	7.49474
																	TACC1	2.77189	0	7.52474	0	0	2.62527	12.9793	3.79701	2.90689	4.26379	3.17792	0	7.87289	0	0.464668	0.389567	7.90881	0.111031	0.189034	0	0.15056	5.23688	7.97396	4.59335	3.15704	7.73728	5.90424	6.8089	3.02148	5.71177	5.62029	2.53605
																	TRAM1	3.20945	0	9.75544	0	3.02148	0	0	1.12433	3.44095	3.37434	5.57864	0	0	0	0.275007	10.0799	8.34256	0	8.20726	7.55819	0.344828	1.66448	0.333424	9.01112	0	9.00994	8.12272	8.99215	0.214125	1.23266	0	0.176323
																	CREBRF	3.12763	3.59216	2.63459	0	4.75542	0	0.505891	1.65992	5.16952	2.05658	0	0	3.42223	0.443607	1.58015	0.176323	0.378512	1.63227	4.0054	1.1177	0.575312	6.34501	1.1375	1.21412	0	4.2426	0	8.99667	10.5392	0.344828	0.978196	0.298658
																	GNAI1	5.47444	2.72901	1.87184	0	0	6.81596	0	2.39232	0	3.11603	0	0	3.44758	0	0.85599	1.07039	0.389567	0.687061	4.71754	9.04262	5.4545	1.48027	6.86196	0.443607	0	8.04336	8.78005	8.96893	9.12621	0	0.575312	0.555816
																	PIK3R1	1.82375	0	9.14037	0	5.01167	0	0	0	0	0	2.66903	2.40054	3.98277	0	0.321928	1.74846	0.464668	1.64616	6.41954	1.10434	6.17532	6.8835	9.21485	7.75722	0.0840643	2.54844	0.124328	8.2167	0.454176	0.226509	0.687061	7.71445
																	RBM5	0	3.10098	2.89918	0	4.95884	0	0.879706	0	4.40259	3.18428	4.38681	5.6659	4.42492	0	0	0	1.98185	0.970854	6.60851	1.63691	3.83086	10.0575	8.79181	1.44361	5.92884	1.60407	5.70183	3.61235	0.344828	0.748461	6.62439	0.15056
																	LUZP1	7.52411	3.17951	7.89276	0	0	0	0	0	0	0	0	0	1.40054	0	0.695994	0.641546	0	0	0	5.25512	8.2596	4.07125	0.454176	0	7.62987	0	0	8.74702	0.536053	7.85094	0	7.50851
																	GRASP	7.41253	5.97545	8.87971	3.26754	0	7.08948	0	0	0	9.34685	0	0	0	3.07039	7.25219	0	0	0	6.84298	0	9.85262	6.61897	0	0	6.472	7.02048	0.298658	8.28086	0	0	7.73512	4.03738
																	RB1CC1	7.50486	7.6164	1.48543	7.83162	0	0	0	1.26303	2.31325	4.55888	8.23175	3.35473	3.82883	3.20163	6.71589	6.87553	0.0840643	0.0976108	8.08932	0.111031	4.0781	7.98465	0.411426	2.10769	0.163499	5.03782	0.0703893	9.21072	1.23879	0.0840643	3.10098	0.454176
																	EGR1	7.53271	0	6.96636	3.17632	2.85599	3.59455	0	1.61824	0	4.12516	2.33342	9.1817	4.30232	0	8.63655	9.67092	0.516015	7.64703	2.10769	0.454176	6.05507	4.98277	4.24336	0	0.613532	6.06005	0.879706	8.2932	7.04319	4.39506	5.34163	0.286881
																	LPIN1	0	6.67934	8.96847	0	0	0	0.485427	2.81147	3.43563	2.87381	0	0	1.85599	3.17792	0	0.411426	0	7.24584	7.59148	9.33157	8.0305	9.74069	0	0	0	0	0	2.37295	0.111031	0	5.56224	8.41075
																	CBWD5	0	4.33056	10.1801	6.2182	0	0	2.28392	3.47897	0	0	6.31596	4.05224	0	0	1.3505	5.89651	6.20848	9.27608	0	1.9782	3.8953	8.67677	0.0565835	0	0	7.78339	0	6.55888	0	5.21023	4.96301	7.92511
																	CBWD2	7.80213	3.07211	0	0	0	5.1152	0	0	0	2.14078	7.60578	0	0	0	0.367371	0	6.46156	5.35226	0	8.47391	6.97613	8.42131	0.495695	0	0	0.871844	1.54102	0	0	5.90737	6.86208	0
																	CBWD3	2.22651	3.07211	10.1095	0	4.58976	5.1152	0	0	0	5.86071	8.13996	4.02414	0	0	0.941106	7.21868	6.74712	6.06458	9.01184	6.6703	6.86716	8.42131	1.09085	1.5008	0	0	2.06695	1.43296	0.516015	7.02945	6.41735	6.84336
																	CIR1	8.0063	7.49185	3.74739	3.01436	9.57614	0	0	8.78666	0	0	11.3306	0	0	5.55612	1.01436	0	1.09761	0	7.64918	7.71857	0	0	8.56856	2.62527	5.2555	5.6659	0	5.70764	6.26866	0.286881	7.50216	6.66377
																	USP16	6.72479	1.9855	1.51602	0	5.91025	0	0	0	5.12928	3.6792	2.08406	2.15056	2.58256	0	0	0.575312	7.43596	0	0.344828	2.80735	0.464668	8.27868	8.08151	0.584963	6.94883	7.91695	5.05355	1.98185	6.15785	0.263034	6.22052	6.72165
																	ENSG00000263620	0	0	0	0	0	7.19879	3.59574	0	0	0	6.02192	0	0	6.27258	0	0	0	0	0	5.79155	0	0	0	1.77821	5.23879	0	0	0	6.57561	0	0	6.00293
																	VAMP2	7.42752	4.28392	2.71149	6.92529	0	0	0	0	0	4.33985	0	0	0	5.65163	0	0.505891	1.0072	7.82718	0	5.81044	1.73118	0	0	0.344828	4.86493	5.43796	0	0	6.81198	0.389567	0.669027	5.45154
																	CMTM6	4.03474	1.69599	0	10.5549	0	0	0	0.871844	5.41988	0	0	0	2.24184	5.53854	0	0.344828	7.67136	7.58864	7.38819	6.75916	0	2.02503	8.11556	0.176323	1.04963	0	0.226509	8.47679	0	7.05105	0.238787	2.1375
																	TCEA1	10.2857	5.43763	6.63836	5.19061	0	0	0	3.62176	0	0	5.80012	0	6.51932	8.52587	7.22023	0.263034	6.2426	5.97865	7.0798	6.57198	0	3.89627	6.55842	8.3411	0.495695	0	0.163499	8.43396	5.97613	7.21917	0	7.20212
																	UBE2V1	9.9986	6.22689	9.66358	0	0	0	0	0	0	3.89724	0	3.55827	0	4.28983	3.08236	0.367371	0.321928	0	7.51001	0.400538	0.485427	0	6.75435	0.344828	0	7.74833	7.58368	8.88075	3.7845	8.88105	4.29352	4.39369
																	U2AF1L5	6.86777	8.29609	4.79961	0	0	5.84398	0	0	0	0	0	0	5.26416	6.4446	0	7.66398	7.75569	7.39977	4.60999	0	3.27947	0	1.20789	1.72247	6.87369	6.15664	6.8936	5.90737	1.11103	7.35553	2.47249	0
																	U2AF1	9.22641	1.67356	5.19574	2.03562	0	0	0.545968	0	0	3.78346	3.63807	0	0	3.24641	0.163499	1.93357	5.75676	6.01636	0	0	0.62293	1.31615	0.124328	0	7.59343	0.250962	4.26978	2.52356	7.33896	6.73335	1.08406	2.05311
																	OFD1	9.21985	4.72683	4.07895	0	0	0	0	0	0	4.05311	0	5.50684	0	5.12391	7.87995	0.400538	0	0	3.34767	1.32769	8.73196	0	6.68159	6.22149	8.28864	7.40148	0.137504	0	0	4.15947	5.43962	7.70065
																	BRWD1	6.42089	2.18587	2.93923	3.30889	4.82579	0	0	1.22651	3.59813	3.53232	4.22497	2.3505	0	8.28785	0.31034	0.526069	7.06566	0.321928	0	9.42656	7.31207	1.7866	5.07553	7.52662	7.76911	7.48478	0.400538	7.12464	8.35284	3.0197	0.378512	7.67673
																	USP14	3.93923	2.35896	8.02475	3.95327	5.30122	3.57168	4.39849	3.6017	4.17313	0	2.31325	2.05658	0	3.28096	0.748461	0.454176	0.286881	9.20188	4.44626	5.2589	7.50605	6.6512	7.32283	0	0	4.84499	0.263034	7.93151	8.47265	6.7807	7.26903	1.33342
																	MIER1	7.80258	8.58519	6.2317	9.95204	3.74308	9.67936	0	0	4.22033	0	0	0	3.43296	7.92339	1.08406	0.411426	0.632268	7.67631	4.88753	7.43879	5.19653	0	5.95187	4.66391	0	4.67356	0	8.4192	5.21878	0	7.70805	6.4353
																	POLR2L	6.82426	0	6.26134	4.38405	0	0	0	0	0	6.13031	0	0	4.52544	7.44477	0	6.32337	0	0	0	0	5.81121	6.70307	5.47314	0	7.68011	7.02669	3.57168	0	5.55152	6.98197	6.55474	5.66874
																	PSIP1	0	8.22212	8.98157	7.47881	0	0	0	0	0	0	0	0	3.41819	7.12081	0	0	0.678072	0	6.39197	8.99339	0.575312	2.26604	6.59335	7.02802	6.90713	4.45681	0.895303	5.44128	3.16672	8.50653	1.87184	7.28522
																	RDX	9.35606	0	0	0	0	0	0.748461	0	0	4.26454	5.5735	0	0	0	0	0.389567	8.54342	3.79077	0	4.21335	4.81558	0	8.47172	3.85499	2.10434	3.77821	3.11603	9.16639	0	4.35332	2.42761	8.57293
																	RNF145	2.58736	2.26303	0	3	0	6.62439	3.35473	3.926	0	0	0	0	0	0	1.83188	5.67469	1.37851	0.641546	8.30551	7.83637	1.76977	0	8.30355	8.05778	2.16027	2.24184	1.77821	4.63052	2.26003	8.17178	7.94977	9.14208
																	RGPD5	6.88533	0	0	0	5.76977	7.10779	0.201634	0	1.53605	2.19535	6.20398	1.32193	2	0	5.84674	0	0	7.81769	4.90929	9.82102	8.22453	6.31705	5.48317	2.44095	6.03958	6.47492	2.11103	7.2866	0.0976108	2.87578	0.722466	0
																	RGPD6	0	5.69516	2.02503	0	0	1.76977	0.201634	3.69822	1.53605	2.19535	2.01792	2.21101	2.24489	0.807355	5.85375	0.641546	1.87578	7.14435	6.35738	5.76155	8.12407	6.97235	7.84166	6.16732	4.70432	0.0565835	1.82375	8.49145	0.0976108	1.64155	0.83996	0.344828
																	MTPN	7.74591	7.75829	3.10434	0	0	0	0	0	6.33789	0	0	0	0	7.09698	1.09085	0.505891	1.27501	7.15178	6.14629	0	5.89918	6.93003	6.27519	0	0.286881	7.25663	0.584963	0.238787	6.95501	7.48977	0.124328	5.12391
																	UBQLN1	0	2.28688	0	2.75061	0	0	0	1.30451	4.12846	0	0	2.48027	2.93168	5.04483	7.63249	0	4.89288	0.31034	0	0	6.87836	0	6.79766	6.27463	0	6.74524	5.33593	0	0.137504	5.44659	6.78673	6.6476
																	CLINT1	2.21101	9.13709	7.55528	0	0	0	0	1.28688	3.38128	4.58736	3.45943	6.732	0	0	0.333424	0	5.77873	9.84851	6.52262	6.82094	7.67377	1.852	8.68496	8.34394	5.19417	0	3.16027	0	0.250962	5.63952	0.214125	1.24489
																	TRA2A	0	8.75509	0	7.01614	0	0	0	0	0	0	0	14.7933	3.25852	5.75195	3.33628	1.95977	5.50303	0	9.33371	0	3.49442	7.61191	5.29499	4.27873	0.31034	0.790772	3.27053	5.61353	6.51112	7.95443	5.65335	3.65878
																	ENSG00000234287	0	6.69251	0	0	0	0	0	0	0	0	0	0	0	3.93452	5.48027	4.55336	5.60615	0	6.28707	4.64962	4.69655	0	4.77873	5.6008	4.01346	0	6.14384	6.45121	0	0	0	4.80219
																	ENSG00000225178	7.9644	0	0	4.7845	0	0	0	0	0	0	0	0	0	5.41007	3.90111	2.88753	3.87774	0	4.20789	3.851	1.25096	0	6.98846	5.47573	7.22246	5.774	5.68285	2.17632	5.90545	6.50637	2.5656	2.67582
																	UPF2	0	7.12257	7.76759	0	0	0	0	0	0	0	2.50589	0	0	0	1.43829	0	4.45022	0	5.56682	5.70044	5.6744	6.62863	5.14037	5.04352	3.15218	0	5.72547	5.56377	6.85462	5.64904	0	5.0009
																	HLA-DRB5	0	0	6.77255	0	0	0	1.63691	0	0	0	0	0	0	5.38198	5.44659	1.48027	4.98914	6.09719	4.83491	3.06867	4.77505	4.765	4.15299	0	5.90183	7.46222	6.02237	2.76129	2.7845	8.67779	5.75061	3.22033
																	ENSG00000236439	0	8.12283	0	0	0	0	6.95303	0	0	0	0	0	0	5.40973	6.45648	6.21471	5.89942	5.33985	6.6453	6.29297	7.29774	0	5.05181	5.49825	5.09085	5.81198	5.98254	0	5.0387	5.51854	4.48929	6.43829
																	TSPAN3	3.24489	4.86443	0	0	6.18488	0	0	1.95233	5.30122	0	0	0	4.71918	10.4151	0	7.21014	0.85599	9.42249	9.21279	9.60028	2.15704	9.86352	8.40909	0	1.56071	6.39318	9.29423	9.49315	8.82788	2.38957	9.21895	1.93357
																	PRDX5	8.11723	3.6241	0	0	0	0	0	2.57531	0	0	9.32369	4.05485	0	0	10.0872	0.887525	0	0.879706	0	0	0	7.94679	0	0.823749	0	0	7.94755	0	0.757023	1.17632	8.72843	8.89521
																	NDUFB10	4.24793	0	3.25852	0	5.76049	0	0	0	0	0	5.80116	0	0	0	0	5.53605	0	0	9.10011	0	0	3.76553	0	8.61996	8.63876	1.9486	8.57524	0	8.80235	0	0	0
																	CYTL1	0	0	2.50589	0	4.70819	6.99876	1.95233	2.37295	0	0	4.11686	3.82273	0	9.2023	0	0	0	1.47508	9.30745	0	1.83188	9.67677	0.555816	0	0	9.43983	0	0	0	0	0.565597	0
																	TRMT112	0	0	0	0	0	5.81916	0	0	6.8334	6.84411	0	0	0	5.64818	0	0	9.06676	8.89115	0	8.70529	0	0	0	0	1.33914	8.36693	9.94159	8.80429	7.76832	1.93734	0	8.23381
																	TOMM7	8.67458	0	8.91483	10.7857	0	5.93404	0	0	0	0	0	5.63227	0	8.32616	2.19219	0	7.91666	8.18913	0	7.23487	0	9.72057	0	7.88625	9.03362	7.83637	3.59813	0	7.64918	8.36628	0	0.757023
																	SLIRP	0	0	0	0	0	0	0	0	0	0	0	0	0	0	0	1.95233	0	9.42643	0	0	0	0	0	10.4927	8.87187	0	1.43829	0	9.91709	7.72697	0	0
																	KDELR2	0	0	0	0	2.97269	3.94111	0.948601	4.7703	7.27006	0	0	0	0	7.69926	8.50569	8.31288	0.214125	8.62717	0	8.17433	10.0784	10.1545	8.08683	0.275007	8.53865	0	0.163499	10.1567	9.40712	1.89918	0	2.07039
																	BRK1	0	0	0	0	0	0	0	0	4.68818	4.64501	0	0	0	0	0	0	0	0.604071	0	0.659925	0	2.67129	0.432959	7.36247	8.37378	0	0.722466	0	0.516015	1.12433	0.443607	0
																	NDUFA3	0	0	0	0	0	0	0	0	0	0	0	0	0	7.84266	7.73315	0	0	0	9.02065	0	8.17657	0	7.61464	0	0	0	9.03425	0	7.14629	0	0	0
																	BUD23	0	3.94298	2.98003	0	0	0	2.47249	2.94486	5.61176	0	0	6.4441	5.08066	9.0204	7.46459	0	0.15056	1.11103	0	0	0	9.20352	1.18269	0	1.28096	0	0	0	8.69352	8.90722	9.01567	0.895303
																	TXNL4A	0	0	0	5.60792	0	6.74012	0	0	0	0	0	0	0	10.0297	0	2.08066	0	1.08406	0	6.36054	1.8679	0	0.933573	0	0	0	1.15704	0	1.8679	0	8.59197	0
																	PKM	0	0	0	2.77821	0	0	1.02857	2.42492	0	3.97177	5.50208	0	3.88264	0	0.344828	1.68706	0	0	8.94257	0	0	3.91648	0.333424	0	0.31034	3.52105	0	0.485427	0.321928	0.895303	8.49681	0
																	FIS1	0	9.53004	2.98914	0	0	6.81596	0	2.95606	0	0	0	0	0	0	1.22033	1.12433	0	8.98157	0	1.9782	1.93357	6.80116	0	1.64616	1.49057	0	1.27501	0	0.970854	0.903038	0.910733	9.01447
																	TXNL1	0	2.43829	2.36737	6.44195	4.17153	4.24108	3.55827	0	4.55213	5.47281	2.9279	0	3.774	8.22164	0	0	0	7.2318	8.40956	6.10643	0	9.98976	0.464668	8.3672	0	4.71149	7.34483	0.782409	0.298658	0.275007	9.35665	0.526069
																	JTB	0	3.97545	0	0	6.15866	6.67539	0	1.99277	0	6.26303	0	0	0	9.11343	0.807355	0.739848	9.16443	1.64616	0	8.57618	0.925999	8.50692	0	9.09247	7.43229	0	0.863938	9.09653	0.941106	0.584963	7.59253	1.28096
																	ATRAID	0	4.69377	0	5.2891	5.81096	5.33593	0	2.45418	5.12722	0	0	5.43663	4.3875	0	11.38	1.68257	1.18903	0	8.49229	9.25366	1.01436	0	1.1375	8.67112	10.0517	0.910733	8.88408	0	0	9.0091	8.19574	9.21927
																	MORF4L2	7.30204	2.58256	9.29073	3.09424	0	0	2.52857	3.0072	7.8645	0	0	3.70377	0	9.15699	9.85947	0	0.62293	0	1.53605	8.39386	0	0	1.91839	0	8.77146	4.26153	2.56803	8.74399	5.08066	1.27501	0	0
																	NPC2	0	8.94237	0	4.94579	9.34085	0	1.90304	0	6.09972	0	0	0	0	7.3147	3.11603	0	0	0	8.99868	7.3427	1.72683	0	0	9.08921	0	1.1177	1.51096	0	9.09898	9.1092	0	8.24532
																	SELENOH	0	9.10504	2.81352	0	5.13258	0	2.28392	2.73985	0	5.40259	4.53481	0	4.70487	0	8.8116	0.9855	0	7.13268	0	0	8.40054	0	0.722466	7.96261	8.77459	8.29103	9.198	0	9.17503	6.73268	8.83378	9.62234
																	DAD1	0	0	0	4.83643	0	0	2.49057	4.28244	0	0	0	0	4.9514	0	1.94486	9.2688	0	8.97195	0	0	0	0	0	8.6761	8.77403	1.22651	8.9392	0	8.50295	8.47005	0	0
																	7	8.11686	0	4.52105	5.79805	0	0	0	3.83491	0	0	0	0	0	0	0	8.66754	0	9.41749	0	0	8.44506	0	7.81782	10.1684	6.83378	0	0	0	9.72613	0	8.01463	0
																	NDUFC2	0	0	0	0	0	0	0.941106	0	0	0	0	0	2.80323	1.70929	0	10.0429	2.03914	9.6289	0	0	0	0	0.367371	9.11621	0	0	0	7.00146	8.71284	8.40335	8.3345	8.01647
																	RTN4	1.31034	0	3.1811	0	0	0	0	0.831877	0	0	0	0	0	7.58158	0.895303	9.68426	0.594549	0	7.20545	0.411426	1.51602	3.27352	0	7.21461	0	1.04264	6.06501	0	2.83794	6.50462	5.00315	0
																	CEP95	0	5.62761	10.4478	0	0	3.93263	0	0	0	5.22651	0	0	0	6.86121	7.80516	9.19155	3.99548	5.78686	3.1177	8.51527	9.33693	10.4398	0.201634	1.29278	0	0	0	6.54504	6.23573	7.46777	9.85741	5.63343
																	COX14	3.9279	0	0	7.41092	5.97062	0	0	0	0	0	0	0	0	9.3107	1.62293	0	2.02148	0	0	0	0	0	0	0	8.38254	0	7.94462	0	0	0	9.61706	8.21907
																	TOMM5	3.75702	0	2.95233	0	7.58939	0	0.790772	0	0	0	0	0	4.89045	0	0	0	0	0	0	0	0	0	0.807355	8.90872	0	6.4219	6.33002	5.87676	8.48965	6.61633	8.44373	5.69877
																	NME4	3.15218	0	0	4.35544	5.4266	0	1.96347	0	5.53916	5.20085	0	0	0	0	8.95829	0	8.59787	0	0	0	9.00296	0	0	8.13924	8.19962	0	7.7952	0	0.687061	0.85599	8.834	7.97951
																	CFAP97	0	0	0.871844	5.09508	0	0	0	0	5.23036	0	0	4.0321	0	0.85599	8.07815	0	0.765535	0	2.63459	0	9.30775	0	8.88484	0	9.875	9.03562	8.77502	3.59096	0	0	9.12099	0
																	HMGA1	0	0	3.04789	0	0	0	0	3.00899	4.10685	0	0	4.54164	0	0.389567	6.2724	0	0	0	0.773996	6.23266	8.32971	0	4.67864	6.41819	7.33476	5.63807	7.78594	1.11103	2.61589	0	3.91265	0
																	ATP5G3	0	3.81558	3.75596	5.60999	0	5.88947	3.7148	3.67243	6.45138	5.45976	0	4.30305	0	7.45722	9.63693	1.02148	9.62183	10.6163	2.68257	1.72247	6.76248	3.34908	8.6632	0	0	1.1177	0	0	7.75742	10.0251	0.757023	9.01569
																	PPHLN1	3.99639	4.39094	3.95791	0	0	8.45467	2.60407	0	4.88899	6.55505	4.24869	5.16631	4.12928	9.65583	9.98205	1.16993	1.41143	10.0975	7.80258	8.65417	9.24743	0	9.10533	0	8.71266	0	0	0.575312	8.87021	8.62932	0	0
																	EIF3M	6.3036	7.85119	0	0	4.35685	6.92434	0	5.05268	6.40156	14.7412	0	3.48027	3.9542	8.87658	7.69139	0.137504	5.68734	0	8.55769	2.22033	3.18269	4.76288	5.82807	2.65992	9.174	9.51398	0	2.18269	9.41414	0	0	4.49442
																	SSBP1	0	0	10.1655	0	0	6.2817	0	3.18269	11.7503	0	0	2.30451	0	9.72959	9.20095	0.516015	1.58496	0	0	1.38405	0	0	9.00366	8.82553	0.831877	0	1.02148	0	0	7.28577	2.05311	6.71836
																	COQ10B	7.01167	2.98914	7.50255	0	0	0	0	2.82171	6.0993	0	0	2.51602	5.46532	8.78653	9.37199	1	1.29866	1.09761	0	0.594549	0.757023	3.41007	5.59991	0	8.94199	0.367371	1.45418	8.94539	8.56632	1.19535	8.81263	0.400538
																	TAF7	0	3.10936	9.07831	0	0	6.42895	1	2.76129	0	5.13586	0	13.115	5.41312	9.81754	8.30811	0.31034	0.485427	7.89881	0.823749	0.333424	4.92979	1.85997	8.79591	1.21412	0	0	8.49645	5.1102	7.75382	9.44607	0.214125	9.21446
																	PDIA3	0	3.25096	9.15	2.11103	4.36317	5.71836	12.5776	3.36597	7.22526	0	2.94298	3.46467	3.96993	8.67151	10.1309	1.73118	0.918386	0.333424	0	0.201634	0	4.3799	9.32062	0.584963	8.52333	6.91049	7.9028	1.67807	8.43767	8.37034	9.04723	8.90512
																	PTP4A1	4.60763	1.42223	3.93546	2.77189	4.27873	5.07682	0	3.26754	2.63459	3.74524	3.70598	2.53854	4.45286	0.275007	0.879706	6.44062	0.887525	9.13873	8.56948	0.356144	0.432959	1.926	0.226509	0.31034	3.09255	0.669027	0.214125	2.36457	0.704872	8.44977	2.14731	0.475085
																	NINJ1	0	3.07039	3	0	5.09043	0	1.61353	0	3.904	5.5598	3.66676	5.10978	5.36667	0	9.03895	4.29131	0.815575	0.956057	0	8.32894	0	2.61824	1.16993	9.73222	0.831877	0	1.10434	8.93059	7.05126	8.99433	0.422233	9.25696
																	KLF13	11.585	11.9328	0	0	0	0	0	12.3063	3.1177	0	0	0	0	0	9.56012	9.168	0.0840643	0	0	0	10.1057	9.09972	0.0703893	0	3.48285	8.29375	0	0	0.0840643	8.46634	0.0703893	2.89142
																	ENSG00000271869	0	0	7.27221	0	0	8.58916	0	4.58135	7.00876	7.13679	0	0	0	9.56188	8.46744	7.46915	7.17123	2.40871	0	0	8.80158	9.11556	8.85814	5.82553	7.43104	8.16476	0	6.66619	0	8.19604	0	9.38713
																	YPEL3	3.66107	0	0	0	0	0	0	0	5.80839	5.82324	5.38163	0	6.74456	6.99039	9.4549	0	9.06499	9.1355	0	0	0	6.20144	1.03562	9.68392	0	3.76235	8.91292	7.86022	9.21247	8.88698	8.78437	0
																	ESD	2.73335	3.5741	3.10769	0	4.3799	0	0	3.80219	5.89045	0	3.97728	0	4.46074	8.79129	9.00966	1.07724	1.04963	9.22427	0.669027	8.17348	3.69488	0	9.38217	0	0.575312	8.88813	0.422233	1.04264	9.31279	9.2324	8.85428	0.871844
																	COX8A	0	0	6.37434	0	0	0	0	0	6.41836	0	0	0	0	0	8.15183	0	8.89857	0	0	7.83605	2.01792	0	0	9.10546	0	6.73917	7.71631	0	0	0	2.56803	8.42362
																	BTG3	0	3.99005	0	0	0	0	11.5907	0	5.38198	4.36597	3.45022	3.16189	4.99186	6.57198	8.14507	7.9678	7.00932	7.83143	0	6.53372	0	2.44095	1.48543	1.07039	0.411426	0	8.6196	0.632268	9.44361	7.59597	0.367371	7.80903
																	ARRDC2	8.5769	2.18269	2.58256	0	3.17473	0	0	1.22033	3.59335	0	3.51223	2.65535	3.70598	3.51854	8.58605	1.51602	4.34625	0.516015	6.90497	7.02912	8.57323	0	1.24489	0	2.79909	0.594549	9.26524	8.37639	0.238787	2.07724	6.89421	3.1177
																	TCP1	9.61228	4.74093	2.22651	3.23113	5.31143	0	1.50589	4.81044	6.93993	0	5.57864	0	6.10706	0	1.24489	9.08598	3.44228	4.38267	3.68145	9.70491	1.05658	2.69377	2.26604	7.54635	0	0	9.86822	7.08194	9.21118	7.4614	1.61824	0.790772
																	LEPROTL1	0	0	0	0	0	6.55321	0	3.47379	6.07746	6.11416	6.77479	5.17113	5.53636	9.03414	9.44257	9.6094	1.40599	1.48027	0	0	0.298658	0	8.7447	8.76391	0	0.263034	1.04963	0	8.49354	8.63789	8.83295	0
																	HBP1	0	4.97315	9.19935	0	6.05224	3.81147	1	1.7866	5.46532	4.34696	3.39643	2.45943	3.70598	7.65485	0	1.58015	0.669027	0.163499	0.275007	0	0	9.88108	8.01486	6.29057	1.65076	2.0321	3.47379	0.604071	0	8.91486	9.25486	0.454176
																	SNHG15	4.20633	0	8.80806	0	5.3875	0	3.3147	4.14486	0	0	0	0	5.01748	9.93804	1.90689	9.8708	8.98772	0	0	0	0	0	8.62	0.739848	1.51602	0	1.30451	2.06695	0	10.9402	0	0
																	ATP5F1	2.93546	0	9.51092	4.46597	0	0	0	0	5.9357	6.28762	4.36247	0	0	0	2.27501	0.925999	11.5831	2.01078	10.7063	9.38046	0	3.22033	10.2593	8.78447	1.15704	3.46728	0.137504	0	1.0072	9.38627	9.30741	1.69153
																	NDUFC1	0	0	7.20867	0	0	0	2.91648	0	0	0	6.83832	4.72301	0	10.1424	6.44576	7.7012	0	1.26903	9.31025	0	5.58135	7.71528	8.66466	6.97338	7.30989	0	7.83327	8.31166	8.56453	10.1939	1.11103	7.30797
																	PSMD7	0	0	3.39506	0	0	0	0	3.08406	0	0	0	3.23266	5.07724	8.15714	0.584963	0.773996	3.7137	1.19535	8.54589	8.42164	1.83592	2.5008	0.678072	9.26606	8.13761	3.03738	8.08028	0	9.54266	8.08545	0	0.887525
																	KLHL24	1.9782	1.10434	2.29866	0	0	0	0	3.66334	5.75435	0	0	3.3147	3.04614	0	0.333424	1.64155	3.40327	0	9.3658	9.30592	9.57918	1.96717	1.23266	4.90545	7.03661	9.28014	8.4564	4.69655	9.28834	9.11525	1.27501	1.32193
																	CCT2	0	0	8.95765	3.15543	7.40276	0	0	4.56194	5.51412	4.09001	0	0	6.81031	0	0	0.941106	8.87058	8.01089	8.10915	8.42597	0	0	0	7.88667	0	5.5656	0.695994	0	1.36177	0	1.89142	0.765535
																	CCT4	0	0	0	0	0	0	0	2.80735	0	3.67807	6.66562	0	2.95606	0	6.98903	8.73322	8.70919	10.1378	9.22207	0	9.32778	1.8953	0.226509	8.40067	7.67955	0.367371	5.36107	0	4.80064	8.02015	7.9888	0
																	TMBIM6	1.79909	4.97591	1.41684	9.77829	0	3.93168	0	1.22651	5.50621	6.95594	0	0	4.65478	0	2.0321	0.910733	2.62293	0.275007	0	0	9.6586	0	3.55582	1.96347	2.5509	0.333424	9.48244	8.54226	9.74074	1.32193	0	0.367371
																	SEC31A	3.5656	0	0	4.39094	0	4.5097	3.39643	4.15137	5.6985	3.09592	0	3.22033	5.03078	8.95402	0.516015	1.02148	0	6.13381	5.46761	9.16897	6.48123	0	6.64918	0.189034	8.54125	1.28096	0	9.39341	0	0	7.61897	0.555816
																	CST3	5.96116	3.73985	0	4.53605	0	0	2.25399	0	5.38163	0	0	0	4.66903	8.33535	0	0	0	4.36667	0	1.04264	1.16993	3.27352	1.17632	0.847997	7.58414	0	0	0	0.831877	0	9.98344	0
																	BUD31	0	5.49793	4.61058	4.0781	4.64674	0	1.90304	3.47897	6.39506	0	5.23534	0	0	9.13663	0	0	1.57531	10.312	0	8.50001	3.23113	3.16511	1.3505	8.44174	0	0	9.34625	0	1.56071	8.455	8.76348	0.526069
																	RBBP7	3.23573	2.43829	9.79043	0	0	5.73606	2.20163	0	5.54659	0	0	4.0027	5.70957	0	9.52886	0.925999	9.95561	9.2306	0	1.46989	0	4.45154	0.887525	0.863938	8.40527	7.94222	1.07039	1.12433	1.31034	0	10.4058	0.887525
																	HNRNPU	2.89336	3.38128	4.40395	0	6.64342	0	0.594549	3.11603	10.1993	0	0	3.46858	2.21723	6.53869	4.40122	0	5.90063	8.78963	0.344828	0	8.93929	1.72247	1.14405	5.61971	5.60318	3.38957	0.464668	8.53978	1.77821	0.704872	5.35755	0.356144
																	CBWD1	2.67582	0	0	4.75168	6.37208	5.43996	0	0	4.8166	4.81096	5.85574	4.98504	5.17832	0	6.18963	6.23802	4.42021	3.80219	4.63401	3.12763	6.75034	3.68145	8.47054	6.01547	0	1.24489	6.44062	0	5.58195	7.71266	0	0
																	CBWD2	5.77768	0	6.89397	7.29048	7.99498	0	0	0	6.0917	9.31972	5.57228	9.86059	3.34767	0	8.12272	5.24413	6.45269	8.33342	8.91716	7.42467	8.35887	0	1.74846	4.07125	0	3.43029	0	0	7.22901	4.59096	7.35032	1.46467
																	TWISTNB	0	1.67356	10.1027	0	0	0	6.60377	0	2.96347	0	0	0	2.21723	7.47727	7.16641	0	5.16672	9.65637	0	0.189034	0.238787	9.01803	5.77083	0.163499	0	5.96371	0	2.02503	8.36444	0	9.86219	7.1014
																	DNAJA1	3.13914	3.60881	9.62331	0	3.24793	4.0009	0	1.93734	5.8936	5.82502	5.53792	2.43296	4.72792	0	0.594549	0	8.83346	1.89142	4.852	0	9.46395	9.01981	2.50843	8.69759	8.58143	7.57939	7.75549	2.0036	8.45783	0.604071	0.214125	0.378512
																	PRELID1	2.75916	0	4.81147	0	0	0	0	0	6.82477	0	0	0	0	0	2.72028	9.53292	8.82718	9.58436	0	1.53605	9.52305	0	8.92555	0	0	8.22983	0	9.02838	0	8.31746	9.20033	1.05658
																	KIF2A	0	0	0	4.67412	0	0	0	0	0	0	0	0	0	0	8.60407	7.96763	6.25776	0	0	8.11541	6.94017	0	0.226509	0.963474	0	0	0	8.90147	9.08383	0	7.17712	7.55436
																	ARL6IP5	1.99277	0	2.32769	0	6.0581	0	0	2.09424	0	0	2.88166	3.16993	4.52795	0	0.378512	8.2006	9.25503	7.79662	0	8.35988	0	6.99401	0.62293	0	0	7.36238	0	1.70487	7.54674	0.847997	0.443607	7.57425
																	PSMC2	0	10.3524	9.92947	3.57773	5.62205	4.89869	0	2.7137	6.31723	4.48285	3.56803	0	4.68145	0.555816	9.66844	0.516015	10.6955	9.42032	0	1.22033	0	11.9766	8.9521	0	9.80281	11.0811	9.53749	1.19535	0.815575	10.2291	0.956057	5.337
																	GSTO1	9.01268	5.96255	9.10491	4.54411	0	6.62775	2.93923	0	0	0	0	3.88362	0	8.79909	1.05658	0	8.69547	9.17423	8.66913	8.97808	1.17632	0	0.641546	0	0	0	9.86104	8.90334	0.831877	8.93626	8.36606	8.54357
																	RSRP1	0	8.3524	10.4332	9.69834	3.65878	0	1.15704	1.05658	0	0	0	0	0	0	0	1.87184	1.68706	0.485427	0	8.86446	7.12815	3.3978	0.344828	7.05821	5.8495	5.81019	0	8.88999	9.81035	8.99994	2.54597	4.37226
																	UFC1	3.34483	3.27798	2.35896	6.06867	4.50589	0	3.74416	0	0	0	0	0	0	8.79675	3.14241	1.85997	0.594549	0	0	0.739848	1.79077	3.7126	8.12117	0	5.49985	10.1249	0	10.2048	9.11897	0	8.74571	0
																	PTS	0	4.23879	4.749	0	0	0	0	0	0	5.97591	0	4.87529	5.32301	0	8.80458	2.05658	0	1.90304	0	8.71641	0	3.848	1.08406	0	0	0	7.96064	0	10.2775	0	8.65528	0
																	UBE3A	0	0	0	0	2.9782	0	0	3.01614	0	6.69265	0	2.18587	1.7866	9.23113	0.659925	0.992768	0.214125	0.432959	9.63185	6.91325	0	10.6484	8.95771	0	0	1.11103	0	0	0	8.97728	4.53543	0.163499
																	SMIM19	0	0	0	0	0	5.59991	0	0	0	0	0	0	0	0.9855	4.52544	0	0	0	0	9.94366	0	8.51471	9.35306	9.31488	0	3.36737	0	0	0.879706	8.69815	8.28596	0
																	UBE2B	0	0	8.79477	4.5741	0	0	7.99628	0	3.58616	0	6.3512	0	5.24907	9.23424	1.42761	0	1.16993	8.46667	2.46728	8.33744	0	4.21723	8.84956	5.82451	0	6.81006	0.189034	0	0.238787	6.88056	8.25366	9.18512
																	PCIF1	0	5.19377	3.47249	5.6091	0	0	1.57531	0	5.94322	5.96878	5.15704	0	5.31506	7.63633	2.18903	10.842	1.20789	9.59272	0	1.48027	0.344828	8.94656	1.61353	0	0	0.298658	0.163499	0	9.88059	8.04887	8.99822	8.42547
																	PSMA3	3.11603	4.15623	0	8.26538	7.51586	0	1.61824	3.26153	0	0	6.81865	0	7.6458	0	9.35136	1.32769	9.26723	0	2.73552	0	9.71273	5.45418	1.99277	0	2.58736	9.92141	9.06735	2.51349	10.331	9.03714	0.739848	1.07039
																	KBTBD2	3.61589	3.35755	1.66448	2.9279	2.61824	0	0	0	3.0321	2.96347	3.83794	5.19771	2.28096	0	0.687061	0.356144	1.33342	0.189034	1.848	0	0	5.34696	3.25096	0	0	2.45418	0.739848	9.24263	0.15056	9.72223	4.70984	1.26303
																	TFDP2	8.83671	0	3.08746	4.13914	0	0	0	1.83996	5.59066	0	11.5504	4.12102	0	8.54241	0	1.32769	10.4889	2.06695	0	0	0	9.30433	3.12267	0	2.65764	8.18517	1.71809	8.32008	0	1.27501	0	0
																	NXT1	8.73315	3.26604	0	0	5.45812	6.78856	1.7866	3.0268	5.82043	0	3.90304	3.60999	0	0	10.0359	0.678072	10.0715	1.12433	8.77959	1.22033	1.38957	0	0	0.632268	9.03257	8.68703	1.07724	0	0.9855	7.50001	9.76308	4.97911
																	SEPT6	9.24688	2.95047	8.45947	3.46597	2.34199	5.82909	0	2.38128	0	4.04177	3.52356	2.81967	8.95957	9.32481	0	1.10434	8.71473	0	6.79077	0.505891	8.86078	0	0	3.76447	8.74123	2.19535	6.77175	0.659925	4.75542	9.08375	2.74846	0.189034
																	NUCB2	3.09592	4.67807	9.43175	5.78999	0	5.56468	1.61824	2.80941	6.7211	4.58256	0	0	6.91898	1.26303	5.75355	2.1177	7.5331	1.67807	0	0	4.76447	3.08236	9.33316	0	0	0	10.1537	1.69153	0.713696	1.99639	0.545968	0.411426
																	NFKBIZ	3.86493	0	8.94471	0	3.46728	0	0	1.50589	6.47508	3.852	5.8775	5.03474	5.66477	0	9.63038	4.23266	0.31034	0.176323	0.594549	4.26303	0	6.81314	0.124328	0	0.15056	0	4.853	0.454176	0	5.38024	3.17153	6.62278
																	IER2	3.49825	0	3.73335	0	3.44758	0	9.6279	2.57046	0	4.74685	0	2.61589	3.07382	6.88582	0.454176	5.765	7.72165	7.41371	0	0	8.44182	6.83162	0.632268	0.321928	7.30342	1.68706	0.422233	7.36177	4.83289	0.454176	0	0
																	MAFF	3.23879	0	7.42349	2.80323	4.28318	6.73091	1.51602	2.02503	0	3.70819	2.80323	3.93923	3.89142	7.24745	8.4458	8.21573	0.275007	4.12516	0	7.93905	1.45418	6.53512	8.49853	0.555816	3.23419	3.63227	0.555816	0.722466	7.81718	0.250962	4.85699	0.722466
																	DUSP2	3.10434	8.85334	3.78555	4.67186	0	5.94743	1.29866	3.24336	4.18269	4.12681	0	2.9279	4.88606	0	12.4187	0	0.378512	0.748461	1.09761	0.815575	0.970854	7.89112	0.555816	0.722466	0.62293	0.863938	0.286881	8.8375	0.933573	1.35614	0.555816	0.748461
																	GADD45B	0	8.45084	8.52966	3.55827	0	0	2.44361	0	5.54164	7.06889	0	4.1811	6.95233	1.02857	10.5316	0.545968	1.53605	0	0	5.80787	0	8.22752	1.26303	1.16993	7.2363	3.77821	0.356144	8.01842	0	8.56327	0.695994	1.28688
																	CD83	2.67582	3.12598	3.57168	3.63343	0	5.0045	0	2.43296	6.61206	5.15421	2.74631	4.26604	5.23534	0.321928	11.2697	1.14405	0	0.298658	0	0.831877	0	0	0.214125	0.286881	0.454176	9.09376	0.378512	0.695994	0.263034	0.443607	0.722466	0.389567
																	CDKN1A	7.58361	3.73552	4.09339	9.10994	4.36737	5.72219	2.33914	2.91265	5.51065	0	0	4.41481	3.97361	0	10.9174	1.05658	0.933573	0.604071	0.659925	0.903038	0.454176	2.7845	6.57531	0	0.275007	9.56157	0.411426	0.765535	0.731183	1.1375	0.604071	1.01436
																	BCL3	2.02857	0	0	13.9947	0	0	2.66221	2.51602	5.41143	8.98011	4.2817	2.90497	0	0	0.823749	0.85599	0.555816	8.13463	7.57107	1.02148	0.555816	0	0	0.333424	3.07039	0	0.575312	3.98277	0	0.495695	0.731183	0
																	ETV3	0	2.90881	1.94111	0	4.88509	4.68818	0.495695	3.02148	4.32769	5.23726	0	3.59694	4.47962	8.234	7.25333	6.22593	8.71911	0	0	0	5.39849	1.08406	5.86716	0	0	2.6893	0	0	9.00666	4.46009	0	0
																	NR4A1	3.27501	3.72792	3.33771	3.32193	6.19574	0	0	2.60644	0	3.84097	6.16912	2.65535	6.54334	0	9.40433	9.043	0.594549	0.344828	0.687061	0.765535	8.26908	1.76977	5.95815	0.333424	0	2.07039	0.604071	0.443607	0.823749	0	7.0376	8.05972
																	CUTA	8.07066	3.87184	3.12928	0	0	0	0	0	0	6.83731	0	0	0	8.46695	8.99698	0	8.87802	8.87289	8.52709	2.0321	0	0	0	1.15704	0	8.72038	9.43946	1.52105	0	1.38405	0	8.66548
																	NHP2	0	0	0	0	0	0	2.18587	0	6.29094	5.29241	4.41616	0	0	8.38496	10.3091	0	1.71809	5.36877	0	0	2.11103	0	3.926	8.60977	0	0	0	0	1.26903	1.21412	0	0
																	ARL6IP4	3.3147	7.5611	0	0	0	5.88704	0	0	0	6.29811	4.59455	0	5.59694	9.85315	1.25701	0	1.84398	0.536053	1.05658	6.84285	8.91907	0	0.748461	8.85745	0	7.41676	8.14093	1.22651	1.37851	0.464668	0	10.1027
																	SSBP2	5.04527	0	3.70708	5.37434	0	0	0	0	6.96544	0	5.81404	0	4.48543	0	1.19535	0	5.13586	0	3.80941	0.799087	0	0	0	5.61324	0	0	2.59216	2.16672	8.76019	0.823749	0.536053	1.59932
																	PYURF	0	0	0	0	0	0	0	0	0	0	0	0	3.74631	0	9.7531	0	0	0	8.18963	9.924	9.40278	0	0	0	7.20408	0	0	8.89169	9.36008	10.1846	0	9.24353
																	NOP58	2.02503	4.37156	1.61824	6.19673	0	0	0	6.71617	6.91839	0	2.92029	2.64386	6.53931	3.8953	7.12526	4.17233	10.1539	6.95303	9.45197	1.80735	8.11728	10.2487	7.42249	1.39506	9.41526	2.17632	1.58976	1.57531	10.0335	0	1.77821	7.19081
																	DRAP1	0	0	0	0	0	0	0	2.69599	0	0	0	0	0	7.96625	7.49514	8.89763	7.50367	0	0	0	7.36676	3.58015	0	0	0	0	6.6512	3.24945	0	6.54782	0	6.43079
																	ABCF1	9.24617	0	8.23352	0	0	0	0	3.42358	0	0	0	0	0	0	7.54836	2.03562	6.50875	8.70912	0	0	9.31929	8.61728	6.21704	0	5.98868	6.90412	1.42761	0	1.36177	3.51223	0	0.879706
																	NDUFB2	0	11.0172	0	0	0	0	3.86987	0	6.89518	0	0	0	5.89918	0	8.8636	0	8.94219	0	0	0	0	0	8.61276	8.09787	0	2.07724	0	2.09085	0	8.38037	0	0
																	TRAPPC6A	0	8.99938	0	4.95977	0	6.17393	0	2.88947	5.73118	0	0	0	0	8.48055	9.54421	0	8.82206	0	0	0	1.29278	0	0	0	1	1.86394	0	0	8.36159	1.40599	0	0
																	TMEM219	3.52857	0	0	0	0	0	0	0	0	0	4.27501	0	4.98231	7.411	9.7312	1.47508	1.91073	0	0	0.918386	0	0	0	8.61923	0.956057	0.941106	0	0	1.29866	2.12102	1.40054	8.95359
																	TANK	0	3.60288	8.75108	0	0	0	0	0	5.64126	0	4.37851	4.02768	5.88191	0	8.1298	0	10.1538	1.13093	0	6.59246	2.31034	0	0	2.78031	0	1.72683	9.30156	0	0	9.00315	0	0
																	AKAP9	3.59096	1.66448	2.40599	2.0321	3.15543	0	0	4.05311	4.53107	0	4.98459	3.27947	5.06393	9.36061	0.739848	6.04723	5.78764	2.05311	1.40054	1.01436	0	0	0	4.2817	8.50196	3.55827	1.7137	1.774	5.72165	8.23888	2.47768	2.68032
																	SHOC2	3.9241	0	8.08194	0	3.51602	3.36457	0	1.67807	0	0	5.06695	0	2.21723	6.66349	5.70515	1.40599	7.78692	2.28983	0	3.07211	3.65191	0	0.250962	8.44294	6.56682	7.92351	8.46789	7.85181	9.22817	8.07468	0.163499	8.61662
																	VAMP5	0	4.06264	0	0	0	0	0	3.09255	6.17313	6.74564	4.92505	4.63343	0	0	0	9.04322	0	9.68368	8.60851	2.23573	0	0	0.903038	9.67828	0	0	0.847997	0	9.54359	0	1.87578	0
																	NDUFS8	0	0	4.51096	0	5.20711	0	0	0	0	6.44609	0	0	6.64371	0	1.31615	1.02148	0	9.06918	0	0	0	0	0	1.13093	9.34891	8.20672	0	1.23266	7.12278	1.29278	8.18299	0.895303
																	DNAJC2	0	8.9002	7.37365	0	0	3.64386	0	2.65764	0	0	0	0	4.95745	0	1.70487	6.88935	1.24489	0.584963	0.432959	8.88237	0	0	0	5.75382	0.925999	7.76971	0.575312	8.4219	8.30788	0.933573	0	0
																	MARCH6	10.9257	6.52873	4.8748	0	0	3.70266	0	0	6.12247	0	3.88655	2.70266	1.28688	0	0	4.6865	3.29719	9.59645	6.45878	2.50589	10.7297	7.18973	8.85975	0	0	2.7866	0.163499	2.55582	7.52011	0	1.97085	1.45418
																	NOP53	8.96965	9.13371	7.17503	5.22843	0	0	4.2854	0	0	4.28688	0	0	0	0	7.2589	9.52138	9.30166	7.80839	7.26313	0	6.27612	7.76852	5.37156	1.69153	7.31895	5.88484	0.367371	7.94632	6.48043	0	7.67779	1.02148
																	TPM4	8.58425	0	8.82435	4.91886	0	3.83188	2.16993	1.1635	5.77847	4.36877	0	3.12598	3.61117	0	1.64155	2.67356	3.39369	8.56308	0	0.978196	0	3.87381	0.948601	8.16305	0.400538	3.91361	1.45943	6.76102	8.75385	0.933573	3.43162	7.88472
																	HNRNPM	5.68958	6.88496	9.7303	0	0	0	1.9486	1.27501	6.74416	0	8.25016	9.07815	2.88753	0	8.82209	3.31904	0.695994	9.48981	0.815575	1.76977	0.400538	5.50716	2.70044	5.37886	5.82629	3.52732	3.0321	8.46283	4.05137	2.9241	3.31615	3.97177
																	ENSG00000198406	0	0	0	0	0	0	0	0	0	0	0	0	0	5.8679	6.07253	0	1.0635	6.37382	5.6476	0	7.40523	2.75275	6.11707	0	4.33414	4.98914	6.76261	6.39951	0	0	0	0
																	ARGLU1	5.15623	4.73715	2.1177	2.22959	0	3.48414	0	1.53605	3.16672	0	2.23573	0	0	6.23707	9.37367	0.545968	0	5.765	4.66959	4.26003	4.42492	0	0.137504	0	0	7.57145	6.29957	5.67497	0	0.432959	0	0.137504
																	SAP30BP	4.39712	0	10.0327	0	0	8.06102	0	0	0	5.01792	3.33914	11.0368	6.40599	9.73208	1.83592	9.92302	6.91994	9.49749	2.46205	5.96371	10.0079	0	0.555816	0	9.30909	9.29639	9.00946	0	9.75449	7.63945	9.88085	10.6848
																	TCEAL9	9.97805	0	3.92884	4.1635	4.7301	6.44029	0	4.47573	0	0	0	5.36001	4.31542	0	0.85599	6.07532	4.43563	0.773996	8.84109	4.28392	0	0	8.64533	8.27929	8.97654	9.62635	4.35332	0.956057	1.12433	8.52203	7.91474	0.555816
																	NDUFB9	10.2837	4.10685	8.69251	0	6.57471	0	0	0	5.91337	0	0	4.55827	0	9.0189	1.4489	0	8.79743	9.49079	0	0	0	0	1.58976	0	8.70252	8.75682	7.32472	0	8.77189	8.62051	0	0
																	UBE2N	0	7.98539	0	0	0	7.22535	2.64847	0	3.32769	6.04352	5.23955	6.26847	6.46956	9.33096	9.78699	0.238787	0.713696	0	0	9.0276	0	3.04439	0.31034	1.32193	1.63227	0	8.35014	8.77722	8.4765	1.1635	0	1.04264
																	RWDD1	4.53667	0	3.94017	5.43129	0	4.81352	0.475085	2.65076	6.42777	0	0	4.14078	1.82782	0	7.49697	7.75995	8.4146	7.95455	7.48018	0	4.22805	8.38124	1.11103	4.79857	0	0	9.3203	2.08746	6.39472	0.739848	0.367371	10.0467
																	CYLD	5.7498	3.25701	2.35896	1.25096	0	3.60999	1.74416	0.9855	0	0	4.01436	4.60526	3.66676	9.84663	1.28688	0.757023	4.46597	9.16055	9.39455	9.53809	0	10.4937	0.807355	2.69153	0	9.56012	0.807355	1.41684	8.50776	1.76553	0.790772	5.66135
																	FNBP4	6.46287	8.61198	2.10769	2.62293	4.08576	6.26322	0	0	0	3.52105	2.62527	1.80323	0	0	7.26059	1.81967	6.95641	7.41523	0	8.37382	9.63278	7.77597	7.28568	8.70594	6.48559	9.78139	3.61117	8.12738	7.22072	8.73826	0	5.51885
																	PTPRE	8.71517	2.62761	8.36093	11.3245	0	10.1855	0.526069	0.704872	6.27426	5.0635	10.6938	1.5656	0	0	6.76673	9.4706	7.93257	6.95443	7.38621	7.2521	7.01915	9.24736	7.32012	8.1191	2.40871	6.97039	5.75569	7.76361	8.77571	7.36562	7.54334	8.45261
																	MDM4	9.33376	11.2125	11.1487	5.9905	6.51017	0	2.15056	0	6.54551	5.71149	2.41414	0	1.91456	10.3324	0.0703893	9.89058	8.8691	9.58913	8.17752	3.00899	0.176323	0	0.887525	0	9.1179	0.15056	4.18269	8.93035	3.09255	0	0	3.2555
																	COX5A	0	4.38128	4.91265	0	0	0	0	4.47768	6.11499	0	5.19298	6.05398	0	9.53494	9.85583	10.1169	1.33914	10.4868	0	0	0	3.92029	9.22817	1.43829	0	0	10.544	10.4525	0	2.36177	9.34494	0
																	MVD	0	0	0	0	0	0	0	0	0	0	0	0	0	8.5772	8.33454	0	8.82928	0	9.33963	5.41278	0	8.51096	8.55248	7.07425	0	0	10.5125	0	10.0292	8.26209	10.0606	9.83512
																	ATF4	9.76422	9.66482	3.37016	3.5008	0	4.82324	1.49057	0	0	4.40803	0	3.2032	4.61883	11.203	8.92339	1.45943	8.62768	10.3569	0.555816	0	1.13093	9.98674	0.367371	7.63967	8.75124	0.594549	4.86443	8.89224	0.443607	8.81295	9.11564	9.97374
																	C20orf24	0	3.35614	2.71149	0	0	0	0	3.49185	0	7.24403	4.39438	0	6.27296	9.32136	1.32193	0.910733	1.31034	0.678072	8.99489	0	1.08406	0	0.659925	0	0	0	8.65775	5.31506	1.28688	1.23879	1.43829	8.52978
																	LAMP2	3.07895	4.26828	2.40327	0	0	0	1.0635	10.706	4.93074	0	4.53978	0	4.1914	8.91507	0	0.695994	9.26697	0.713696	5.27873	0.422233	0	0	0.505891	0	8.92348	0	9.67657	0	0.584963	0.137504	0	0.879706
																	HNRNPR	0	3.61235	7.43738	6.93734	5.14323	0	0	0	6.2151	6.96544	4.54597	0	1.49057	8.22222	6.97625	0.454176	0	8.21218	6.79961	0.485427	0.62293	9.4634	0	0	3.58976	0	2.67356	7.66484	6.77413	0	4.77979	0.31034
																	SNRPN	8.43971	0	2.71589	0	0	0	0	2.79494	5.29646	5.32876	4.31542	0	0	0	0	0.871844	0.871844	1.40054	6.87086	1.51096	3.99186	0	0.632268	0	0	0	9.02583	2.01078	0	0.790772	7.89766	0.659925
																	YWHAQ	2.73335	4.01257	2.74631	0	0	0	0	0	6.01145	5.69738	5.01078	4.53792	2.99095	0	0	0.815575	0	1.18903	0.344828	8.0381	1.38957	1.9222	6.57501	1.1177	0	0	9.08449	2.09761	0.495695	0.250962	6.0063	0.214125
																	RBM25	8.79445	8.0601	8.8553	0	0	6.77466	0	8.65964	2.27202	5.2075	5.08406	1.9222	3.43429	0.731183	3.11437	0	0.704872	0	0	5.7366	8.64519	10.145	4.29793	0.214125	1.39506	1.18269	6.71273	8.61239	1.40599	5.69544	9.14063	0.85599
																	ELMO1	7.48123	4.15299	3.9644	0	0	0	0	0	0	0	2.96717	0	0	2.01792	0	1.46467	1.1177	2.67129	2.33914	7.4707	0	4.08831	8.05631	0	5.6241	0	9.13543	9.49655	0	1.93357	9.83185	8.70034
																	CD44	1.20163	4.37782	4.81198	0	0	3.9782	0	3.5008	2.76553	0	5.70929	2.88557	3.27053	0.163499	2.73985	0.422233	7.00585	0	1.23879	6.28337	8.85689	8.4582	1.10434	7.44634	0	7.18468	8.72113	3.68594	6.14057	0.111031	0.748461	5.71452
																	CNOT6L	2.12102	6.92077	9.79761	0	0	4.48349	1.82782	0.422233	0	3.76553	2.0072	0	4.78293	8.34381	0	0	7.79688	2.01792	7.56461	5.06996	0	0	8.918	6.67652	2.0321	7.67899	8.23146	9.67313	0	6.11082	0.847997	6.34092
																	TCF25	0	7.38249	8.26303	5.53013	0	0	0	0	0	0	0	0	0	5.37226	0	1.29278	6.67313	1.29278	1.33342	8.71606	0	0	9.07162	6.90665	6.41583	7.63648	9.11234	6.45022	0.925999	0	0.9855	7.32912
																	ANP32B	0	8.34775	0	3.45022	4.97361	7.55005	9.62573	0	0	0	0	0	0	2.26604	7.78856	8.5549	8.47098	8.42777	0	3.7939	5.23534	0	0.356144	1.89142	6.22188	7.29297	3.17951	2.96162	8.95684	0.903038	0.918386	1.774
																	ANKRD12	0	3.16027	8.60385	3.67129	0	0	0	0.739848	4.63807	4.50653	0	1.02148	4.3427	0.321928	4.24336	0.0703893	5.24298	1.0635	6.36737	7.1643	6.24298	0	8.71174	3.19692	0	5.75995	0	5.96509	8.70674	0.584963	0.731183	0
																	SMN1	3.29278	0	0	0	0	0	0	0	0	0	0	0	0	6.47832	9.09437	0.85599	8.75034	7.81756	4.65191	0	8.17931	2.45154	3.94205	0	0	0	3.1177	7.90587	3.40599	5.17233	5.32912	4.42761
																	SMN1	6.86369	5.58496	0	0	0	0	0	1.88753	0	4.44493	3.52982	5.43463	0	0	6.18031	3.73985	6.3773	6.17513	7.83074	5.35755	8.37708	0	8.33673	0	0	0	7.72055	8.43396	7.90322	7.50311	8.20814	7.40888
																	CD69	10.7546	0	1.83996	0	4.79181	0	0	1.65076	4.19377	5.08958	3.22342	3.84197	6.73701	0	11.8611	1.46989	0.925999	0.748461	0	1.11103	0	2.25701	1.53605	0.722466	9.04947	0	9.70146	0	0.367371	1.75275	0.31034	0.757023
																	CXCL2	5.49474	4.38819	0	0	5.87725	0	1.67807	5.51885	4.70874	6.20105	6.97808	0	7.84687	0	10.6337	1.97453	3.26604	1.63227	0	2.35896	0.790772	5.07425	0.443607	5.72274	9.98569	1.1635	0	9.70598	0.910733	4.05398	1.4957	0.765535
																	BST2	0	0	0	0	6.65721	0	1.926	2.34767	0	0	0	0	0	0	0	0.757023	1.1177	8.64079	2.05658	10.1901	8.19451	8.44601	1.57531	0	4.73931	0	0	10.8463	1.80735	0.594549	0	0
																	PARK7	10.6434	4.0072	3.27053	0	0	6.12433	2.81967	3.32048	5.46761	5.49057	0	5.52732	5.01436	7.06544	2.20163	0	1.75275	9.41164	1.20789	8.16395	1.59932	10.1447	10.2916	3.91934	10.1491	0	0	9.37419	0	8.93846	10.0895	0.584963
																	MDK	0	0	7.95262	5.19061	0	0	0	0	0	0	5.12474	5.63198	0	0	0	2.12102	8.81542	0	7.93905	0	8.46585	2.55582	0	0	9.68424	9.15952	1.32769	2.45418	1.71809	7.78457	0	0
																	PTGES3	2.37573	0	1.93357	11.4495	0	7.20574	1.39506	2.6893	5.75141	0	3.3505	3.9486	0	0	1.45943	0.378512	8.96806	8.34096	8.19244	8.62403	4.35826	5.43563	0.678072	8.45179	6.58436	2.93357	0.31034	0	6.30122	0	9.31933	0.594549
																	RBM4	8.06663	0	0	5.93687	0	0	0	1.74846	6.33163	5.12722	5.78895	4.82528	4.31976	0	0	0.475085	1.67807	7.82356	9.839	8.3293	5.45943	4.01436	0	6.77189	8.63967	0	0	0	8.48341	7.86344	1.16993	1.1375
																	RSL1D1	0	3.66448	9.70068	0	2.14078	0	0	3.9542	0	2.47249	4.854	0	4.5741	0	8.99961	1.98914	8.81861	0	0	1.27501	0	2.43029	0	4.59156	8.44675	0	0.226509	8.99873	1.0635	0	8.8226	1.5008
																	SH3BGRL	0	4.95791	2.44095	4.78293	5.07468	6.04177	1.16993	2.20789	5.56712	0	3.91934	2.73335	5.07168	0	9.58976	1.70929	0.321928	0.367371	0	1.20163	4.79077	2.08746	0.263034	8.44572	0.9855	0	8.7211	1.19535	1.54102	1.35614	8.75161	3.31034
																	SMARCA2	4.01436	5.02192	7.36221	3.59574	5.64616	0	0.464668	1.22033	3.36737	2.43296	5.47249	4.80116	5.89433	0.124328	0	1.72247	9.37853	8.85493	0	10.0479	1.15704	8.80752	2.55582	8.51641	0.31034	1.42223	7.4127	8.96976	4.98596	1.17632	5.37295	0
																	VAMP8	4.337	3.79494	3.16027	0	0	7.26566	0	4.29278	5.824	0	5.01436	4.36247	6.78529	0	1.37851	1.26903	8.91958	5.38922	0	7.6768	0	3.66221	7.6458	8.08364	8.45249	1.15056	8.88771	0	10.062	9.56089	0	0.941106
																	PPIG	10.0764	0	4.39094	0	0	0	2.48027	0	4.94205	3.53107	0	0	4.18666	0	8.86959	1.20789	8.25087	8.69244	1.74416	1.83996	0	0	9.64793	5.44923	0.0840643	0	5.63836	8.22434	8.22231	8.80164	7.70037	9.3658
																	EIF4A1	2.21101	4.43496	4.91361	0	4.81506	0	3.05832	3.65306	6.24203	6.29352	5.43229	4.91504	5.36702	0	1.72683	9.44074	9.34616	0.85599	3.30305	0	6.20731	4.01436	4.53232	4.22728	5.53574	0.475085	5.89312	9.2205	9.63465	8.75515	9.90503	0
																	HMGN3	0	3.74201	0	0	0	0	2.17313	2.70929	6.3665	0	0	0	0	0	0	1.54102	9.6534	8.85156	2.01078	0	9.28783	0	8.61213	8.54589	8.4816	0	0.659925	2.24489	0	8.49045	7.50605	0.650765
																	TRIR	7.77255	0	3.66107	0	5.07211	5.92077	0	5.44626	0	0	0	0	4.79909	0	8.13509	8.06717	9.48567	8.54288	1.07724	0	8.85003	0	9.32046	8.12624	0	6.21043	0	9.05322	7.98025	8.11046	8.78408	9.15611
																	PJA2	8.89209	9.41204	3.36457	1.85599	3.19377	0	0.956057	2.13093	6.12722	2.68032	1.86394	0	2.02148	0.15056	0.790772	7.89712	7.83048	9.2695	8.38323	1.61353	0.201634	6.99797	6.37678	0.137504	0.333424	0	7.90611	3.31904	0.344828	0.411426	8.00506	0.495695
																	1	8.31188	9.9856	4.98277	10.2921	0	6.18051	1.31615	1.52105	4.23419	3.25096	0	2.1177	3.95884	0.214125	8.70217	1.98185	1.15056	9.87673	8.73166	0.411426	8.18839	2.31325	7.34669	0.411426	3.77821	2.52607	1.80735	8.271	2.30159	2.96347	7.53496	9.26221
																	AP2M1	0	4.42021	3.08746	5.82604	0	0	2.15704	2.7761	6.2502	0	0	3.48929	5.41752	0.378512	1.0635	0.575312	8.90641	8.71211	8.61761	0.62293	4.08491	0	6.54288	8.4463	0.807355	6.1983	1.08406	8.87995	8.68989	8.26585	10.3249	5.66278
																	ATP5J	0	0	4.30451	5.39335	0	0	2.95233	0	0	0	0	0	0	9.13353	1.54597	1.46989	0	8.02686	0	0	0	0	8.34003	0	0	0	0	1.73985	1.22651	7.96157	0	8.24003
																	EDF1	5.25323	0	8.06722	0	0	0	0	2.80735	0	0	0	0	5.26416	0	5.92884	0	6.24812	0	7.73234	0	0	0	4.38128	8.45861	0	0	0	8.69425	8.14873	0	8.39021	7.92719
																	YWHAB	2.85599	3.64155	0	4.91839	2.8953	0	0	2.22959	0	5.84273	0	5.1375	0	0	0.765535	0	5.49346	0.226509	8.40897	0.678072	9.10905	0	7.92961	0.214125	0	3.94017	7.64422	8.50462	0	7.73125	5.2854	10.2603
																	ENSG00000259884	9.10813	5.02414	1.80323	4.37782	0	6.75876	0	8.94898	0	6.75195	12.957	0	0	1.53107	7.72976	0	1.46467	1.21412	0.659925	6.67101	5.2032	0	3.40327	0	0	1.32193	0	1.91839	0	2.04264	6.56742	0
																	SYNGR1	5.72165	0	2.62059	4.30012	4.23036	0	1.59932	3.48414	6.16068	0	4.27128	4.2854	0	0	0	0.847997	0	0	0.887525	0.62293	10.0079	9.39776	1.04264	0.333424	0	5.99594	0	0	8.12939	6.63329	8.31134	0.400538
																	CLEC2B	9.27375	3.926	8.42517	0	3.76977	5.4941	0	1.63227	0	0	4.89336	0	4.87431	0.903038	0.85599	1.0072	7.50168	6.59738	0	0.815575	6.9982	2.23879	6.87443	0	8.70217	0	7.04221	0	8.27314	9.65401	6.88972	0.748461
																	PPP2CA	2.70929	4.45286	1.4489	1.85599	6.93275	6.92908	6.42408	4.10182	3.63691	6.14731	1.85997	2.37851	0	0	8.98157	6.32715	8.6171	8.15411	1.5008	8.40956	0	3.95606	5.17113	9.26461	6.04985	5.01302	8.72065	1.83188	9.55027	9.32339	4.67751	0.189034
																	MCTP1	7.90563	2.63459	7.03727	3.15704	8.07259	0	1.29278	0	0	0	0	0	3.33771	0	2.72901	0	9.43281	9.59971	8.59264	0	9.83498	0	6.4002	0	2.80116	6.73877	9.32524	2.45681	0	7.16561	9.01773	3.80529
																	GNG11	4.08406	8.79756	0	0	0	4.5741	7.26688	0	3.31034	4.72301	2.36737	3.45286	3.41278	0	0.250962	0	7.34447	5.848	7.1917	0	0	8.45738	6.59395	5.88387	0.495695	5.91958	6.26791	9.04988	6.39592	5.74792	7.64342	0.536053
																	HSPB1	0	0	6.28559	0	0	0	6.40037	0	0	0	0	0	0	0	5.90256	0.871844	0.757023	0	4.9644	6.02503	0	0	5.66192	0	0	6.68748	7.08055	0	6.50843	6.24108	6.82757	0
																	ENSG00000224032	11.0037	0	10.0438	3.5656	0	6.59887	0	0	4.51791	0	0	8.10648	3.73877	8.45146	0	1.50589	3.3147	0	0	7.02359	9.98604	9.79584	9.07505	9.3624	3.18428	0	0	0	6.84837	9.75323	3.41278	4.47119
																	DCTN6	3.19849	0	0	4.86542	0	5.82655	0	4.5435	0	4.80219	3.89627	0	0	0.669027	1.774	0.678072	0	0	1.02148	9.11202	1.10434	3.29719	1.37295	8.72209	8.03469	5.27501	0	8.28475	8.86171	0.722466	0	0.713696
																	CHMP2A	8.7764	0	2.91839	0	0	5.67497	2.14731	0	0	0	0	0	5.1823	1.98914	1.32193	9.82553	0	9.289	9.6974	5.45779	0	3.66789	0.782409	8.51594	0	9.79326	0.604071	0	9.65198	0.713696	0	0.773996
																	CD46	10.82	4.7845	10.8616	3.71149	0	4.19377	0	2.14731	6.97441	7.09908	7.83706	0	3.97636	0.594549	0.903038	10.5466	1.76553	0.584963	7.02901	1.31615	0	8.21738	0	8.23635	0.475085	0	1.97453	0.432959	0.356144	0.321928	0.422233	0
																	KRTCAP2	0	0	4.02237	0	0	5.91552	0	0	0	0	0	6.0881	0	0	9.31263	1.59932	0	4.09255	0	0	0	0	0	9.90874	9.76271	7.58286	9.18978	0	0	0	0	10.0284
																	PLP2	0	0	2.40327	3.99729	0	0	0	0	0	5.85499	0	4.77558	5.11562	8.21009	0	7.71555	0.62293	8.27915	8.09508	0	0.895303	8.21247	7.92351	8.98354	7.91397	8.59488	0	7.80374	0.604071	0	0	7.34634
																	FBXO7	1.83592	8.12634	8.83261	3.37016	0	4.12433	1.40054	2.59455	4.33199	5.0027	4.29131	3.07724	4.48414	3.13422	0	8.94825	5.65048	0.918386	9.84624	0.895303	0	7.16461	8.42694	8.32188	9.51456	8.82896	0.790772	0.594549	9.2503	9.11411	0.695994	0.378512
																	XRCC5	10.4249	0	0	0	0	3.67807	0.815575	3.35614	5.94416	0	0	5.08958	3.24793	8.42093	0.263034	1.48543	8.90072	0.238787	0	8.55777	1.18903	2.16672	0.137504	0.367371	0	8.3626	7.38007	4.89627	8.19357	8.05815	8.50835	2.22651
																	TMEM258	3.94486	0	3.42089	0	0	0	0	3.80735	0	0	5.96901	5.09424	0	9.59835	0	8.55972	1.55582	9.8046	8.72059	0	0	0	7.99311	1.41684	0	9.33914	0	0	7.91439	8.5775	0	1.54597
																	CHD6	0	4.31759	0	0	0	0	0	3.70819	0	0	0	5.28836	0	0.189034	1.79077	0.286881	0	0	0	0	9.83547	0	0	0	8.49753	9.69916	7.3936	1.70487	8.35799	0	9.5972	1.27501
																	ANAPC11	0	0	0	0	0	6.9743	0	4.58135	7.00876	0	0	0	0	0	1.5509	0	0	0	8.62669	0	0	0	1.8953	1.70044	0	8.61416	0	0	8.42375	8.19047	8.35997	1.41143
																	SLU7	2.06005	10.776	0	5.45055	2.6017	6.64155	1.1177	3.61824	6.77768	0	2.09761	0	0	0.189034	0.545968	1.31034	1.15704	0.176323	0.201634	8.7501	0	8.48969	8.40391	8.16385	0.15056	7.90509	1.66903	8.27873	8.37526	7.90075	8.90662	7.40778
																	UBE2E3	9.8035	0	6.84574	6.86406	3.90014	0	4.59574	1.92979	0	7.65642	0	0	0	3.67129	9.35832	3.37016	9.04879	3.66903	9.27198	2.6893	6.91397	7.09508	1.40054	7.54651	0	8.82416	4.20006	6.72969	8.95899	0.432959	1.43296	0.687061
																	SMIM26	0	4.39438	9.51057	0	0	0	0	3.52356	0	6.49697	5.74281	0	0	9.49079	7.36001	1.51602	1.35614	0	7.48864	0	0	9.5656	9.24479	8.14792	0	7.43804	7.95489	8.56018	1.58976	0	8.26139	0
																	KANSL2	0	0	3.51979	6.53745	7.77933	5.73363	0	5.19771	4.35403	0	6.48639	4.68257	4.45878	9.672	10.1793	1.45943	1.79909	0.963474	10.2588	0	8.0594	0	9.03911	0	0	9.05593	6.71658	1.03562	0	10.5518	2.26003	0
																	MRPL51	0	0	9.3815	0	0	0	0	0	0	4.64386	0	5.6642	7.38249	0	0	1.04264	0.536053	9.44301	0	0.659925	8.75515	0	0	0.565597	0	0	1.43296	0	0	1.79909	0	0
																	CLK3	0	0	3.56194	0	0	5.58105	0	2.45154	0	5.62994	5.08194	2.19849	8.31655	0	0	0.992768	8.85406	0	0	0	0	3.31325	1.09085	0.790772	0	0	1.30451	0.344828	8.17762	0	1.48543	0
																	SDHA	0	2.49313	8.9318	0	0	0	0	8.89291	6.19692	0	0	3.19061	0	8.34287	2.32481	0.669027	0.454176	0.505891	0	1.28096	1.45943	9.59908	0	4.29131	0	0.422233	0.565597	9.34161	8.1982	8.20794	0.367371	0
																	CDC42SE2	2.63459	1.80323	9.43659	2.93546	2.7137	3.44626	0	0	6.16128	0	0	3.26454	2.37016	1.26303	0.226509	0.378512	0.333424	0.344828	0	8.47399	0.475085	9.59829	8.32017	1.44361	7.06501	3.96993	0.356144	0	6.32715	7.10947	4.40599	1.41143
																	GPBP1	9.77027	2.83794	7.87799	0	2.9855	0	0	2.80529	4.09592	3.33771	0	0	3.87283	0	0.356144	0.250962	8.67765	0.31034	0.226509	0.978196	0.333424	8.7048	0.176323	0	0	8.18428	0.201634	0.575312	0.263034	6.65793	0	0.659925
																	SERP1	1.54597	9.71586	1.19535	3.16189	3.87283	3.58015	0	1.60881	0	4.1102	0	2.0635	3.35896	0	1.51602	0.584963	8.82817	5.83845	8.09677	1.36737	8.09803	0	5.37016	6.60392	8.68496	0	0.137504	6.72315	8.66039	6.89433	0.15056	0
																	H2AFY	2.95233	2.64155	5.07938	0	0	0	2.62994	0	5.78424	4.07553	0	4.84248	1.16993	0.422233	6.43413	1.0072	0.978196	9.23869	0	0.918386	0	0	0.536053	0.863938	8.70456	0	0.275007	1.9782	8.37147	0	7.59373	0
																	NOL7	0	0	0	0	0	5.59991	0	0	0	5.17393	0	3.99367	0	5.53854	8.91409	0	9.4169	9.57058	7.8802	0	4.926	10.2585	0.454176	5.42794	8.35975	0	0	8.37678	6.43346	8.52054	8.17732	1.29278
																	IER3	0	3.11437	0	3.73227	0	0	0	0	0	0	0	0	4.852	0	5.33485	0.748461	0.526069	5.60733	0	1.71809	8.38625	6.24336	0.432959	0	7.81711	3.49313	0	0	0.516015	0	4.72247	0
																	HNRNPK	1.73118	2.11437	2.16993	0	0	3.83996	0	0	3.5097	0	0	0	0	3.95047	9.59055	2.57531	9.19012	6.17073	0	3.63343	4.58916	7.37374	2.7137	5.82069	4.39506	0.516015	0.669027	0.722466	5.89821	0.748461	6.3766	9.06827
																	CKS2	3.82273	10.6744	0	0	0	0	0	4.852	5.99118	0	0	4.92505	5.37156	0	0	1.40054	1.24489	0	0	0	9.13296	0	0	0	10.0548	1.51096	0	7.77637	0	0	0	0
																	NDUFS7	0	0	0	0	0	0	2.79909	2.926	6.57818	0	4.74308	0	0	0	0	1.10434	0	0	0	0	1.58496	0	1.01436	0	0	0	0	0.85599	1.05658	0	0	1.4489
																	PSME2	0	0	0	0	6.32319	0	3.30012	3.74739	6.39506	0	0	2.24184	0	0	1.27501	0	0.956057	0	0	0	1.99639	0	0	0	8.73633	8.7701	0.321928	0	1.21412	1.46467	0	0
																	POLR2J	0	0	0	4.29131	0	0	2.0635	3.36597	0	0	0	0	0	8.3927	8.53263	8.78944	0.739848	0	0.879706	0.910733	1.03562	0	0	0	0	0	4.24031	0	8.41701	0	0	0
																	MRPL23	0	0	7.86109	0	0	6.29186	3.1127	3.24945	0	5.91145	0	0	0	0	0	0	0	1.32193	0	1.73985	0	7.82655	0	0	0	0	7.28614	0	0	0	0	7.57577
																	TUBB	0	0	0	3.82985	0	3.851	1.45943	7.00383	3.5008	3.45549	8.87006	0	2.74201	8.03639	0.545968	1.15056	1.46467	0.263034	8.44025	0.286881	0	0	6.31904	0	0.275007	4.14405	6.28225	0.422233	0.422233	8.375	3.05137	4.0009
																	HSPA8	2.1635	0	8.7039	6.82782	0	0	3.14731	3.09255	6.47021	4.0036	5.66931	0	0	0	9.9755	5.6499	0	0	9.80466	9.45068	0.526069	0	0.516015	3.80219	3.78973	2.8339	8.85652	0	0.333424	8.78244	0	0.275007
																	PPP1CA	0	0	3.29572	0	0	0	0	0	0	0	0	3.23879	4.54844	0	0	0	0	0	0	8.6601	1.09761	0	0	1.36177	0	0.992768	7.78908	0	0	0	0	1.28096
																	KRT10	0	0	3.39506	0	0	0	0	0	0	0	0	0	0	0	0	7.89573	0	7.7364	0	7.13217	0	0	1.13093	0	0	0	7.075	1.76129	0	0	1.15056	0
																	LY6E	0	0	4.16027	0	0	0	2.20163	0	6.59141	0	0	0	5.57743	0	5.03562	0	0	0	7.23974	0.765535	0	0	1.0072	0	0	0	0	0	0	0.879706	0	0
																	ANAPC16	0	0	4.64097	10.8532	8.44431	0	0	1.03562	0	0	2.31034	8.20467	0	0	0	2.17951	0.978196	1.1177	0	0	0	3.47249	0.831877	2.84197	0	0	8.31696	0	0.970854	1.98185	0	0
																	CTNNB1	3.7845	8.44216	9.69643	5.19495	0	0	2.31325	0	0	8.19012	0	6.01992	0	0	7.97264	3.33485	0.731183	0	0.238787	4.36247	0	1.77821	3.24945	0	4.90159	9.31879	0	0.704872	4.20711	8.90436	0.526069	0.731183
																	HES1	7.89833	2.7761	0	3.32481	3.89142	0	0	2.48543	0	4.23496	3.31904	0	0	0	6.07146	7.34713	0	0	7.52693	0.871844	0	3.71589	0	0	6.13996	0	0	0	0	0	0	0.321928
																	NFE2L2	3.14405	0	9.43942	5.09255	4.90737	5.55459	2.10434	1.26303	0	5.12928	2.69153	5.79286	4.31904	0	8.63369	8.37582	1.20789	0.286881	10.0248	5.51128	0.400538	3.17473	1.32193	3.94017	0	8.7198	0.189034	0	0.464668	0.226509	0	0
																	SARNP	0	3.5656	10.2511	0	0	6.07959	0	0	5.05268	0	4.80219	0	9.56754	8.96965	0	0	1.46467	9.97118	8.48192	2.39506	1.35614	9.00298	0	0.790772	0	7.58759	7.96249	9.17393	10.0526	0	1.32769	8.7985
																	RBPMS	0	0	5.71177	0	5.2384	0	12.6168	2.69153	0	0	3.98185	0	0	1.32193	8.61894	3.23879	8.67172	1.03562	0	0.604071	6.79377	9.40369	7.30579	0	7.49105	5.28503	8.25342	5.55459	0	0	4.87578	8.50657
																	NDUFA12	8.60337	4.78869	0	0	0	6.66349	0	0	5.91672	0	6.93133	4.83491	5.59216	0	9.39763	0	1.75702	10.4495	0	8.85306	2.11103	10.5855	0	0	0	1.4489	8.34505	8.73118	9.5183	0	0	1.52607
																	ANXA7	3.0993	2.35614	1.55582	4.80993	7.99938	4.13914	1.05658	2.88166	6.5941	0	0	0	3.01257	0	8.36221	0.871844	0.903038	9.00414	0	8.97114	1.33914	9.22781	8.7866	0	10.2912	8.91818	5.81327	8.49765	8.65757	0.226509	0	1.32193
																	CALCOCO2	0	4.44162	3.45812	8.13586	3.57894	0	0	0	5.54164	5.80684	8.32441	0	3.70377	9.52542	2.87971	0.799087	9.6361	8.29641	8.92383	8.95088	0	3.9855	0.378512	0	0	8.03034	8.76242	0	0.432959	2.01078	9.90346	9.63941
																	MFF	2.87184	0	0	4.81967	6.76222	0	0	0	0	0	0	0	4.29866	0	0.773996	0	8.01447	0	9.06647	8.98701	2.38957	9.35321	6.27221	0	0	7.4025	8.45759	0	1.14405	0	0.432959	9.17934
																	RHEB	4.81865	4.66562	6.43563	0	4.92884	0	2.12102	3.89627	0	3.80735	0	0	4.50716	0	9.58421	0.344828	7.50645	8.82276	8.11207	4.85	1.32193	10.5653	0.238787	0	0	0	8.30506	0	8.09714	7.9397	8.41215	8.58383
																	RTFDC1	0	4.61471	2.70929	0	0	4.65306	1.04963	1.72683	5.8296	0	0	0	6.01592	0	9.62068	1.04264	0.722466	9.93724	0	8.82836	0.432959	9.02045	8.70162	0	0.378512	0	8.51116	0	7.07831	10.2775	1.4957	8.02092
																	ANXA5	7.70321	7.11541	1.78241	0	0	0	1.90304	3.44626	0	8.66423	4.74416	0	13.3219	0	8.95385	0.748461	1.52105	0.695994	6.41532	9.3699	9.4945	10.3758	8.96203	0	0	0.790772	0	1.28688	0.536053	8.93059	0	6.06113
																	ARF4	2.54844	3.89045	9.72617	6.72887	6.04505	0	0	3.22033	4.52669	5.44626	0	0	5.25927	1.25701	0.847997	0	1.36177	10.0914	8.8953	9.06418	2.04614	2.53356	9.02603	0	0	7.36492	9.33228	0	0.815575	7.75302	0.978196	1.0635
																	ENSG00000267165	0	12.2952	10.4679	0	0	0	10.6435	0	0	0	5.33414	0	5.08449	6.51333	6.71617	0	0.669027	0	7.1917	5.60644	0	8.47419	5.7385	7.63001	7.59126	8.1816	8.05289	0	0	0	0	5.13955
																	CHMP1B	8.6969	3.45154	9.52201	2.36177	2.89336	3.63343	1.82375	2.3978	5.19771	4.16591	2.48285	13.2989	4.0917	8.63583	7.86158	9.20183	0.992768	0.226509	8.16093	7.98442	0	6.10936	7.16662	8.01558	0	5.16269	8.38478	8.62121	8.11738	0.475085	8.14425	6.23016
																	NCOR1	3.24793	0	8.31461	0	5.8189	4.39232	4.06091	3.10434	5.07767	0	3.52857	0	0	0	0	0	0.475085	0.782409	0	9.12021	8.96803	10.091	8.18537	0.739848	0	8.53966	8.07462	9.28466	0	1.0635	7.95437	0.263034
																	CD37	3.9991	0	3.46074	0	0	6.66349	0	0	0	6.22265	5.60288	0	7.61545	0.594549	2.10769	9.07221	1.9486	1.98914	9.25432	0	8.38271	4.13504	0.443607	0	0	8.62344	7.041	8.30072	0	5.83693	9.57633	8.5093
																	ZCRB1	0	0	0	0	4.91217	0	2.78869	3.54597	0	0	0	0	5.29131	8.86258	0	8.05631	7.69551	9.46585	0	9.00397	9.95359	9.16513	0	0	8.88737	8.87557	6.68972	1.59932	0	0	0	0.62293
																	ANKRD36B	4.34625	2.70708	7.36405	0	0	0	0	1.65992	4.20789	0	3.82883	3.5373	0	0.238787	2.26903	2.65764	1.28096	0.432959	0.963474	0	8.81916	2.64616	8.17677	0.594549	8.54454	7.82776	0.526069	0.545968	0.678072	9.14812	0.226509	0.15056
																	ANKRD36C	6.60689	0	2.98185	0	0	4.3427	0	0	5.61442	0	0	4.52544	0	7.06447	7.44435	7.96162	9.03337	1.12433	0	0.275007	9.56436	9.15684	0.659925	0	6.56438	7.47387	0.443607	0.400538	6.92825	0.903038	6.92065	4.96209
																	ATP1B3	10.8147	0	3.17792	0	6.6314	5.78529	0	4.81455	0	0	3.19377	0	6.68846	0	1.64155	1.45418	9.11265	1.9782	0.454176	6.38198	0	10.2454	1.16993	2.08066	9.75295	9.00369	0	9.12474	0.823749	8.8098	0.286881	0
																	ADIPOR1	8.1983	6.01881	8.61294	0	3.43029	6.31958	5.86295	0	5.08321	0	4.75275	0	0	0.344828	4.36457	1.73552	9.84729	0.333424	9.4451	8.40152	0	7.84455	0	0.782409	9.1817	6.18309	8.90854	10.2268	6.90977	2.0635	0.823749	0.432959
																	DEK	8.54566	8.95742	3.40463	4.83946	2.73552	0	3.64847	2.90304	5.86542	14.2338	12.5982	0	2.39232	7.44419	8.201	7.58052	7.36238	6.06523	1.54597	7.54373	3.45154	1.45418	7.07103	8.58789	7.97854	0.238787	8.05132	7.37938	8.05756	6.04767	6.77175	0
																	SYF2	11.0674	0	2.10769	3.59335	0	6.46663	10.746	1.92979	6.16471	5.16148	8.26931	0	4.89869	0	0.925999	9.05355	8.43375	2.40054	0.887525	8.40028	3.57652	0	8.57641	8.76228	8.05669	5.69822	5.88874	7.47687	8.53675	0	8.55766	5.73335
																	CORO1C	5.34908	0	8.50752	0	7.26885	0	0	0	0	7.04778	7.36816	0	2.23266	0.575312	0.201634	0	2.10098	10.0637	1.58015	8.20085	0	9.12298	3.08576	7.07264	1.28096	8.18809	7.36098	7.31488	7.02381	8.93955	7.82362	5.64645
																	U2SURP	10.2027	0	9.38537	0	2.41954	5.13832	1.62761	2.01436	0	0	0	0	0	8.35786	9.23888	0	0.739848	8.45808	0	6.87958	3.94486	7.14456	8.68559	1.83592	9.29751	6.54102	8.41988	0	1.75275	8.1949	7.36431	0.389567
																	ZNF292	10.8298	1.60407	8.79526	0	1.44361	6.9438	0.333424	0.454176	2.04963	4.07211	1.07724	0	4.82375	7.42349	8.93723	8.75939	0.263034	9.14157	7.37095	7.76693	6.09908	9.87666	6.49073	7.14812	7.67997	0.933573	4.37921	7.7086	7.59335	0.124328	8.68194	1.18903
																	SREK1	0	10.0415	0.879706	2.91839	5.97062	0	1.11103	0	1.91839	6.82617	2.86196	5.12391	5.42122	7.79292	0.163499	2.80735	2.33342	3.45418	1.83592	0	5.27463	9.74047	3.45154	9.52607	7.90635	3.28244	3.79805	7.85474	5.80967	0.0565835	6.52136	0.275007
																	TXNIP	0	7.85699	7.28281	0	0	3.69599	0	2.12433	6.4192	0	2.42223	2.1635	5.87086	0	1.8679	9.23647	7.95367	5.47865	0.263034	3.71039	0.594549	8.23836	2.10434	0	5.73363	5.75569	5.39232	9.10931	8.84295	9.87934	9.13904	0.163499
																	THRAP3	0	0	1.7866	1.90689	7.29673	5.00405	0.739848	1.96347	3.18745	0	3.09424	0	12.2941	9.00568	8.03678	0	3.90689	3.28688	0	0.226509	0	5.57289	6.87406	7.34003	7.2556	7.53138	8.89651	8.34216	0	7.76964	2.21101	4.27277
																	FNBP1	4.78869	2.31034	2.43296	0	2.19849	6.06781	0	5.30634	0	0	2.97085	1.51096	1.88753	3.5373	7.26913	0	8.58237	0	0	2.25399	3.55213	5.48027	0.0976108	7.6686	2.76977	8.46797	7.33825	4.80064	2.32481	2.46205	0.263034	6.77175
																	HNRNPH1	3.38819	10.0657	1.64616	0	0	0	1.1375	6.14853	0	0	2.95606	0	0	6.04505	8.59066	5.1534	1.28688	0.356144	1.34483	0.367371	1.36177	9.9454	2.38681	0.83996	5.1035	1.41684	1.94111	2.10098	0	7.02934	1.16993	7.64904
																	ARL4A	2.88753	0	2.71149	4.51475	2.82375	0	0	5.09508	5.36387	0	0	8.39964	4.66959	0	1.20789	11.0053	10.79	9.72086	0	8.61725	9.32706	0	0.695994	1.38405	8.53193	8.04149	8.37439	1.33342	0	1.62293	0.704872	0.464668
																	NDUFS4	5.87184	0	9.96989	0	0	0	3.07724	0	6.77716	0	5.45779	0	0	0	0	1.56071	9.03977	0	0	0	0	3.63343	0	8.98786	2.01792	9.34179	1.40599	1.48543	0	8.92163	0	0
																	CAPZB	0	0	0	0	6.34092	0	0	0	0	4.75969	0	0	6.36929	0	1.59932	0.925999	8.6879	10.1919	0	0	0	0	3.46858	8.0177	3.8125	0	9.48361	0	0	8.83842	1.5008	1.7137
																	ATP5H	0	0	0	0	0	0	0	0	0	0	0	0	0	0	0	1.42761	9.49494	1.60407	1.70929	0	9.22485	0	0	8.51605	8.45906	0	8.42844	0	1.41143	0	0	0
																	REX1BD	7.40599	0	0	0	0	0	2.57046	0	6.49538	0	0	0	0	0	0	0	7.56583	0	7.45022	0	0	0	8.03595	1.73552	8.43983	6.15826	9.29292	0	0	0.956057	0	1.41684
																	C19orf53	0	9.36634	0	5.87627	6.39968	7.01792	0	2.61589	6.49538	0	0	0	0	0	0	1.852	0	0	9.05007	0	0	0	0	7.57713	3.7126	7.5256	0	0	0	0	1.46467	0
																	FKBP3	3.73335	0	0	7.95193	0	4.91265	0	0	4.5435	0	5.09381	0	3.76553	0	0	0	0	7.74362	0	0	8.86814	0	0	0.516015	1.61824	0	0	7.99588	0	0	0.400538	0.378512
																	EIF1AX	0	0	1.4957	0	0	4.02945	0	0.773996	0	0	0	0	3.41549	0	0	0	0	8.41265	7.45935	0	0	0	0.111031	0	0	0	0	1.28096	0.124328	0.124328	0.214125	0
																	MAPRE1	2.50843	0	2.52105	0	4.02059	4.80529	0.910733	0	5.42895	0	2.56803	2.30451	2.74631	8.83517	0.298658	0	0.432959	0	0	0	0.650765	8.17153	6.85387	0	0.713696	0.31034	0	0.62293	8.0935	0.695994	0.765535	8.73335
																	SNRPB2	0	10.198	0	0	0	0	0	0	0	0	0	0	0	0	0	0	7.73464	0	0	0	6.77096	7.65564	5.54782	0.432959	0	6.32067	8.06899	0	7.93864	7.76527	0	0
																	PSMD6	0	3.19692	10.0259	0	0	6.10622	2.70708	0	0	0	0	4.74953	0	0	0	1.82782	6.89373	1.3505	0	0.163499	7.95332	4.56742	9.93261	6.94953	7.89851	4.35685	8.91064	0.790772	10.6136	9.16942	0	0.443607
																	ZFR	3.67807	3.21878	0	4.93687	4.43162	0	3.01078	0	6.2213	5.74039	0	1.61353	4.02591	0	0	9.76987	8.7252	0.137504	0	8.59824	0	1.1635	8.59406	4.93452	8.5935	0.176323	8.05474	0.189034	8.71822	7.68678	6.72342	6.47897
																	RBPJ	2.40054	11.6119	9.57361	6.46875	0	0	2.88166	1.05658	4.43962	0	5.52199	0	3.05658	0.124328	1.62761	8.23716	4.7241	10.1584	8.52191	2.85798	8.47163	1.0072	10.1173	2.34483	0.0976108	4.50589	7.96596	4.04614	6.54024	7.81391	4.34908	5.74362
																	PCNP	0	3.83996	9.74725	4.38612	8.34771	4.24641	1.74416	0	3.90304	3.84197	0	0	5.43263	8.08932	2.20163	7.94831	9.09748	10.7871	4.06695	8.51179	0.475085	3.34908	7.91415	3.47508	8.37959	2.53356	8.81073	1.20163	8.67409	8.55677	9.70665	1.0635
																	TES	10.3418	5.91648	10.0469	6.74187	0	0	0	1.13093	7.38396	5.72792	4.39643	0	6.04067	0	0.286881	0.815575	8.30076	9.38522	9.91459	9.25585	0.344828	0	9.28873	8.347	0	7.68187	9.00436	1.26303	8.70117	3.58015	9.18569	8.57361
																	LINC02573	9.52301	3.67807	8.22554	4.45286	6.56925	5.72219	0	2.63691	0	0	5.95768	0	0	0	1	7.87344	1.32193	0	8.2908	6.65507	0	0	0	0	9.71146	7.75962	7.65485	1.1177	7.4645	0.731183	0.678072	8.25758
																	WDR74	8.26186	8.99803	0	6.88166	0	0	0	0	0	5.47768	4.61706	0	0	5.9222	0	0	4.6865	3.78764	5.76075	4.91121	0	0	0	0	7.0705	4.49121	6.27947	4.99277	0	0	0	4.02945
																	HNRNPUL1	6.51349	10.0852	5.79649	5.51854	0	0	0	0	0	0	0	4.39025	0	0.748461	6.29425	0.443607	7.09656	2.32769	8.09714	8.53458	0	0	0	0	0	0	2.24489	7.93882	6.39025	0.15056	0	4.82629
																	GSTK1	0	0	0	8.20565	6.06674	7.61361	2.21723	0	0	5.32661	2.53356	4.06609	4.21801	7.56125	0	8.56777	0.823749	6.43079	8.77416	9.43252	9.22964	0	2.03562	0	0	1.63227	8.37117	0	9.55223	8.84962	8.89445	0
																	STARD3NL	0	0	0	0	4.16912	0	0	8.36842	5.49442	6.02481	4.62819	4.22265	0	7.03859	6.21023	5.1631	1.29278	0	8.80358	1.0072	9.56115	0	1.98914	0.505891	0	1.1375	1.20163	5.31796	8.19357	8.84937	0.298658	0.526069
																	CHMP2B	0	0	1.40054	4.0045	3.16027	0	3.08406	2.69822	5.08108	5.35931	0	5.29866	5.17513	8.16058	1.31615	0.516015	6.12908	8.21461	9.60301	4.81609	0.815575	3.26454	9.55255	1.18269	0	8.18686	8.49933	1.51096	0.823749	0.505891	7.71328	8.9982
																	HNRNPD	0	2.76977	0	5.34518	4.30816	0	3.88264	0	2.76341	5.58466	0	3.02503	3.42223	1.87578	2.69822	1.10434	0.613532	0	8.19017	8.52136	8.0751	6.11853	3.60999	5.08066	0	0	8.10659	8.80391	1.4489	0.895303	0	3.12102
																	IGF2BP2	5.90665	1.8679	4.59276	0	4.79857	0	0	0	0	0	0	2.90689	2.44361	9.86171	2.55336	0.432959	9.75851	1.76977	9.2928	1.90689	0	6.75782	10.1866	3.12928	4.10182	3.25096	2.38957	2.38128	2.40054	2.39506	7.29637	0.238787
																	FOSB	7.10769	4.05485	7.03947	0	2.87774	4.43829	0.739848	2.28096	0	3.1177	2.25096	6.18982	3.28244	0	3.40735	0	0.485427	0	4.57531	2.96532	0	7.72799	0.956057	0.367371	3.85499	7.92517	8.53072	4.6605	0.422233	0.765535	0.516015	0.263034
																	SYAP1	7.95239	4.31179	5.18309	1.56071	3.33771	0	0.432959	0	3.7939	0	1.5656	1.36177	0	6.74389	6.52278	1.41143	5.96301	7.11499	3.27352	6.83668	0.15056	0.963474	5.8495	6.2317	7.4596	5.61765	2.0072	5.96023	6.71521	4.56316	2.70044	6.2407
																	WBP11	8.74843	6.74052	0.903038	1.85599	0	3.04963	0.956057	2.81558	3.63807	0	1.86394	0	2.02148	4.21179	1.98185	0	6.64947	7.01402	2.44095	5.50557	7.40727	4.8525	5.779	0	4.80271	6.87357	2.85997	5.38198	0.124328	4.28244	4.69098	6.9712
																	CAPZA1	5.89603	6.59291	8.43079	3.23113	5.67271	0	12.4085	0	0	0	6.22978	2.12433	2.55582	0	0.475085	0	1.40599	7.4219	8.63836	0	3.06867	7.66057	9.49105	6.72738	5.82985	6.07039	0.992768	4.05745	5.35156	8.30145	1.21412	1.02148
																	LBR	1.38405	2.49313	8.00011	0	5.3875	0	0	3.70708	3.0321	2.96347	0	4.0993	0	3.43429	0.992768	8.37812	0.31034	7.78293	0	9.33983	5.26003	0	1.09761	0	7.58037	0	0.604071	7.73924	7.70681	7.47816	8.72506	8.00056
																	STK17B	0	4.64155	0.815575	0	6.37347	4.79753	0	3.71699	4.48091	0	3.46728	0	4.22574	5.6014	5.50526	0.659925	0.871844	8.85761	6.26172	4.87431	0	0	7.87338	0.124328	9.63939	8.78794	3.67243	0.695994	0.765535	8.15462	0.0840643	8.19027
																	PIM3	1.85599	3.08916	1.46467	0	0	5.53232	0.9855	0	0	3.60881	2.70929	2.43829	2.88947	0	8.1874	0.555816	0.263034	0.536053	0	6.90183	0.400538	3.13093	5.03122	0	0.443607	1.89918	0.201634	0.378512	0.250962	6.60526	0.400538	7.27817
																	SKIL	4.12019	0	2.07039	2.53854	8.55217	0	0.871844	0	3.48414	3.41143	5.88142	3.11103	2.70708	8.50132	9.58752	8.97315	7.92689	4.61058	7.91498	0.604071	2.34199	9.36405	2.97269	0.238787	9.2312	4.1416	4.41007	3.20945	0.214125	6.45549	0.555816	9.61818
																	ENSG00000235363	6.71589	6.9318	8.47367	0	0	0	0	0	0	0	0	0	0	6.38681	6.1177	4.91169	4.65306	4.99095	6.33842	7.15462	0	6.7447	4.30451	4.59216	0	6.40667	0	0	5.61648	6.04701	0	6.6153
																	TAPBP	2.07382	6.00742	5.80864	0	0	0	0	2.04614	3.9364	0	5.08449	2.65076	0	7.20085	6.49313	7.57137	0.910733	5.79727	5.00764	4.76607	5.21762	1.36737	6.13114	6.5741	4.62	6.29389	3.07724	5.95443	0.505891	5.34483	0	0.124328
																	PRKAR1A	0	0	4.47249	0	0	6.69446	1.1635	0	6.20516	6.25323	0	0	3.1811	8.06496	0	8.1643	8.06679	8.0162	8.3366	8.04767	8.6094	4	3.9222	0	7.66548	5.32085	8.18095	0	0.163499	0	7.6962	0
																	SRP72	0	4.60407	10.6195	2.82579	5.34341	5.31506	0	1.35614	5.6522	0	2.852	0	0	9.18723	8.75856	1.04264	1.94486	0.807355	0.31034	8.71727	9.96493	1.99277	0.863938	10.1652	8.8458	10.0531	0.757023	0.411426	0	0.565597	0	0.863938
																	SEPT2	8.7057	8.5404	10.7011	0	2.79909	3.5373	2.65992	5.1235	5.79935	5.81352	2.28096	5.04089	4.70598	8.74779	7.8315	1.73118	6.62732	7.49817	8.373	9.12518	6.64414	8.55743	0.411426	6.83958	0	0.250962	8.8586	8.80993	8.67013	0	5.82757	2.52105
																	AKAP13	3.43296	8.72031	9.95311	7.43204	5.10852	5.80941	3.10601	3.6241	5.393	6.06134	2.26903	5.20085	1.83996	2.75489	9.10129	0.400538	8.70691	3.86987	9.23228	5.74953	9.3999	0	10.7659	7.75962	3.81762	9.62979	9.19266	5.39472	0.650765	1.68257	9.61184	0.137504
																	ISCU	0	0	4.26379	0	4.72629	0	0	0	5.05788	0	4.13422	3.83996	5.851	8.7288	1.20789	8.27859	8.68776	0.773996	8.96154	8.47269	9.07855	0	7.2465	1.57046	8.33476	5.05485	8.97576	9.05083	8.28091	0.613532	7.81877	8.38345
																	RALY	0	5.95675	0	0	0	4.44361	6.72778	0	6.02835	6.26021	3.12102	4.28392	0	0	5.66391	0.400538	7.89051	0.748461	0	7.45434	0	7.749	0	4.38681	0.85599	9.87411	7.94942	8.46618	4.45681	7.89148	9.81989	0.659925
																	HP1BP3	9.21551	0	8.67606	0	0	7.1205	0	0	5.55674	0	0	0	0	6.81826	0	6.69919	6.63619	7.13031	8.59305	0	0	5.70681	6.01302	8.17003	6.76964	5.47573	4.84298	8.90135	0	5.54071	6.29131	0.575312
																	FAM133B	8.92134	5.09677	1.70487	0	5.43296	10.9196	3.62761	0	0	0	0	0	0	7.58406	0.918386	0.389567	6.36685	6.94615	2.07724	5.63807	0	9.5264	8.96835	6.45631	0	5.79857	6.70307	7.40854	7.83927	8.04341	7.34793	0
																	SPRY1	6.80967	0	2.66448	0	5.70819	0	0	3.98914	6.51049	4.56194	5.1014	0	4.27724	7.68131	0.604071	0.526069	8.86845	6.67567	6.40888	7.12526	6.96371	0	0	8.28767	7.56407	7.07927	6.21878	9.25023	7.72812	7.15543	6.84411	0.992768
																	LIMD2	2.61353	4.63343	7.0045	0	6.29131	0	0	0	4.60288	0	0	0	0	8.59455	7.97705	7.98334	6.39592	8.51751	0	0.62293	8.30447	6.67511	6.91624	8.15193	7.15421	4.7148	8.09043	7.83219	8.4874	8.91564	0	8.92452
																	COX7B	1.80735	0	0	5.88874	6.4116	0	9.47488	1.89142	0	0	0	0	4.27277	5.83618	6.72819	6.71301	7.54001	5.81429	7.88062	0	0	1.79494	0	6.2765	5.25096	6.97533	7.30323	7.8346	0	7.77241	0.201634	7.4545
																	SCAF11	9.85233	0	6.94883	5.52482	0	3.53605	0	3.48543	4.13668	0	9.00546	0	0	6.19771	9.39487	0.400538	4.30086	5.24108	0	7.96423	0.713696	6.82388	7.96261	0	6.02658	3.82273	7.47889	8.06803	0	8.46659	2.90497	7.31759
																	SUMO3	2.22651	4.46336	6.39266	3.17153	0	0	0	0	4.13914	0	0	2.88557	4.27947	7.26716	0.807355	0	6.35385	7.83883	9.56178	8.70068	0.545968	2.1635	7.46434	0	8.33865	6.30634	8.19731	7.82273	8.06679	8.88292	8.61095	6.09571
																	KTN1	8.14822	4.18428	9.6057	0	0	0	1.30451	0	0	4.31615	0	0	0	8.46054	0.189034	6.77834	7.97493	8.09471	5.78999	9.83578	7.54326	0	6.50573	7.87492	2.03562	8.46826	0	8.4102	6.18289	7.95006	7.13955	7.11593
																	BTG1	9.03229	1.5008	8.68769	0	2.33342	3.04089	3.34199	1.22651	3.62761	2.67129	1.85599	3.75596	2.01436	8.4888	0.31034	0.411426	7.67419	7.49249	7.39891	7.67532	7.29085	1.81558	1.43296	6.58301	7.54055	7.64126	0	9.31456	7.82267	6.51017	8.17697	8.72
																	PNN	1.42761	8.97568	1.7137	2.1635	3.56071	0	0	1.88362	3.09424	8.05213	7.57766	5.12598	0	7.84248	0	7.70805	9.2391	0.356144	6.40446	4.51286	6.73091	0	7.98396	2.99095	7.76421	6.06889	8.14883	0.250962	4.00809	7.77327	8.70936	4.57833
																	ENSG00000269968	0	10.2529	0	5.64068	3.95791	0	3.48027	0	6.64126	0	6.06501	0	0	4.52544	5.20633	9.06026	7.18686	0	6.28059	8.81324	8.21344	0	5.86518	8.50104	7.283	7.53302	0	9.01745	7.83845	7.66583	6.07103	8.8839
																	EEF2	8.34212	9.13412	6.79286	2.31615	0	0	10.2347	1.02148	0	0	0	2.88362	0	7.91337	6.26922	0.226509	8.2385	8.32885	3.73335	7.44964	5.46565	6.62161	5.58195	6.75154	7.51041	7.23007	4.22728	5.36982	6.57243	6.1235	6.72656	0
																	RN7SL1	0	0	5.01167	0	0	0	0	5.75462	0	0	0	0	0	4.62936	7.74362	7.97149	8.12676	0	6.64256	7.11987	0	7.14364	8.26697	6.43663	6.58135	0	6.23611	6.93369	7.76984	5.55275	6.47168	7.51128
																	YBX1	6.2902	0	0	0	3.9607	4.7148	0	3.04789	0	5.52482	0	0	4.50779	7.07617	7.61684	4.25927	6.12164	1.65992	7.49833	7.86734	8.67066	2.38957	7.39154	8.34283	7.86777	4.26604	5.69655	5.27389	1.85997	5.98891	4.90256	3.01078
																	ENSG00000259781	7.75061	8.22482	0	0	0	0	0	4.35826	0	0	0	0	0	7.15411	0	3.46597	3.84398	3.89821	6.96648	6.4138	5.53169	8.44832	5.21529	5.49729	3.21101	4.93593	6.10601	5.9486	6.76713	0	6.78372	3.21412
																	ENSG00000132967	0	0	0	0	0	0	0	1.12433	0	0	0	0	0	8.34438	3.91361	6.10077	5.25512	5.19259	8.21082	7.67758	7.23064	7.37121	6.28337	6.38215	6.0376	7.22004	7.15279	7.91217	7.15654	2.62293	8.27524	5.21374
																	LAMTOR4	0	4.59455	0	0	6.04723	0	0	0	0	6.05115	0	6.47492	0	0	0	0	1.5509	0	9.35257	0	1.65535	8.75164	0	1.32769	1.48027	0	0	9.03119	0	10.2215	9.44039	0
																	ERGIC3	2.68257	0	3.61706	0	9.78208	0	0	0	0	0	0	5.37504	5.43463	0	2.52356	1.04264	0	9.7398	0	1.13093	8.80242	0	0	0	0	8.44688	0	8.98615	8.98783	9.23769	1.74846	0.422233
																	G3BP2	11.1001	8.76911	1.37295	0	0	3.1811	0	0	3.53356	5.94205	6.71191	0	2.75489	0	0.298658	6.5168	0	0	9.41363	0.298658	8.82486	1.73552	0	6.40173	0	0	2.79286	7.43754	7.67342	6.08428	0.189034	8.5183
																	ST13	3.08406	0	1.09085	0	7.11207	0	0	2.7866	0	6.04592	2.1635	5.29094	5.46041	8.02076	3.21568	3.48671	4.2817	0.356144	7.29168	0	7.61176	1.41143	0.757023	8.31881	7.98248	0.226509	6.77255	9.08813	9.34061	7.10234	0.613532	0.594549
																	MRPL55	0	0	4.38681	0	0	0	0	2.63691	0	6.30725	4.74578	0	0	0	0	10.5465	0	8.39433	1.59455	0	10.1393	8.63107	0	0	0.948601	0	0	9.55436	0	0	0	0
																	TMED10	2.77189	1.62761	9.27461	6.92801	0	5.16993	0	1.34483	0	0	4.29499	3.54844	0	9.30024	9.21837	1.59455	10.3994	0.879706	10.3968	1.64155	5.33735	3.11603	0.613532	0.163499	0	10.4051	7.84486	9.33378	0.137504	9.09937	0.111031	0.650765
																	SMC3	5.04789	0	1.5656	6.35014	8.59298	0	0	0	0	0	5.61648	1.76129	0	0.176323	0	8.18314	8.87378	7.69523	1.09085	1.15056	9.4418	10.9929	0	2.09424	6.91528	6.20026	0	0	0	7.47808	6.82388	0
																	TRAPPC5	0	0	0	0	0	0	0	0	2.53605	0	6.38336	0	0	7.90935	2.48543	0	9.56247	8.26233	0	2.50589	0	7.73118	8.67165	7.48688	7.57001	0	0	0	0.925999	7.74974	7.4358	1.86394
																	PDCD4	0	0	4.75862	5.71507	2.66903	0	1.79077	0	7.34127	5.62117	0	1.91456	4.08831	0	3.47249	3.65076	1.51096	5.94462	8.58939	5.36807	9.21859	0	8.83731	9.97209	1.31034	0	8.97502	0.250962	0	9.8097	9.02594	9.70988
																	HLA-DQA1	0	0	8.43738	6.19673	5.5043	3.73552	12.9065	3.98185	0	6.10664	0	4.60881	5.03914	0	8.19249	0.722466	5.90304	7.21626	0	5.43129	0	3.57773	0	0	6.96728	8.57849	0.298658	1.43296	0	5.84172	7.57705	6.62103
[truncated: 2,110 more rows]
[truncated: 103 more columns]

## Sheet: Suppl. Fig. 1
Supplementary Fig. 1e:	cell population injected		mouse1	mouse2	mouse3	mouse4	mouse5	mouse6	mouse7
[truncated: 8 more rows]

[truncated: 3 more sheets: Suppl. Fig. 3, Suppl. Fig. 5, Suppl. Fig. 6]
